# Supplementary material for: Prediction of the potency of mammalian cyclooxygenase inhibitors with ensemble proteochemometric modeling
Source: J Cheminform. 2015 Jan 16;7:1. doi: 10.1186/s13321-014-0049-z (PMC4335128; doi:10.1186/s13321-014-0049-z)
Supplement: Additional file 1 — Data set S1. The complete dataset used in this study containing: (i) compound descriptors, (ii) amino acid descriptors, and (iii) compound bioactivities. [file 13321_2014_49_MOESM1_ESM.zip]

Archive with 1 entries (1 files):
- dataset_paper.csv
