# Supplementary material for: Prediction of the potency of mammalian cyclooxygenase inhibitors with ensemble proteochemometric modeling
Source: J Cheminform. 2015 Jan 16;7:1. doi: 10.1186/s13321-014-0049-z (PMC4335128; doi:10.1186/s13321-014-0049-z)
Supplement: Additional file 1 — Data set S1. The complete dataset used in this study containing: (i) compound descriptors, (ii) amino acid descriptors, and (iii) compound bioactivities. [file 13321_2014_49_MOESM1_ESM.zip › dataset_paper.csv]

rows	tid	pref_name	accession	organism	chembl_id	standard_value	standard_units	standard_type	chembl_id.1	Z1.2.	Z1.3.	Z1.5.	Z1.6.	Z1.11.	Z1.12.	Z1.14.	Z1.15.	Z1.19.	Z1.27.	Z1.40.	Z1.44.	Z1.49.	Z1.50.	Z1.51.	Z1.60.	Z1.67.	Z1.68.	Z1.71.	Z1.72.	Z1.78.	Z1.79.	Z1.81.	Z1.82.	Z1.87.	Z1.89.	Z1.91.	Z1.101.	Z2.2.	Z2.3.	Z2.5.	Z2.6.	Z2.11.	Z2.12.	Z2.14.	Z2.15.	Z2.19.	Z2.27.	Z2.40.	Z2.44.
1	17019	1	O62664	1	CHEMBL2860	8.52287874528034	nM	IC50	CHEMBL473946	2.39	-2.59	-4.22	-4.28	-3.89	-4.28	3.52	-4.28	-2.59	0.75	3.11	1.75	-4.22	-4.28	1.75	1.75	-3.89	2.05	-2.85	-4.22	0.84	2.47	3.05	2.39	2.39	-3.89	-2.85	-4.28	-1.07	-2.64	1.94	-1.3	-1.73	-1.3	2.5	-1.3	-2.64	-2.18	0.26	0.5
2	17019	1	O62664	1	CHEMBL2860	8	nM	IC50	CHEMBL514950	2.39	-2.59	-4.22	-4.28	-3.89	-4.28	3.52	-4.28	-2.59	0.75	3.11	1.75	-4.22	-4.28	1.75	1.75	-3.89	2.05	-2.85	-4.22	0.84	2.47	3.05	2.39	2.39	-3.89	-2.85	-4.28	-1.07	-2.64	1.94	-1.3	-1.73	-1.3	2.5	-1.3	-2.64	-2.18	0.26	0.5
3	17019	1	O62664	1	CHEMBL2860	7.39794000867204	nM	IC50	CHEMBL524133	2.39	-2.59	-4.22	-4.28	-3.89	-4.28	3.52	-4.28	-2.59	0.75	3.11	1.75	-4.22	-4.28	1.75	1.75	-3.89	2.05	-2.85	-4.22	0.84	2.47	3.05	2.39	2.39	-3.89	-2.85	-4.28	-1.07	-2.64	1.94	-1.3	-1.73	-1.3	2.5	-1.3	-2.64	-2.18	0.26	0.5
4	17019	1	O62664	1	CHEMBL2860	6.69897000433602	nM	IC50	CHEMBL490889	2.39	-2.59	-4.22	-4.28	-3.89	-4.28	3.52	-4.28	-2.59	0.75	3.11	1.75	-4.22	-4.28	1.75	1.75	-3.89	2.05	-2.85	-4.22	0.84	2.47	3.05	2.39	2.39	-3.89	-2.85	-4.28	-1.07	-2.64	1.94	-1.3	-1.73	-1.3	2.5	-1.3	-2.64	-2.18	0.26	0.5
5	17019	1	O62664	1	CHEMBL2860	7	nM	IC50	CHEMBL491088	2.39	-2.59	-4.22	-4.28	-3.89	-4.28	3.52	-4.28	-2.59	0.75	3.11	1.75	-4.22	-4.28	1.75	1.75	-3.89	2.05	-2.85	-4.22	0.84	2.47	3.05	2.39	2.39	-3.89	-2.85	-4.28	-1.07	-2.64	1.94	-1.3	-1.73	-1.3	2.5	-1.3	-2.64	-2.18	0.26	0.5
6	17019	1	O62664	1	CHEMBL2860	7.15490195998574	nM	IC50	CHEMBL491089	2.39	-2.59	-4.22	-4.28	-3.89	-4.28	3.52	-4.28	-2.59	0.75	3.11	1.75	-4.22	-4.28	1.75	1.75	-3.89	2.05	-2.85	-4.22	0.84	2.47	3.05	2.39	2.39	-3.89	-2.85	-4.28	-1.07	-2.64	1.94	-1.3	-1.73	-1.3	2.5	-1.3	-2.64	-2.18	0.26	0.5
7	17019	1	O62664	1	CHEMBL2860	7.69897000433602	nM	IC50	CHEMBL522624	2.39	-2.59	-4.22	-4.28	-3.89	-4.28	3.52	-4.28	-2.59	0.75	3.11	1.75	-4.22	-4.28	1.75	1.75	-3.89	2.05	-2.85	-4.22	0.84	2.47	3.05	2.39	2.39	-3.89	-2.85	-4.28	-1.07	-2.64	1.94	-1.3	-1.73	-1.3	2.5	-1.3	-2.64	-2.18	0.26	0.5
8	17019	1	O62664	1	CHEMBL2860	4.30102999566398	nM	IC50	CHEMBL171646	2.39	-2.59	-4.22	-4.28	-3.89	-4.28	3.52	-4.28	-2.59	0.75	3.11	1.75	-4.22	-4.28	1.75	1.75	-3.89	2.05	-2.85	-4.22	0.84	2.47	3.05	2.39	2.39	-3.89	-2.85	-4.28	-1.07	-2.64	1.94	-1.3	-1.73	-1.3	2.5	-1.3	-2.64	-2.18	0.26	0.5
9	17019	1	O62664	1	CHEMBL2860	6	nM	IC50	CHEMBL491090	2.39	-2.59	-4.22	-4.28	-3.89	-4.28	3.52	-4.28	-2.59	0.75	3.11	1.75	-4.22	-4.28	1.75	1.75	-3.89	2.05	-2.85	-4.22	0.84	2.47	3.05	2.39	2.39	-3.89	-2.85	-4.28	-1.07	-2.64	1.94	-1.3	-1.73	-1.3	2.5	-1.3	-2.64	-2.18	0.26	0.5
10	17019	1	O62664	1	CHEMBL2860	5.15490195998574	nM	IC50	CHEMBL491477	2.39	-2.59	-4.22	-4.28	-3.89	-4.28	3.52	-4.28	-2.59	0.75	3.11	1.75	-4.22	-4.28	1.75	1.75	-3.89	2.05	-2.85	-4.22	0.84	2.47	3.05	2.39	2.39	-3.89	-2.85	-4.28	-1.07	-2.64	1.94	-1.3	-1.73	-1.3	2.5	-1.3	-2.64	-2.18	0.26	0.5
11	17019	1	O62664	1	CHEMBL2860	5.69897000433602	nM	IC50	CHEMBL489898	2.39	-2.59	-4.22	-4.28	-3.89	-4.28	3.52	-4.28	-2.59	0.75	3.11	1.75	-4.22	-4.28	1.75	1.75	-3.89	2.05	-2.85	-4.22	0.84	2.47	3.05	2.39	2.39	-3.89	-2.85	-4.28	-1.07	-2.64	1.94	-1.3	-1.73	-1.3	2.5	-1.3	-2.64	-2.18	0.26	0.5
12	17019	1	O62664	1	CHEMBL2860	8.22184874961636	nM	IC50	CHEMBL522267	2.39	-2.59	-4.22	-4.28	-3.89	-4.28	3.52	-4.28	-2.59	0.75	3.11	1.75	-4.22	-4.28	1.75	1.75	-3.89	2.05	-2.85	-4.22	0.84	2.47	3.05	2.39	2.39	-3.89	-2.85	-4.28	-1.07	-2.64	1.94	-1.3	-1.73	-1.3	2.5	-1.3	-2.64	-2.18	0.26	0.5
13	17019	1	O62664	1	CHEMBL2860	7.52287874528034	nM	IC50	CHEMBL489899	2.39	-2.59	-4.22	-4.28	-3.89	-4.28	3.52	-4.28	-2.59	0.75	3.11	1.75	-4.22	-4.28	1.75	1.75	-3.89	2.05	-2.85	-4.22	0.84	2.47	3.05	2.39	2.39	-3.89	-2.85	-4.28	-1.07	-2.64	1.94	-1.3	-1.73	-1.3	2.5	-1.3	-2.64	-2.18	0.26	0.5
14	17019	1	O62664	1	CHEMBL2860	4.69897000433602	nM	IC50	CHEMBL472721	2.39	-2.59	-4.22	-4.28	-3.89	-4.28	3.52	-4.28	-2.59	0.75	3.11	1.75	-4.22	-4.28	1.75	1.75	-3.89	2.05	-2.85	-4.22	0.84	2.47	3.05	2.39	2.39	-3.89	-2.85	-4.28	-1.07	-2.64	1.94	-1.3	-1.73	-1.3	2.5	-1.3	-2.64	-2.18	0.26	0.5
15	17019	1	O62664	1	CHEMBL2860	6.22184874961636	nM	IC50	CHEMBL515547	2.39	-2.59	-4.22	-4.28	-3.89	-4.28	3.52	-4.28	-2.59	0.75	3.11	1.75	-4.22	-4.28	1.75	1.75	-3.89	2.05	-2.85	-4.22	0.84	2.47	3.05	2.39	2.39	-3.89	-2.85	-4.28	-1.07	-2.64	1.94	-1.3	-1.73	-1.3	2.5	-1.3	-2.64	-2.18	0.26	0.5
16	17019	1	O62664	1	CHEMBL2860	4.69897000433602	nM	IC50	CHEMBL472722	2.39	-2.59	-4.22	-4.28	-3.89	-4.28	3.52	-4.28	-2.59	0.75	3.11	1.75	-4.22	-4.28	1.75	1.75	-3.89	2.05	-2.85	-4.22	0.84	2.47	3.05	2.39	2.39	-3.89	-2.85	-4.28	-1.07	-2.64	1.94	-1.3	-1.73	-1.3	2.5	-1.3	-2.64	-2.18	0.26	0.5
17	17019	1	O62664	1	CHEMBL2860	5.09691001300806	nM	IC50	CHEMBL475347	2.39	-2.59	-4.22	-4.28	-3.89	-4.28	3.52	-4.28	-2.59	0.75	3.11	1.75	-4.22	-4.28	1.75	1.75	-3.89	2.05	-2.85	-4.22	0.84	2.47	3.05	2.39	2.39	-3.89	-2.85	-4.28	-1.07	-2.64	1.94	-1.3	-1.73	-1.3	2.5	-1.3	-2.64	-2.18	0.26	0.5
18	17019	1	O62664	1	CHEMBL2860	6.69897000433602	nM	IC50	CHEMBL475545	2.39	-2.59	-4.22	-4.28	-3.89	-4.28	3.52	-4.28	-2.59	0.75	3.11	1.75	-4.22	-4.28	1.75	1.75	-3.89	2.05	-2.85	-4.22	0.84	2.47	3.05	2.39	2.39	-3.89	-2.85	-4.28	-1.07	-2.64	1.94	-1.3	-1.73	-1.3	2.5	-1.3	-2.64	-2.18	0.26	0.5
19	17019	1	O62664	1	CHEMBL2860	7.69897000433602	nM	IC50	CHEMBL504541	2.39	-2.59	-4.22	-4.28	-3.89	-4.28	3.52	-4.28	-2.59	0.75	3.11	1.75	-4.22	-4.28	1.75	1.75	-3.89	2.05	-2.85	-4.22	0.84	2.47	3.05	2.39	2.39	-3.89	-2.85	-4.28	-1.07	-2.64	1.94	-1.3	-1.73	-1.3	2.5	-1.3	-2.64	-2.18	0.26	0.5
20	17019	1	O62664	1	CHEMBL2860	9.52287874528034	nM	IC50	CHEMBL490292	2.39	-2.59	-4.22	-4.28	-3.89	-4.28	3.52	-4.28	-2.59	0.75	3.11	1.75	-4.22	-4.28	1.75	1.75	-3.89	2.05	-2.85	-4.22	0.84	2.47	3.05	2.39	2.39	-3.89	-2.85	-4.28	-1.07	-2.64	1.94	-1.3	-1.73	-1.3	2.5	-1.3	-2.64	-2.18	0.26	0.5
21	17019	1	O62664	1	CHEMBL2860	5.09691001300806	nM	IC50	CHEMBL491272	2.39	-2.59	-4.22	-4.28	-3.89	-4.28	3.52	-4.28	-2.59	0.75	3.11	1.75	-4.22	-4.28	1.75	1.75	-3.89	2.05	-2.85	-4.22	0.84	2.47	3.05	2.39	2.39	-3.89	-2.85	-4.28	-1.07	-2.64	1.94	-1.3	-1.73	-1.3	2.5	-1.3	-2.64	-2.18	0.26	0.5
23	17019	1	O62664	1	CHEMBL2860	8.52287874528034	nM	IC50	CHEMBL139	2.39	-2.59	-4.22	-4.28	-3.89	-4.28	3.52	-4.28	-2.59	0.75	3.11	1.75	-4.22	-4.28	1.75	1.75	-3.89	2.05	-2.85	-4.22	0.84	2.47	3.05	2.39	2.39	-3.89	-2.85	-4.28	-1.07	-2.64	1.94	-1.3	-1.73	-1.3	2.5	-1.3	-2.64	-2.18	0.26	0.5
25	17019	1	O62664	1	CHEMBL2860	4.30102999566398	nM	IC50	CHEMBL52	2.39	-2.59	-4.22	-4.28	-3.89	-4.28	3.52	-4.28	-2.59	0.75	3.11	1.75	-4.22	-4.28	1.75	1.75	-3.89	2.05	-2.85	-4.22	0.84	2.47	3.05	2.39	2.39	-3.89	-2.85	-4.28	-1.07	-2.64	1.94	-1.3	-1.73	-1.3	2.5	-1.3	-2.64	-2.18	0.26	0.5
26	17019	1	O62664	1	CHEMBL2860	4.88605664769316	nM	IC50	CHEMBL460026	2.39	-2.59	-4.22	-4.28	-3.89	-4.28	3.52	-4.28	-2.59	0.75	3.11	1.75	-4.22	-4.28	1.75	1.75	-3.89	2.05	-2.85	-4.22	0.84	2.47	3.05	2.39	2.39	-3.89	-2.85	-4.28	-1.07	-2.64	1.94	-1.3	-1.73	-1.3	2.5	-1.3	-2.64	-2.18	0.26	0.5
27	17019	1	O62664	1	CHEMBL2860	4.82390874094432	nM	IC50	CHEMBL367149	2.39	-2.59	-4.22	-4.28	-3.89	-4.28	3.52	-4.28	-2.59	0.75	3.11	1.75	-4.22	-4.28	1.75	1.75	-3.89	2.05	-2.85	-4.22	0.84	2.47	3.05	2.39	2.39	-3.89	-2.85	-4.28	-1.07	-2.64	1.94	-1.3	-1.73	-1.3	2.5	-1.3	-2.64	-2.18	0.26	0.5
28	17019	1	O62664	1	CHEMBL2860	4.58502665202918	nM	IC50	CHEMBL460444	2.39	-2.59	-4.22	-4.28	-3.89	-4.28	3.52	-4.28	-2.59	0.75	3.11	1.75	-4.22	-4.28	1.75	1.75	-3.89	2.05	-2.85	-4.22	0.84	2.47	3.05	2.39	2.39	-3.89	-2.85	-4.28	-1.07	-2.64	1.94	-1.3	-1.73	-1.3	2.5	-1.3	-2.64	-2.18	0.26	0.5
29	17019	1	O62664	1	CHEMBL2860	4.30102999566398	nM	IC50	CHEMBL460655	2.39	-2.59	-4.22	-4.28	-3.89	-4.28	3.52	-4.28	-2.59	0.75	3.11	1.75	-4.22	-4.28	1.75	1.75	-3.89	2.05	-2.85	-4.22	0.84	2.47	3.05	2.39	2.39	-3.89	-2.85	-4.28	-1.07	-2.64	1.94	-1.3	-1.73	-1.3	2.5	-1.3	-2.64	-2.18	0.26	0.5
30	17019	1	O62664	1	CHEMBL2860	4.09151498112135	nM	IC50	CHEMBL541729	2.39	-2.59	-4.22	-4.28	-3.89	-4.28	3.52	-4.28	-2.59	0.75	3.11	1.75	-4.22	-4.28	1.75	1.75	-3.89	2.05	-2.85	-4.22	0.84	2.47	3.05	2.39	2.39	-3.89	-2.85	-4.28	-1.07	-2.64	1.94	-1.3	-1.73	-1.3	2.5	-1.3	-2.64	-2.18	0.26	0.5
31	17019	1	O62664	1	CHEMBL2860	4.07572071393812	nM	IC50	CHEMBL447250	2.39	-2.59	-4.22	-4.28	-3.89	-4.28	3.52	-4.28	-2.59	0.75	3.11	1.75	-4.22	-4.28	1.75	1.75	-3.89	2.05	-2.85	-4.22	0.84	2.47	3.05	2.39	2.39	-3.89	-2.85	-4.28	-1.07	-2.64	1.94	-1.3	-1.73	-1.3	2.5	-1.3	-2.64	-2.18	0.26	0.5
32	17019	1	O62664	1	CHEMBL2860	4.03151705144607	nM	IC50	CHEMBL8739	2.39	-2.59	-4.22	-4.28	-3.89	-4.28	3.52	-4.28	-2.59	0.75	3.11	1.75	-4.22	-4.28	1.75	1.75	-3.89	2.05	-2.85	-4.22	0.84	2.47	3.05	2.39	2.39	-3.89	-2.85	-4.28	-1.07	-2.64	1.94	-1.3	-1.73	-1.3	2.5	-1.3	-2.64	-2.18	0.26	0.5
34	17019	1	O62664	1	CHEMBL2860	4.88272870434424	nM	IC50	CHEMBL516680	2.39	-2.59	-4.22	-4.28	-3.89	-4.28	3.52	-4.28	-2.59	0.75	3.11	1.75	-4.22	-4.28	1.75	1.75	-3.89	2.05	-2.85	-4.22	0.84	2.47	3.05	2.39	2.39	-3.89	-2.85	-4.28	-1.07	-2.64	1.94	-1.3	-1.73	-1.3	2.5	-1.3	-2.64	-2.18	0.26	0.5
35	17019	1	O62664	1	CHEMBL2860	5.10790539730952	nM	IC50	CHEMBL463624	2.39	-2.59	-4.22	-4.28	-3.89	-4.28	3.52	-4.28	-2.59	0.75	3.11	1.75	-4.22	-4.28	1.75	1.75	-3.89	2.05	-2.85	-4.22	0.84	2.47	3.05	2.39	2.39	-3.89	-2.85	-4.28	-1.07	-2.64	1.94	-1.3	-1.73	-1.3	2.5	-1.3	-2.64	-2.18	0.26	0.5
36	17019	1	O62664	1	CHEMBL2860	5.08092190762393	nM	IC50	CHEMBL507398	2.39	-2.59	-4.22	-4.28	-3.89	-4.28	3.52	-4.28	-2.59	0.75	3.11	1.75	-4.22	-4.28	1.75	1.75	-3.89	2.05	-2.85	-4.22	0.84	2.47	3.05	2.39	2.39	-3.89	-2.85	-4.28	-1.07	-2.64	1.94	-1.3	-1.73	-1.3	2.5	-1.3	-2.64	-2.18	0.26	0.5
42	17019	1	O62664	1	CHEMBL2860	4.95860731484177	nM	IC50	CHEMBL154	2.39	-2.59	-4.22	-4.28	-3.89	-4.28	3.52	-4.28	-2.59	0.75	3.11	1.75	-4.22	-4.28	1.75	1.75	-3.89	2.05	-2.85	-4.22	0.84	2.47	3.05	2.39	2.39	-3.89	-2.85	-4.28	-1.07	-2.64	1.94	-1.3	-1.73	-1.3	2.5	-1.3	-2.64	-2.18	0.26	0.5
44	17019	1	O62664	1	CHEMBL2860	4.09691001300806	nM	IC50	CHEMBL251445	2.39	-2.59	-4.22	-4.28	-3.89	-4.28	3.52	-4.28	-2.59	0.75	3.11	1.75	-4.22	-4.28	1.75	1.75	-3.89	2.05	-2.85	-4.22	0.84	2.47	3.05	2.39	2.39	-3.89	-2.85	-4.28	-1.07	-2.64	1.94	-1.3	-1.73	-1.3	2.5	-1.3	-2.64	-2.18	0.26	0.5
45	17019	1	O62664	1	CHEMBL2860	4.01322826573375	nM	IC50	CHEMBL504481	2.39	-2.59	-4.22	-4.28	-3.89	-4.28	3.52	-4.28	-2.59	0.75	3.11	1.75	-4.22	-4.28	1.75	1.75	-3.89	2.05	-2.85	-4.22	0.84	2.47	3.05	2.39	2.39	-3.89	-2.85	-4.28	-1.07	-2.64	1.94	-1.3	-1.73	-1.3	2.5	-1.3	-2.64	-2.18	0.26	0.5
47	17019	1	O62664	1	CHEMBL2860	4.81247927916354	nM	IC50	CHEMBL578389	2.39	-2.59	-4.22	-4.28	-3.89	-4.28	3.52	-4.28	-2.59	0.75	3.11	1.75	-4.22	-4.28	1.75	1.75	-3.89	2.05	-2.85	-4.22	0.84	2.47	3.05	2.39	2.39	-3.89	-2.85	-4.28	-1.07	-2.64	1.94	-1.3	-1.73	-1.3	2.5	-1.3	-2.64	-2.18	0.26	0.5
49	17019	1	O62664	1	CHEMBL2860	6.45593195564972	nM	IC50	CHEMBL25	2.39	-2.59	-4.22	-4.28	-3.89	-4.28	3.52	-4.28	-2.59	0.75	3.11	1.75	-4.22	-4.28	1.75	1.75	-3.89	2.05	-2.85	-4.22	0.84	2.47	3.05	2.39	2.39	-3.89	-2.85	-4.28	-1.07	-2.64	1.94	-1.3	-1.73	-1.3	2.5	-1.3	-2.64	-2.18	0.26	0.5
50	17019	1	O62664	1	CHEMBL2860	4.04803141550709	nM	IC50	CHEMBL1950245	2.39	-2.59	-4.22	-4.28	-3.89	-4.28	3.52	-4.28	-2.59	0.75	3.11	1.75	-4.22	-4.28	1.75	1.75	-3.89	2.05	-2.85	-4.22	0.84	2.47	3.05	2.39	2.39	-3.89	-2.85	-4.28	-1.07	-2.64	1.94	-1.3	-1.73	-1.3	2.5	-1.3	-2.64	-2.18	0.26	0.5
51	17019	1	O62664	1	CHEMBL2860	4.18455508375565	nM	IC50	CHEMBL1950247	2.39	-2.59	-4.22	-4.28	-3.89	-4.28	3.52	-4.28	-2.59	0.75	3.11	1.75	-4.22	-4.28	1.75	1.75	-3.89	2.05	-2.85	-4.22	0.84	2.47	3.05	2.39	2.39	-3.89	-2.85	-4.28	-1.07	-2.64	1.94	-1.3	-1.73	-1.3	2.5	-1.3	-2.64	-2.18	0.26	0.5
53	17019	1	O62664	1	CHEMBL2860	5.44369749923271	nM	IC50	CHEMBL2057739	2.39	-2.59	-4.22	-4.28	-3.89	-4.28	3.52	-4.28	-2.59	0.75	3.11	1.75	-4.22	-4.28	1.75	1.75	-3.89	2.05	-2.85	-4.22	0.84	2.47	3.05	2.39	2.39	-3.89	-2.85	-4.28	-1.07	-2.64	1.94	-1.3	-1.73	-1.3	2.5	-1.3	-2.64	-2.18	0.26	0.5
54	17019	1	O62664	1	CHEMBL2860	6.38721614328026	nM	IC50	CHEMBL2057740	2.39	-2.59	-4.22	-4.28	-3.89	-4.28	3.52	-4.28	-2.59	0.75	3.11	1.75	-4.22	-4.28	1.75	1.75	-3.89	2.05	-2.85	-4.22	0.84	2.47	3.05	2.39	2.39	-3.89	-2.85	-4.28	-1.07	-2.64	1.94	-1.3	-1.73	-1.3	2.5	-1.3	-2.64	-2.18	0.26	0.5
55	17019	1	O62664	1	CHEMBL2860	5.60205999132796	nM	IC50	CHEMBL2057741	2.39	-2.59	-4.22	-4.28	-3.89	-4.28	3.52	-4.28	-2.59	0.75	3.11	1.75	-4.22	-4.28	1.75	1.75	-3.89	2.05	-2.85	-4.22	0.84	2.47	3.05	2.39	2.39	-3.89	-2.85	-4.28	-1.07	-2.64	1.94	-1.3	-1.73	-1.3	2.5	-1.3	-2.64	-2.18	0.26	0.5
56	17019	1	O62664	1	CHEMBL2860	5.11350927482752	nM	IC50	CHEMBL2057214	2.39	-2.59	-4.22	-4.28	-3.89	-4.28	3.52	-4.28	-2.59	0.75	3.11	1.75	-4.22	-4.28	1.75	1.75	-3.89	2.05	-2.85	-4.22	0.84	2.47	3.05	2.39	2.39	-3.89	-2.85	-4.28	-1.07	-2.64	1.94	-1.3	-1.73	-1.3	2.5	-1.3	-2.64	-2.18	0.26	0.5
60	96	1	P23219	2	CHEMBL221	5.18708664335714	nM	IC50	CHEMBL313527	2.39	0.75	-4.22	-4.28	-3.89	-4.28	3.52	-4.28	-2.59	0.75	3.11	1.75	-4.22	-4.28	1.75	2.47	-3.89	2.05	-2.85	-4.22	0.84	2.47	3.05	2.39	2.39	-3.89	-3.89	-4.28	-1.07	-2.18	1.94	-1.3	-1.73	-1.3	2.5	-1.3	-2.64	-2.18	0.26	0.5
61	96	1	P23219	2	CHEMBL221	5.86646109162978	nM	IC50	CHEMBL302266	2.39	0.75	-4.22	-4.28	-3.89	-4.28	3.52	-4.28	-2.59	0.75	3.11	1.75	-4.22	-4.28	1.75	2.47	-3.89	2.05	-2.85	-4.22	0.84	2.47	3.05	2.39	2.39	-3.89	-3.89	-4.28	-1.07	-2.18	1.94	-1.3	-1.73	-1.3	2.5	-1.3	-2.64	-2.18	0.26	0.5
62	96	1	P23219	2	CHEMBL221	4.76955107862173	nM	IC50	CHEMBL367328	2.39	0.75	-4.22	-4.28	-3.89	-4.28	3.52	-4.28	-2.59	0.75	3.11	1.75	-4.22	-4.28	1.75	2.47	-3.89	2.05	-2.85	-4.22	0.84	2.47	3.05	2.39	2.39	-3.89	-3.89	-4.28	-1.07	-2.18	1.94	-1.3	-1.73	-1.3	2.5	-1.3	-2.64	-2.18	0.26	0.5
63	96	1	P23219	2	CHEMBL221	4.36653154442041	nM	IC50	CHEMBL171147	2.39	0.75	-4.22	-4.28	-3.89	-4.28	3.52	-4.28	-2.59	0.75	3.11	1.75	-4.22	-4.28	1.75	2.47	-3.89	2.05	-2.85	-4.22	0.84	2.47	3.05	2.39	2.39	-3.89	-3.89	-4.28	-1.07	-2.18	1.94	-1.3	-1.73	-1.3	2.5	-1.3	-2.64	-2.18	0.26	0.5
64	96	1	P23219	2	CHEMBL221	4.45593195564972	nM	IC50	CHEMBL172128	2.39	0.75	-4.22	-4.28	-3.89	-4.28	3.52	-4.28	-2.59	0.75	3.11	1.75	-4.22	-4.28	1.75	2.47	-3.89	2.05	-2.85	-4.22	0.84	2.47	3.05	2.39	2.39	-3.89	-3.89	-4.28	-1.07	-2.18	1.94	-1.3	-1.73	-1.3	2.5	-1.3	-2.64	-2.18	0.26	0.5
65	96	1	P23219	2	CHEMBL221	6.4089353929735	nM	IC50	CHEMBL368682	2.39	0.75	-4.22	-4.28	-3.89	-4.28	3.52	-4.28	-2.59	0.75	3.11	1.75	-4.22	-4.28	1.75	2.47	-3.89	2.05	-2.85	-4.22	0.84	2.47	3.05	2.39	2.39	-3.89	-3.89	-4.28	-1.07	-2.18	1.94	-1.3	-1.73	-1.3	2.5	-1.3	-2.64	-2.18	0.26	0.5
66	96	1	P23219	2	CHEMBL221	5.79048498545737	nM	IC50	CHEMBL174501	2.39	0.75	-4.22	-4.28	-3.89	-4.28	3.52	-4.28	-2.59	0.75	3.11	1.75	-4.22	-4.28	1.75	2.47	-3.89	2.05	-2.85	-4.22	0.84	2.47	3.05	2.39	2.39	-3.89	-3.89	-4.28	-1.07	-2.18	1.94	-1.3	-1.73	-1.3	2.5	-1.3	-2.64	-2.18	0.26	0.5
67	96	1	P23219	2	CHEMBL221	4.49485002168009	nM	IC50	CHEMBL369848	2.39	0.75	-4.22	-4.28	-3.89	-4.28	3.52	-4.28	-2.59	0.75	3.11	1.75	-4.22	-4.28	1.75	2.47	-3.89	2.05	-2.85	-4.22	0.84	2.47	3.05	2.39	2.39	-3.89	-3.89	-4.28	-1.07	-2.18	1.94	-1.3	-1.73	-1.3	2.5	-1.3	-2.64	-2.18	0.26	0.5
68	96	1	P23219	2	CHEMBL221	5.53313237964589	nM	IC50	CHEMBL176200	2.39	0.75	-4.22	-4.28	-3.89	-4.28	3.52	-4.28	-2.59	0.75	3.11	1.75	-4.22	-4.28	1.75	2.47	-3.89	2.05	-2.85	-4.22	0.84	2.47	3.05	2.39	2.39	-3.89	-3.89	-4.28	-1.07	-2.18	1.94	-1.3	-1.73	-1.3	2.5	-1.3	-2.64	-2.18	0.26	0.5
69	96	1	P23219	2	CHEMBL221	6.27572413039921	nM	IC50	CHEMBL174684	2.39	0.75	-4.22	-4.28	-3.89	-4.28	3.52	-4.28	-2.59	0.75	3.11	1.75	-4.22	-4.28	1.75	2.47	-3.89	2.05	-2.85	-4.22	0.84	2.47	3.05	2.39	2.39	-3.89	-3.89	-4.28	-1.07	-2.18	1.94	-1.3	-1.73	-1.3	2.5	-1.3	-2.64	-2.18	0.26	0.5
70	96	1	P23219	2	CHEMBL221	5.88605664769316	nM	IC50	CHEMBL174616	2.39	0.75	-4.22	-4.28	-3.89	-4.28	3.52	-4.28	-2.59	0.75	3.11	1.75	-4.22	-4.28	1.75	2.47	-3.89	2.05	-2.85	-4.22	0.84	2.47	3.05	2.39	2.39	-3.89	-3.89	-4.28	-1.07	-2.18	1.94	-1.3	-1.73	-1.3	2.5	-1.3	-2.64	-2.18	0.26	0.5
71	96	1	P23219	2	CHEMBL221	5.59516628338006	nM	IC50	CHEMBL435907	2.39	0.75	-4.22	-4.28	-3.89	-4.28	3.52	-4.28	-2.59	0.75	3.11	1.75	-4.22	-4.28	1.75	2.47	-3.89	2.05	-2.85	-4.22	0.84	2.47	3.05	2.39	2.39	-3.89	-3.89	-4.28	-1.07	-2.18	1.94	-1.3	-1.73	-1.3	2.5	-1.3	-2.64	-2.18	0.26	0.5
72	96	1	P23219	2	CHEMBL221	6.22914798835786	nM	IC50	CHEMBL176844	2.39	0.75	-4.22	-4.28	-3.89	-4.28	3.52	-4.28	-2.59	0.75	3.11	1.75	-4.22	-4.28	1.75	2.47	-3.89	2.05	-2.85	-4.22	0.84	2.47	3.05	2.39	2.39	-3.89	-3.89	-4.28	-1.07	-2.18	1.94	-1.3	-1.73	-1.3	2.5	-1.3	-2.64	-2.18	0.26	0.5
73	96	1	P23219	2	CHEMBL221	5.22184874961636	nM	IC50	CHEMBL175372	2.39	0.75	-4.22	-4.28	-3.89	-4.28	3.52	-4.28	-2.59	0.75	3.11	1.75	-4.22	-4.28	1.75	2.47	-3.89	2.05	-2.85	-4.22	0.84	2.47	3.05	2.39	2.39	-3.89	-3.89	-4.28	-1.07	-2.18	1.94	-1.3	-1.73	-1.3	2.5	-1.3	-2.64	-2.18	0.26	0.5
74	96	1	P23219	2	CHEMBL221	5.99139982823808	nM	IC50	CHEMBL368546	2.39	0.75	-4.22	-4.28	-3.89	-4.28	3.52	-4.28	-2.59	0.75	3.11	1.75	-4.22	-4.28	1.75	2.47	-3.89	2.05	-2.85	-4.22	0.84	2.47	3.05	2.39	2.39	-3.89	-3.89	-4.28	-1.07	-2.18	1.94	-1.3	-1.73	-1.3	2.5	-1.3	-2.64	-2.18	0.26	0.5
75	96	1	P23219	2	CHEMBL221	5.33724216831843	nM	IC50	CHEMBL316040	2.39	0.75	-4.22	-4.28	-3.89	-4.28	3.52	-4.28	-2.59	0.75	3.11	1.75	-4.22	-4.28	1.75	2.47	-3.89	2.05	-2.85	-4.22	0.84	2.47	3.05	2.39	2.39	-3.89	-3.89	-4.28	-1.07	-2.18	1.94	-1.3	-1.73	-1.3	2.5	-1.3	-2.64	-2.18	0.26	0.5
76	96	1	P23219	2	CHEMBL221	6.50863830616573	nM	IC50	CHEMBL175153	2.39	0.75	-4.22	-4.28	-3.89	-4.28	3.52	-4.28	-2.59	0.75	3.11	1.75	-4.22	-4.28	1.75	2.47	-3.89	2.05	-2.85	-4.22	0.84	2.47	3.05	2.39	2.39	-3.89	-3.89	-4.28	-1.07	-2.18	1.94	-1.3	-1.73	-1.3	2.5	-1.3	-2.64	-2.18	0.26	0.5
77	96	1	P23219	2	CHEMBL221	6.36653154442041	nM	IC50	CHEMBL177727	2.39	0.75	-4.22	-4.28	-3.89	-4.28	3.52	-4.28	-2.59	0.75	3.11	1.75	-4.22	-4.28	1.75	2.47	-3.89	2.05	-2.85	-4.22	0.84	2.47	3.05	2.39	2.39	-3.89	-3.89	-4.28	-1.07	-2.18	1.94	-1.3	-1.73	-1.3	2.5	-1.3	-2.64	-2.18	0.26	0.5
78	96	1	P23219	2	CHEMBL221	5.21467016498923	nM	IC50	CHEMBL176945	2.39	0.75	-4.22	-4.28	-3.89	-4.28	3.52	-4.28	-2.59	0.75	3.11	1.75	-4.22	-4.28	1.75	2.47	-3.89	2.05	-2.85	-4.22	0.84	2.47	3.05	2.39	2.39	-3.89	-3.89	-4.28	-1.07	-2.18	1.94	-1.3	-1.73	-1.3	2.5	-1.3	-2.64	-2.18	0.26	0.5
79	96	1	P23219	2	CHEMBL221	5.60032627851896	nM	IC50	CHEMBL367010	2.39	0.75	-4.22	-4.28	-3.89	-4.28	3.52	-4.28	-2.59	0.75	3.11	1.75	-4.22	-4.28	1.75	2.47	-3.89	2.05	-2.85	-4.22	0.84	2.47	3.05	2.39	2.39	-3.89	-3.89	-4.28	-1.07	-2.18	1.94	-1.3	-1.73	-1.3	2.5	-1.3	-2.64	-2.18	0.26	0.5
80	96	1	P23219	2	CHEMBL221	6.3767507096021	nM	IC50	CHEMBL264200	2.39	0.75	-4.22	-4.28	-3.89	-4.28	3.52	-4.28	-2.59	0.75	3.11	1.75	-4.22	-4.28	1.75	2.47	-3.89	2.05	-2.85	-4.22	0.84	2.47	3.05	2.39	2.39	-3.89	-3.89	-4.28	-1.07	-2.18	1.94	-1.3	-1.73	-1.3	2.5	-1.3	-2.64	-2.18	0.26	0.5
81	96	1	P23219	2	CHEMBL221	4.15490195998574	nM	IC50	CHEMBL17043	2.39	0.75	-4.22	-4.28	-3.89	-4.28	3.52	-4.28	-2.59	0.75	3.11	1.75	-4.22	-4.28	1.75	2.47	-3.89	2.05	-2.85	-4.22	0.84	2.47	3.05	2.39	2.39	-3.89	-3.89	-4.28	-1.07	-2.18	1.94	-1.3	-1.73	-1.3	2.5	-1.3	-2.64	-2.18	0.26	0.5
82	96	1	P23219	2	CHEMBL221	5.97061622231479	nM	IC50	CHEMBL17047	2.39	0.75	-4.22	-4.28	-3.89	-4.28	3.52	-4.28	-2.59	0.75	3.11	1.75	-4.22	-4.28	1.75	2.47	-3.89	2.05	-2.85	-4.22	0.84	2.47	3.05	2.39	2.39	-3.89	-3.89	-4.28	-1.07	-2.18	1.94	-1.3	-1.73	-1.3	2.5	-1.3	-2.64	-2.18	0.26	0.5
83	96	1	P23219	2	CHEMBL221	4.72124639904717	nM	IC50	CHEMBL275601	2.39	0.75	-4.22	-4.28	-3.89	-4.28	3.52	-4.28	-2.59	0.75	3.11	1.75	-4.22	-4.28	1.75	2.47	-3.89	2.05	-2.85	-4.22	0.84	2.47	3.05	2.39	2.39	-3.89	-3.89	-4.28	-1.07	-2.18	1.94	-1.3	-1.73	-1.3	2.5	-1.3	-2.64	-2.18	0.26	0.5
84	96	1	P23219	2	CHEMBL221	7.13076828026902	nM	IC50	CHEMBL150130	2.39	0.75	-4.22	-4.28	-3.89	-4.28	3.52	-4.28	-2.59	0.75	3.11	1.75	-4.22	-4.28	1.75	2.47	-3.89	2.05	-2.85	-4.22	0.84	2.47	3.05	2.39	2.39	-3.89	-3.89	-4.28	-1.07	-2.18	1.94	-1.3	-1.73	-1.3	2.5	-1.3	-2.64	-2.18	0.26	0.5
87	96	1	P23219	2	CHEMBL221	5.26760624017703	nM	IC50	CHEMBL151535	2.39	0.75	-4.22	-4.28	-3.89	-4.28	3.52	-4.28	-2.59	0.75	3.11	1.75	-4.22	-4.28	1.75	2.47	-3.89	2.05	-2.85	-4.22	0.84	2.47	3.05	2.39	2.39	-3.89	-3.89	-4.28	-1.07	-2.18	1.94	-1.3	-1.73	-1.3	2.5	-1.3	-2.64	-2.18	0.26	0.5
89	96	1	P23219	2	CHEMBL221	6.69897000433602	nM	IC50	CHEMBL147189	2.39	0.75	-4.22	-4.28	-3.89	-4.28	3.52	-4.28	-2.59	0.75	3.11	1.75	-4.22	-4.28	1.75	2.47	-3.89	2.05	-2.85	-4.22	0.84	2.47	3.05	2.39	2.39	-3.89	-3.89	-4.28	-1.07	-2.18	1.94	-1.3	-1.73	-1.3	2.5	-1.3	-2.64	-2.18	0.26	0.5
90	96	1	P23219	2	CHEMBL221	5.44369749923271	nM	IC50	CHEMBL356596	2.39	0.75	-4.22	-4.28	-3.89	-4.28	3.52	-4.28	-2.59	0.75	3.11	1.75	-4.22	-4.28	1.75	2.47	-3.89	2.05	-2.85	-4.22	0.84	2.47	3.05	2.39	2.39	-3.89	-3.89	-4.28	-1.07	-2.18	1.94	-1.3	-1.73	-1.3	2.5	-1.3	-2.64	-2.18	0.26	0.5
91	96	1	P23219	2	CHEMBL221	5.19382002601611	nM	IC50	CHEMBL150773	2.39	0.75	-4.22	-4.28	-3.89	-4.28	3.52	-4.28	-2.59	0.75	3.11	1.75	-4.22	-4.28	1.75	2.47	-3.89	2.05	-2.85	-4.22	0.84	2.47	3.05	2.39	2.39	-3.89	-3.89	-4.28	-1.07	-2.18	1.94	-1.3	-1.73	-1.3	2.5	-1.3	-2.64	-2.18	0.26	0.5
92	96	1	P23219	2	CHEMBL221	5.76955107862173	nM	IC50	CHEMBL151710	2.39	0.75	-4.22	-4.28	-3.89	-4.28	3.52	-4.28	-2.59	0.75	3.11	1.75	-4.22	-4.28	1.75	2.47	-3.89	2.05	-2.85	-4.22	0.84	2.47	3.05	2.39	2.39	-3.89	-3.89	-4.28	-1.07	-2.18	1.94	-1.3	-1.73	-1.3	2.5	-1.3	-2.64	-2.18	0.26	0.5
93	96	1	P23219	2	CHEMBL221	5.20065945054642	nM	IC50	CHEMBL358210	2.39	0.75	-4.22	-4.28	-3.89	-4.28	3.52	-4.28	-2.59	0.75	3.11	1.75	-4.22	-4.28	1.75	2.47	-3.89	2.05	-2.85	-4.22	0.84	2.47	3.05	2.39	2.39	-3.89	-3.89	-4.28	-1.07	-2.18	1.94	-1.3	-1.73	-1.3	2.5	-1.3	-2.64	-2.18	0.26	0.5
96	96	1	P23219	2	CHEMBL221	6.49485002168009	nM	IC50	CHEMBL359143	2.39	0.75	-4.22	-4.28	-3.89	-4.28	3.52	-4.28	-2.59	0.75	3.11	1.75	-4.22	-4.28	1.75	2.47	-3.89	2.05	-2.85	-4.22	0.84	2.47	3.05	2.39	2.39	-3.89	-3.89	-4.28	-1.07	-2.18	1.94	-1.3	-1.73	-1.3	2.5	-1.3	-2.64	-2.18	0.26	0.5
97	96	1	P23219	2	CHEMBL221	7.10790539730952	nM	IC50	CHEMBL148666	2.39	0.75	-4.22	-4.28	-3.89	-4.28	3.52	-4.28	-2.59	0.75	3.11	1.75	-4.22	-4.28	1.75	2.47	-3.89	2.05	-2.85	-4.22	0.84	2.47	3.05	2.39	2.39	-3.89	-3.89	-4.28	-1.07	-2.18	1.94	-1.3	-1.73	-1.3	2.5	-1.3	-2.64	-2.18	0.26	0.5
98	96	1	P23219	2	CHEMBL221	5.94692155651658	nM	IC50	CHEMBL76692	2.39	0.75	-4.22	-4.28	-3.89	-4.28	3.52	-4.28	-2.59	0.75	3.11	1.75	-4.22	-4.28	1.75	2.47	-3.89	2.05	-2.85	-4.22	0.84	2.47	3.05	2.39	2.39	-3.89	-3.89	-4.28	-1.07	-2.18	1.94	-1.3	-1.73	-1.3	2.5	-1.3	-2.64	-2.18	0.26	0.5
99	96	1	P23219	2	CHEMBL221	5.24108810760203	nM	IC50	CHEMBL76861	2.39	0.75	-4.22	-4.28	-3.89	-4.28	3.52	-4.28	-2.59	0.75	3.11	1.75	-4.22	-4.28	1.75	2.47	-3.89	2.05	-2.85	-4.22	0.84	2.47	3.05	2.39	2.39	-3.89	-3.89	-4.28	-1.07	-2.18	1.94	-1.3	-1.73	-1.3	2.5	-1.3	-2.64	-2.18	0.26	0.5
100	96	1	P23219	2	CHEMBL221	6.30980391997149	nM	IC50	CHEMBL77714	2.39	0.75	-4.22	-4.28	-3.89	-4.28	3.52	-4.28	-2.59	0.75	3.11	1.75	-4.22	-4.28	1.75	2.47	-3.89	2.05	-2.85	-4.22	0.84	2.47	3.05	2.39	2.39	-3.89	-3.89	-4.28	-1.07	-2.18	1.94	-1.3	-1.73	-1.3	2.5	-1.3	-2.64	-2.18	0.26	0.5
101	96	1	P23219	2	CHEMBL221	8.15490195998574	nM	IC50	CHEMBL80405	2.39	0.75	-4.22	-4.28	-3.89	-4.28	3.52	-4.28	-2.59	0.75	3.11	1.75	-4.22	-4.28	1.75	2.47	-3.89	2.05	-2.85	-4.22	0.84	2.47	3.05	2.39	2.39	-3.89	-3.89	-4.28	-1.07	-2.18	1.94	-1.3	-1.73	-1.3	2.5	-1.3	-2.64	-2.18	0.26	0.5
106	96	1	P23219	2	CHEMBL221	4.85387196432176	nM	IC50	CHEMBL321217	2.39	0.75	-4.22	-4.28	-3.89	-4.28	3.52	-4.28	-2.59	0.75	3.11	1.75	-4.22	-4.28	1.75	2.47	-3.89	2.05	-2.85	-4.22	0.84	2.47	3.05	2.39	2.39	-3.89	-3.89	-4.28	-1.07	-2.18	1.94	-1.3	-1.73	-1.3	2.5	-1.3	-2.64	-2.18	0.26	0.5
111	96	1	P23219	2	CHEMBL221	5.52287874528034	nM	IC50	CHEMBL109177	2.39	0.75	-4.22	-4.28	-3.89	-4.28	3.52	-4.28	-2.59	0.75	3.11	1.75	-4.22	-4.28	1.75	2.47	-3.89	2.05	-2.85	-4.22	0.84	2.47	3.05	2.39	2.39	-3.89	-3.89	-4.28	-1.07	-2.18	1.94	-1.3	-1.73	-1.3	2.5	-1.3	-2.64	-2.18	0.26	0.5
117	96	1	P23219	2	CHEMBL221	5.44369749923271	nM	IC50	CHEMBL324876	2.39	0.75	-4.22	-4.28	-3.89	-4.28	3.52	-4.28	-2.59	0.75	3.11	1.75	-4.22	-4.28	1.75	2.47	-3.89	2.05	-2.85	-4.22	0.84	2.47	3.05	2.39	2.39	-3.89	-3.89	-4.28	-1.07	-2.18	1.94	-1.3	-1.73	-1.3	2.5	-1.3	-2.64	-2.18	0.26	0.5
119	96	1	P23219	2	CHEMBL221	4.23657200643706	nM	IC50	CHEMBL324670	2.39	0.75	-4.22	-4.28	-3.89	-4.28	3.52	-4.28	-2.59	0.75	3.11	1.75	-4.22	-4.28	1.75	2.47	-3.89	2.05	-2.85	-4.22	0.84	2.47	3.05	2.39	2.39	-3.89	-3.89	-4.28	-1.07	-2.18	1.94	-1.3	-1.73	-1.3	2.5	-1.3	-2.64	-2.18	0.26	0.5
122	96	1	P23219	2	CHEMBL221	4.60205999132796	nM	IC50	CHEMBL148976	2.39	0.75	-4.22	-4.28	-3.89	-4.28	3.52	-4.28	-2.59	0.75	3.11	1.75	-4.22	-4.28	1.75	2.47	-3.89	2.05	-2.85	-4.22	0.84	2.47	3.05	2.39	2.39	-3.89	-3.89	-4.28	-1.07	-2.18	1.94	-1.3	-1.73	-1.3	2.5	-1.3	-2.64	-2.18	0.26	0.5
123	96	1	P23219	2	CHEMBL221	5.88605664769316	nM	IC50	CHEMBL303688	2.39	0.75	-4.22	-4.28	-3.89	-4.28	3.52	-4.28	-2.59	0.75	3.11	1.75	-4.22	-4.28	1.75	2.47	-3.89	2.05	-2.85	-4.22	0.84	2.47	3.05	2.39	2.39	-3.89	-3.89	-4.28	-1.07	-2.18	1.94	-1.3	-1.73	-1.3	2.5	-1.3	-2.64	-2.18	0.26	0.5
124	96	1	P23219	2	CHEMBL221	4.76955107862173	nM	IC50	CHEMBL303036	2.39	0.75	-4.22	-4.28	-3.89	-4.28	3.52	-4.28	-2.59	0.75	3.11	1.75	-4.22	-4.28	1.75	2.47	-3.89	2.05	-2.85	-4.22	0.84	2.47	3.05	2.39	2.39	-3.89	-3.89	-4.28	-1.07	-2.18	1.94	-1.3	-1.73	-1.3	2.5	-1.3	-2.64	-2.18	0.26	0.5
125	96	1	P23219	2	CHEMBL221	5.26760624017703	nM	IC50	CHEMBL308682	2.39	0.75	-4.22	-4.28	-3.89	-4.28	3.52	-4.28	-2.59	0.75	3.11	1.75	-4.22	-4.28	1.75	2.47	-3.89	2.05	-2.85	-4.22	0.84	2.47	3.05	2.39	2.39	-3.89	-3.89	-4.28	-1.07	-2.18	1.94	-1.3	-1.73	-1.3	2.5	-1.3	-2.64	-2.18	0.26	0.5
126	96	1	P23219	2	CHEMBL221	5.49485002168009	nM	IC50	CHEMBL66630	2.39	0.75	-4.22	-4.28	-3.89	-4.28	3.52	-4.28	-2.59	0.75	3.11	1.75	-4.22	-4.28	1.75	2.47	-3.89	2.05	-2.85	-4.22	0.84	2.47	3.05	2.39	2.39	-3.89	-3.89	-4.28	-1.07	-2.18	1.94	-1.3	-1.73	-1.3	2.5	-1.3	-2.64	-2.18	0.26	0.5
127	96	1	P23219	2	CHEMBL221	6.67778070526608	nM	IC50	CHEMBL294050	2.39	0.75	-4.22	-4.28	-3.89	-4.28	3.52	-4.28	-2.59	0.75	3.11	1.75	-4.22	-4.28	1.75	2.47	-3.89	2.05	-2.85	-4.22	0.84	2.47	3.05	2.39	2.39	-3.89	-3.89	-4.28	-1.07	-2.18	1.94	-1.3	-1.73	-1.3	2.5	-1.3	-2.64	-2.18	0.26	0.5
128	96	1	P23219	2	CHEMBL221	6.46852108295774	nM	IC50	CHEMBL63286	2.39	0.75	-4.22	-4.28	-3.89	-4.28	3.52	-4.28	-2.59	0.75	3.11	1.75	-4.22	-4.28	1.75	2.47	-3.89	2.05	-2.85	-4.22	0.84	2.47	3.05	2.39	2.39	-3.89	-3.89	-4.28	-1.07	-2.18	1.94	-1.3	-1.73	-1.3	2.5	-1.3	-2.64	-2.18	0.26	0.5
129	96	1	P23219	2	CHEMBL221	5.95860731484177	nM	IC50	CHEMBL65155	2.39	0.75	-4.22	-4.28	-3.89	-4.28	3.52	-4.28	-2.59	0.75	3.11	1.75	-4.22	-4.28	1.75	2.47	-3.89	2.05	-2.85	-4.22	0.84	2.47	3.05	2.39	2.39	-3.89	-3.89	-4.28	-1.07	-2.18	1.94	-1.3	-1.73	-1.3	2.5	-1.3	-2.64	-2.18	0.26	0.5
130	96	1	P23219	2	CHEMBL221	6.63827216398241	nM	IC50	CHEMBL417204	2.39	0.75	-4.22	-4.28	-3.89	-4.28	3.52	-4.28	-2.59	0.75	3.11	1.75	-4.22	-4.28	1.75	2.47	-3.89	2.05	-2.85	-4.22	0.84	2.47	3.05	2.39	2.39	-3.89	-3.89	-4.28	-1.07	-2.18	1.94	-1.3	-1.73	-1.3	2.5	-1.3	-2.64	-2.18	0.26	0.5
131	96	1	P23219	2	CHEMBL221	6	nM	IC50	CHEMBL303870	2.39	0.75	-4.22	-4.28	-3.89	-4.28	3.52	-4.28	-2.59	0.75	3.11	1.75	-4.22	-4.28	1.75	2.47	-3.89	2.05	-2.85	-4.22	0.84	2.47	3.05	2.39	2.39	-3.89	-3.89	-4.28	-1.07	-2.18	1.94	-1.3	-1.73	-1.3	2.5	-1.3	-2.64	-2.18	0.26	0.5
132	96	1	P23219	2	CHEMBL221	6.45593195564972	nM	IC50	CHEMBL293229	2.39	0.75	-4.22	-4.28	-3.89	-4.28	3.52	-4.28	-2.59	0.75	3.11	1.75	-4.22	-4.28	1.75	2.47	-3.89	2.05	-2.85	-4.22	0.84	2.47	3.05	2.39	2.39	-3.89	-3.89	-4.28	-1.07	-2.18	1.94	-1.3	-1.73	-1.3	2.5	-1.3	-2.64	-2.18	0.26	0.5
133	96	1	P23219	2	CHEMBL221	6.0087739243075	nM	IC50	CHEMBL302950	2.39	0.75	-4.22	-4.28	-3.89	-4.28	3.52	-4.28	-2.59	0.75	3.11	1.75	-4.22	-4.28	1.75	2.47	-3.89	2.05	-2.85	-4.22	0.84	2.47	3.05	2.39	2.39	-3.89	-3.89	-4.28	-1.07	-2.18	1.94	-1.3	-1.73	-1.3	2.5	-1.3	-2.64	-2.18	0.26	0.5
135	96	1	P23219	2	CHEMBL221	6.1249387366083	nM	IC50	CHEMBL66821	2.39	0.75	-4.22	-4.28	-3.89	-4.28	3.52	-4.28	-2.59	0.75	3.11	1.75	-4.22	-4.28	1.75	2.47	-3.89	2.05	-2.85	-4.22	0.84	2.47	3.05	2.39	2.39	-3.89	-3.89	-4.28	-1.07	-2.18	1.94	-1.3	-1.73	-1.3	2.5	-1.3	-2.64	-2.18	0.26	0.5
136	96	1	P23219	2	CHEMBL221	5.56863623584101	nM	IC50	CHEMBL67447	2.39	0.75	-4.22	-4.28	-3.89	-4.28	3.52	-4.28	-2.59	0.75	3.11	1.75	-4.22	-4.28	1.75	2.47	-3.89	2.05	-2.85	-4.22	0.84	2.47	3.05	2.39	2.39	-3.89	-3.89	-4.28	-1.07	-2.18	1.94	-1.3	-1.73	-1.3	2.5	-1.3	-2.64	-2.18	0.26	0.5
137	96	1	P23219	2	CHEMBL221	4.82390874094432	nM	IC50	CHEMBL63283	2.39	0.75	-4.22	-4.28	-3.89	-4.28	3.52	-4.28	-2.59	0.75	3.11	1.75	-4.22	-4.28	1.75	2.47	-3.89	2.05	-2.85	-4.22	0.84	2.47	3.05	2.39	2.39	-3.89	-3.89	-4.28	-1.07	-2.18	1.94	-1.3	-1.73	-1.3	2.5	-1.3	-2.64	-2.18	0.26	0.5
138	96	1	P23219	2	CHEMBL221	6.52287874528034	nM	IC50	CHEMBL110824	2.39	0.75	-4.22	-4.28	-3.89	-4.28	3.52	-4.28	-2.59	0.75	3.11	1.75	-4.22	-4.28	1.75	2.47	-3.89	2.05	-2.85	-4.22	0.84	2.47	3.05	2.39	2.39	-3.89	-3.89	-4.28	-1.07	-2.18	1.94	-1.3	-1.73	-1.3	2.5	-1.3	-2.64	-2.18	0.26	0.5
139	96	1	P23219	2	CHEMBL221	5.2518119729938	nM	IC50	CHEMBL322703	2.39	0.75	-4.22	-4.28	-3.89	-4.28	3.52	-4.28	-2.59	0.75	3.11	1.75	-4.22	-4.28	1.75	2.47	-3.89	2.05	-2.85	-4.22	0.84	2.47	3.05	2.39	2.39	-3.89	-3.89	-4.28	-1.07	-2.18	1.94	-1.3	-1.73	-1.3	2.5	-1.3	-2.64	-2.18	0.26	0.5
140	96	1	P23219	2	CHEMBL221	5.52287874528034	nM	IC50	CHEMBL320585	2.39	0.75	-4.22	-4.28	-3.89	-4.28	3.52	-4.28	-2.59	0.75	3.11	1.75	-4.22	-4.28	1.75	2.47	-3.89	2.05	-2.85	-4.22	0.84	2.47	3.05	2.39	2.39	-3.89	-3.89	-4.28	-1.07	-2.18	1.94	-1.3	-1.73	-1.3	2.5	-1.3	-2.64	-2.18	0.26	0.5
141	96	1	P23219	2	CHEMBL221	6	nM	IC50	CHEMBL322276	2.39	0.75	-4.22	-4.28	-3.89	-4.28	3.52	-4.28	-2.59	0.75	3.11	1.75	-4.22	-4.28	1.75	2.47	-3.89	2.05	-2.85	-4.22	0.84	2.47	3.05	2.39	2.39	-3.89	-3.89	-4.28	-1.07	-2.18	1.94	-1.3	-1.73	-1.3	2.5	-1.3	-2.64	-2.18	0.26	0.5
143	96	1	P23219	2	CHEMBL221	5.52287874528034	nM	IC50	CHEMBL321597	2.39	0.75	-4.22	-4.28	-3.89	-4.28	3.52	-4.28	-2.59	0.75	3.11	1.75	-4.22	-4.28	1.75	2.47	-3.89	2.05	-2.85	-4.22	0.84	2.47	3.05	2.39	2.39	-3.89	-3.89	-4.28	-1.07	-2.18	1.94	-1.3	-1.73	-1.3	2.5	-1.3	-2.64	-2.18	0.26	0.5
144	96	1	P23219	2	CHEMBL221	5.33724216831843	nM	IC50	CHEMBL107706	2.39	0.75	-4.22	-4.28	-3.89	-4.28	3.52	-4.28	-2.59	0.75	3.11	1.75	-4.22	-4.28	1.75	2.47	-3.89	2.05	-2.85	-4.22	0.84	2.47	3.05	2.39	2.39	-3.89	-3.89	-4.28	-1.07	-2.18	1.94	-1.3	-1.73	-1.3	2.5	-1.3	-2.64	-2.18	0.26	0.5
145	96	1	P23219	2	CHEMBL221	5.52287874528034	nM	IC50	CHEMBL323267	2.39	0.75	-4.22	-4.28	-3.89	-4.28	3.52	-4.28	-2.59	0.75	3.11	1.75	-4.22	-4.28	1.75	2.47	-3.89	2.05	-2.85	-4.22	0.84	2.47	3.05	2.39	2.39	-3.89	-3.89	-4.28	-1.07	-2.18	1.94	-1.3	-1.73	-1.3	2.5	-1.3	-2.64	-2.18	0.26	0.5
146	96	1	P23219	2	CHEMBL221	6	nM	IC50	CHEMBL322807	2.39	0.75	-4.22	-4.28	-3.89	-4.28	3.52	-4.28	-2.59	0.75	3.11	1.75	-4.22	-4.28	1.75	2.47	-3.89	2.05	-2.85	-4.22	0.84	2.47	3.05	2.39	2.39	-3.89	-3.89	-4.28	-1.07	-2.18	1.94	-1.3	-1.73	-1.3	2.5	-1.3	-2.64	-2.18	0.26	0.5
148	96	1	P23219	2	CHEMBL221	5.52287874528034	nM	IC50	CHEMBL320111	2.39	0.75	-4.22	-4.28	-3.89	-4.28	3.52	-4.28	-2.59	0.75	3.11	1.75	-4.22	-4.28	1.75	2.47	-3.89	2.05	-2.85	-4.22	0.84	2.47	3.05	2.39	2.39	-3.89	-3.89	-4.28	-1.07	-2.18	1.94	-1.3	-1.73	-1.3	2.5	-1.3	-2.64	-2.18	0.26	0.5
149	96	1	P23219	2	CHEMBL221	5.52287874528034	nM	IC50	CHEMBL108917	2.39	0.75	-4.22	-4.28	-3.89	-4.28	3.52	-4.28	-2.59	0.75	3.11	1.75	-4.22	-4.28	1.75	2.47	-3.89	2.05	-2.85	-4.22	0.84	2.47	3.05	2.39	2.39	-3.89	-3.89	-4.28	-1.07	-2.18	1.94	-1.3	-1.73	-1.3	2.5	-1.3	-2.64	-2.18	0.26	0.5
153	96	1	P23219	2	CHEMBL221	6.49485002168009	nM	IC50	CHEMBL176477	2.39	0.75	-4.22	-4.28	-3.89	-4.28	3.52	-4.28	-2.59	0.75	3.11	1.75	-4.22	-4.28	1.75	2.47	-3.89	2.05	-2.85	-4.22	0.84	2.47	3.05	2.39	2.39	-3.89	-3.89	-4.28	-1.07	-2.18	1.94	-1.3	-1.73	-1.3	2.5	-1.3	-2.64	-2.18	0.26	0.5
154	96	1	P23219	2	CHEMBL221	4.95860731484177	nM	IC50	CHEMBL174736	2.39	0.75	-4.22	-4.28	-3.89	-4.28	3.52	-4.28	-2.59	0.75	3.11	1.75	-4.22	-4.28	1.75	2.47	-3.89	2.05	-2.85	-4.22	0.84	2.47	3.05	2.39	2.39	-3.89	-3.89	-4.28	-1.07	-2.18	1.94	-1.3	-1.73	-1.3	2.5	-1.3	-2.64	-2.18	0.26	0.5
155	96	1	P23219	2	CHEMBL221	6.07058107428571	nM	IC50	CHEMBL175027	2.39	0.75	-4.22	-4.28	-3.89	-4.28	3.52	-4.28	-2.59	0.75	3.11	1.75	-4.22	-4.28	1.75	2.47	-3.89	2.05	-2.85	-4.22	0.84	2.47	3.05	2.39	2.39	-3.89	-3.89	-4.28	-1.07	-2.18	1.94	-1.3	-1.73	-1.3	2.5	-1.3	-2.64	-2.18	0.26	0.5
156	96	1	P23219	2	CHEMBL221	5.50863830616573	nM	IC50	CHEMBL367463	2.39	0.75	-4.22	-4.28	-3.89	-4.28	3.52	-4.28	-2.59	0.75	3.11	1.75	-4.22	-4.28	1.75	2.47	-3.89	2.05	-2.85	-4.22	0.84	2.47	3.05	2.39	2.39	-3.89	-3.89	-4.28	-1.07	-2.18	1.94	-1.3	-1.73	-1.3	2.5	-1.3	-2.64	-2.18	0.26	0.5
157	96	1	P23219	2	CHEMBL221	4.79588001734407	nM	IC50	CHEMBL126023	2.39	0.75	-4.22	-4.28	-3.89	-4.28	3.52	-4.28	-2.59	0.75	3.11	1.75	-4.22	-4.28	1.75	2.47	-3.89	2.05	-2.85	-4.22	0.84	2.47	3.05	2.39	2.39	-3.89	-3.89	-4.28	-1.07	-2.18	1.94	-1.3	-1.73	-1.3	2.5	-1.3	-2.64	-2.18	0.26	0.5
158	96	1	P23219	2	CHEMBL221	4.29242982390206	nM	IC50	CHEMBL96741	2.39	0.75	-4.22	-4.28	-3.89	-4.28	3.52	-4.28	-2.59	0.75	3.11	1.75	-4.22	-4.28	1.75	2.47	-3.89	2.05	-2.85	-4.22	0.84	2.47	3.05	2.39	2.39	-3.89	-3.89	-4.28	-1.07	-2.18	1.94	-1.3	-1.73	-1.3	2.5	-1.3	-2.64	-2.18	0.26	0.5
159	96	1	P23219	2	CHEMBL221	4	nM	IC50	CHEMBL129761	2.39	0.75	-4.22	-4.28	-3.89	-4.28	3.52	-4.28	-2.59	0.75	3.11	1.75	-4.22	-4.28	1.75	2.47	-3.89	2.05	-2.85	-4.22	0.84	2.47	3.05	2.39	2.39	-3.89	-3.89	-4.28	-1.07	-2.18	1.94	-1.3	-1.73	-1.3	2.5	-1.3	-2.64	-2.18	0.26	0.5
160	96	1	P23219	2	CHEMBL221	5.26760624017703	nM	IC50	CHEMBL313417	2.39	0.75	-4.22	-4.28	-3.89	-4.28	3.52	-4.28	-2.59	0.75	3.11	1.75	-4.22	-4.28	1.75	2.47	-3.89	2.05	-2.85	-4.22	0.84	2.47	3.05	2.39	2.39	-3.89	-3.89	-4.28	-1.07	-2.18	1.94	-1.3	-1.73	-1.3	2.5	-1.3	-2.64	-2.18	0.26	0.5
162	96	1	P23219	2	CHEMBL221	4.35951856302958	nM	IC50	CHEMBL39521	2.39	0.75	-4.22	-4.28	-3.89	-4.28	3.52	-4.28	-2.59	0.75	3.11	1.75	-4.22	-4.28	1.75	2.47	-3.89	2.05	-2.85	-4.22	0.84	2.47	3.05	2.39	2.39	-3.89	-3.89	-4.28	-1.07	-2.18	1.94	-1.3	-1.73	-1.3	2.5	-1.3	-2.64	-2.18	0.26	0.5
163	96	1	P23219	2	CHEMBL221	5.86646109162978	nM	IC50	CHEMBL278505	2.39	0.75	-4.22	-4.28	-3.89	-4.28	3.52	-4.28	-2.59	0.75	3.11	1.75	-4.22	-4.28	1.75	2.47	-3.89	2.05	-2.85	-4.22	0.84	2.47	3.05	2.39	2.39	-3.89	-3.89	-4.28	-1.07	-2.18	1.94	-1.3	-1.73	-1.3	2.5	-1.3	-2.64	-2.18	0.26	0.5
164	96	1	P23219	2	CHEMBL221	6.60205999132796	nM	IC50	CHEMBL18148	2.39	0.75	-4.22	-4.28	-3.89	-4.28	3.52	-4.28	-2.59	0.75	3.11	1.75	-4.22	-4.28	1.75	2.47	-3.89	2.05	-2.85	-4.22	0.84	2.47	3.05	2.39	2.39	-3.89	-3.89	-4.28	-1.07	-2.18	1.94	-1.3	-1.73	-1.3	2.5	-1.3	-2.64	-2.18	0.26	0.5
165	96	1	P23219	2	CHEMBL221	5.84771165561694	nM	IC50	CHEMBL18020	2.39	0.75	-4.22	-4.28	-3.89	-4.28	3.52	-4.28	-2.59	0.75	3.11	1.75	-4.22	-4.28	1.75	2.47	-3.89	2.05	-2.85	-4.22	0.84	2.47	3.05	2.39	2.39	-3.89	-3.89	-4.28	-1.07	-2.18	1.94	-1.3	-1.73	-1.3	2.5	-1.3	-2.64	-2.18	0.26	0.5
167	96	1	P23219	2	CHEMBL221	6.46852108295774	nM	IC50	CHEMBL18373	2.39	0.75	-4.22	-4.28	-3.89	-4.28	3.52	-4.28	-2.59	0.75	3.11	1.75	-4.22	-4.28	1.75	2.47	-3.89	2.05	-2.85	-4.22	0.84	2.47	3.05	2.39	2.39	-3.89	-3.89	-4.28	-1.07	-2.18	1.94	-1.3	-1.73	-1.3	2.5	-1.3	-2.64	-2.18	0.26	0.5
168	96	1	P23219	2	CHEMBL221	6.24412514432751	nM	IC50	CHEMBL275376	2.39	0.75	-4.22	-4.28	-3.89	-4.28	3.52	-4.28	-2.59	0.75	3.11	1.75	-4.22	-4.28	1.75	2.47	-3.89	2.05	-2.85	-4.22	0.84	2.47	3.05	2.39	2.39	-3.89	-3.89	-4.28	-1.07	-2.18	1.94	-1.3	-1.73	-1.3	2.5	-1.3	-2.64	-2.18	0.26	0.5
169	96	1	P23219	2	CHEMBL221	6.13667713987954	nM	IC50	CHEMBL276052	2.39	0.75	-4.22	-4.28	-3.89	-4.28	3.52	-4.28	-2.59	0.75	3.11	1.75	-4.22	-4.28	1.75	2.47	-3.89	2.05	-2.85	-4.22	0.84	2.47	3.05	2.39	2.39	-3.89	-3.89	-4.28	-1.07	-2.18	1.94	-1.3	-1.73	-1.3	2.5	-1.3	-2.64	-2.18	0.26	0.5
170	96	1	P23219	2	CHEMBL221	4.39794000867204	nM	IC50	CHEMBL148153	2.39	0.75	-4.22	-4.28	-3.89	-4.28	3.52	-4.28	-2.59	0.75	3.11	1.75	-4.22	-4.28	1.75	2.47	-3.89	2.05	-2.85	-4.22	0.84	2.47	3.05	2.39	2.39	-3.89	-3.89	-4.28	-1.07	-2.18	1.94	-1.3	-1.73	-1.3	2.5	-1.3	-2.64	-2.18	0.26	0.5
171	96	1	P23219	2	CHEMBL221	4.96657624451305	nM	IC50	CHEMBL298762	2.39	0.75	-4.22	-4.28	-3.89	-4.28	3.52	-4.28	-2.59	0.75	3.11	1.75	-4.22	-4.28	1.75	2.47	-3.89	2.05	-2.85	-4.22	0.84	2.47	3.05	2.39	2.39	-3.89	-3.89	-4.28	-1.07	-2.18	1.94	-1.3	-1.73	-1.3	2.5	-1.3	-2.64	-2.18	0.26	0.5
173	96	1	P23219	2	CHEMBL221	5.61978875828839	nM	IC50	CHEMBL49775	2.39	0.75	-4.22	-4.28	-3.89	-4.28	3.52	-4.28	-2.59	0.75	3.11	1.75	-4.22	-4.28	1.75	2.47	-3.89	2.05	-2.85	-4.22	0.84	2.47	3.05	2.39	2.39	-3.89	-3.89	-4.28	-1.07	-2.18	1.94	-1.3	-1.73	-1.3	2.5	-1.3	-2.64	-2.18	0.26	0.5
174	96	1	P23219	2	CHEMBL221	5.23210238398191	nM	IC50	CHEMBL48332	2.39	0.75	-4.22	-4.28	-3.89	-4.28	3.52	-4.28	-2.59	0.75	3.11	1.75	-4.22	-4.28	1.75	2.47	-3.89	2.05	-2.85	-4.22	0.84	2.47	3.05	2.39	2.39	-3.89	-3.89	-4.28	-1.07	-2.18	1.94	-1.3	-1.73	-1.3	2.5	-1.3	-2.64	-2.18	0.26	0.5
175	96	1	P23219	2	CHEMBL221	5.57186520597121	nM	IC50	CHEMBL300021	2.39	0.75	-4.22	-4.28	-3.89	-4.28	3.52	-4.28	-2.59	0.75	3.11	1.75	-4.22	-4.28	1.75	2.47	-3.89	2.05	-2.85	-4.22	0.84	2.47	3.05	2.39	2.39	-3.89	-3.89	-4.28	-1.07	-2.18	1.94	-1.3	-1.73	-1.3	2.5	-1.3	-2.64	-2.18	0.26	0.5
176	96	1	P23219	2	CHEMBL221	5.63827216398241	nM	IC50	CHEMBL49056	2.39	0.75	-4.22	-4.28	-3.89	-4.28	3.52	-4.28	-2.59	0.75	3.11	1.75	-4.22	-4.28	1.75	2.47	-3.89	2.05	-2.85	-4.22	0.84	2.47	3.05	2.39	2.39	-3.89	-3.89	-4.28	-1.07	-2.18	1.94	-1.3	-1.73	-1.3	2.5	-1.3	-2.64	-2.18	0.26	0.5
177	96	1	P23219	2	CHEMBL221	5.60205999132796	nM	IC50	CHEMBL300047	2.39	0.75	-4.22	-4.28	-3.89	-4.28	3.52	-4.28	-2.59	0.75	3.11	1.75	-4.22	-4.28	1.75	2.47	-3.89	2.05	-2.85	-4.22	0.84	2.47	3.05	2.39	2.39	-3.89	-3.89	-4.28	-1.07	-2.18	1.94	-1.3	-1.73	-1.3	2.5	-1.3	-2.64	-2.18	0.26	0.5
178	96	1	P23219	2	CHEMBL221	5.29242982390206	nM	IC50	CHEMBL297177	2.39	0.75	-4.22	-4.28	-3.89	-4.28	3.52	-4.28	-2.59	0.75	3.11	1.75	-4.22	-4.28	1.75	2.47	-3.89	2.05	-2.85	-4.22	0.84	2.47	3.05	2.39	2.39	-3.89	-3.89	-4.28	-1.07	-2.18	1.94	-1.3	-1.73	-1.3	2.5	-1.3	-2.64	-2.18	0.26	0.5
179	96	1	P23219	2	CHEMBL221	5.43179827593301	nM	IC50	CHEMBL295068	2.39	0.75	-4.22	-4.28	-3.89	-4.28	3.52	-4.28	-2.59	0.75	3.11	1.75	-4.22	-4.28	1.75	2.47	-3.89	2.05	-2.85	-4.22	0.84	2.47	3.05	2.39	2.39	-3.89	-3.89	-4.28	-1.07	-2.18	1.94	-1.3	-1.73	-1.3	2.5	-1.3	-2.64	-2.18	0.26	0.5
180	96	1	P23219	2	CHEMBL221	5.14266750356873	nM	IC50	CHEMBL49011	2.39	0.75	-4.22	-4.28	-3.89	-4.28	3.52	-4.28	-2.59	0.75	3.11	1.75	-4.22	-4.28	1.75	2.47	-3.89	2.05	-2.85	-4.22	0.84	2.47	3.05	2.39	2.39	-3.89	-3.89	-4.28	-1.07	-2.18	1.94	-1.3	-1.73	-1.3	2.5	-1.3	-2.64	-2.18	0.26	0.5
181	96	1	P23219	2	CHEMBL221	5.0087739243075	nM	IC50	CHEMBL49114	2.39	0.75	-4.22	-4.28	-3.89	-4.28	3.52	-4.28	-2.59	0.75	3.11	1.75	-4.22	-4.28	1.75	2.47	-3.89	2.05	-2.85	-4.22	0.84	2.47	3.05	2.39	2.39	-3.89	-3.89	-4.28	-1.07	-2.18	1.94	-1.3	-1.73	-1.3	2.5	-1.3	-2.64	-2.18	0.26	0.5
182	96	1	P23219	2	CHEMBL221	5.08618614761628	nM	IC50	CHEMBL299765	2.39	0.75	-4.22	-4.28	-3.89	-4.28	3.52	-4.28	-2.59	0.75	3.11	1.75	-4.22	-4.28	1.75	2.47	-3.89	2.05	-2.85	-4.22	0.84	2.47	3.05	2.39	2.39	-3.89	-3.89	-4.28	-1.07	-2.18	1.94	-1.3	-1.73	-1.3	2.5	-1.3	-2.64	-2.18	0.26	0.5
183	96	1	P23219	2	CHEMBL221	5.60205999132796	nM	IC50	CHEMBL301582	2.39	0.75	-4.22	-4.28	-3.89	-4.28	3.52	-4.28	-2.59	0.75	3.11	1.75	-4.22	-4.28	1.75	2.47	-3.89	2.05	-2.85	-4.22	0.84	2.47	3.05	2.39	2.39	-3.89	-3.89	-4.28	-1.07	-2.18	1.94	-1.3	-1.73	-1.3	2.5	-1.3	-2.64	-2.18	0.26	0.5
184	96	1	P23219	2	CHEMBL221	5.39794000867204	nM	IC50	CHEMBL300687	2.39	0.75	-4.22	-4.28	-3.89	-4.28	3.52	-4.28	-2.59	0.75	3.11	1.75	-4.22	-4.28	1.75	2.47	-3.89	2.05	-2.85	-4.22	0.84	2.47	3.05	2.39	2.39	-3.89	-3.89	-4.28	-1.07	-2.18	1.94	-1.3	-1.73	-1.3	2.5	-1.3	-2.64	-2.18	0.26	0.5
185	96	1	P23219	2	CHEMBL221	5.60205999132796	nM	IC50	CHEMBL45886	2.39	0.75	-4.22	-4.28	-3.89	-4.28	3.52	-4.28	-2.59	0.75	3.11	1.75	-4.22	-4.28	1.75	2.47	-3.89	2.05	-2.85	-4.22	0.84	2.47	3.05	2.39	2.39	-3.89	-3.89	-4.28	-1.07	-2.18	1.94	-1.3	-1.73	-1.3	2.5	-1.3	-2.64	-2.18	0.26	0.5
186	96	1	P23219	2	CHEMBL221	5.16115090926274	nM	IC50	CHEMBL48758	2.39	0.75	-4.22	-4.28	-3.89	-4.28	3.52	-4.28	-2.59	0.75	3.11	1.75	-4.22	-4.28	1.75	2.47	-3.89	2.05	-2.85	-4.22	0.84	2.47	3.05	2.39	2.39	-3.89	-3.89	-4.28	-1.07	-2.18	1.94	-1.3	-1.73	-1.3	2.5	-1.3	-2.64	-2.18	0.26	0.5
187	96	1	P23219	2	CHEMBL221	5.56863623584101	nM	IC50	CHEMBL298356	2.39	0.75	-4.22	-4.28	-3.89	-4.28	3.52	-4.28	-2.59	0.75	3.11	1.75	-4.22	-4.28	1.75	2.47	-3.89	2.05	-2.85	-4.22	0.84	2.47	3.05	2.39	2.39	-3.89	-3.89	-4.28	-1.07	-2.18	1.94	-1.3	-1.73	-1.3	2.5	-1.3	-2.64	-2.18	0.26	0.5
188	96	1	P23219	2	CHEMBL221	5.27736607746619	nM	IC50	CHEMBL49606	2.39	0.75	-4.22	-4.28	-3.89	-4.28	3.52	-4.28	-2.59	0.75	3.11	1.75	-4.22	-4.28	1.75	2.47	-3.89	2.05	-2.85	-4.22	0.84	2.47	3.05	2.39	2.39	-3.89	-3.89	-4.28	-1.07	-2.18	1.94	-1.3	-1.73	-1.3	2.5	-1.3	-2.64	-2.18	0.26	0.5
192	96	1	P23219	2	CHEMBL221	5.82390874094432	nM	IC50	CHEMBL67581	2.39	0.75	-4.22	-4.28	-3.89	-4.28	3.52	-4.28	-2.59	0.75	3.11	1.75	-4.22	-4.28	1.75	2.47	-3.89	2.05	-2.85	-4.22	0.84	2.47	3.05	2.39	2.39	-3.89	-3.89	-4.28	-1.07	-2.18	1.94	-1.3	-1.73	-1.3	2.5	-1.3	-2.64	-2.18	0.26	0.5
194	96	1	P23219	2	CHEMBL221	5.73518217699046	nM	IC50	CHEMBL278492	2.39	0.75	-4.22	-4.28	-3.89	-4.28	3.52	-4.28	-2.59	0.75	3.11	1.75	-4.22	-4.28	1.75	2.47	-3.89	2.05	-2.85	-4.22	0.84	2.47	3.05	2.39	2.39	-3.89	-3.89	-4.28	-1.07	-2.18	1.94	-1.3	-1.73	-1.3	2.5	-1.3	-2.64	-2.18	0.26	0.5
195	96	1	P23219	2	CHEMBL221	4.46852108295774	nM	IC50	CHEMBL17101	2.39	0.75	-4.22	-4.28	-3.89	-4.28	3.52	-4.28	-2.59	0.75	3.11	1.75	-4.22	-4.28	1.75	2.47	-3.89	2.05	-2.85	-4.22	0.84	2.47	3.05	2.39	2.39	-3.89	-3.89	-4.28	-1.07	-2.18	1.94	-1.3	-1.73	-1.3	2.5	-1.3	-2.64	-2.18	0.26	0.5
196	96	1	P23219	2	CHEMBL221	5.37882371822496	nM	IC50	CHEMBL416902	2.39	0.75	-4.22	-4.28	-3.89	-4.28	3.52	-4.28	-2.59	0.75	3.11	1.75	-4.22	-4.28	1.75	2.47	-3.89	2.05	-2.85	-4.22	0.84	2.47	3.05	2.39	2.39	-3.89	-3.89	-4.28	-1.07	-2.18	1.94	-1.3	-1.73	-1.3	2.5	-1.3	-2.64	-2.18	0.26	0.5
197	96	1	P23219	2	CHEMBL221	8	nM	IC50	CHEMBL16996	2.39	0.75	-4.22	-4.28	-3.89	-4.28	3.52	-4.28	-2.59	0.75	3.11	1.75	-4.22	-4.28	1.75	2.47	-3.89	2.05	-2.85	-4.22	0.84	2.47	3.05	2.39	2.39	-3.89	-3.89	-4.28	-1.07	-2.18	1.94	-1.3	-1.73	-1.3	2.5	-1.3	-2.64	-2.18	0.26	0.5
198	96	1	P23219	2	CHEMBL221	7.09691001300806	nM	IC50	CHEMBL17739	2.39	0.75	-4.22	-4.28	-3.89	-4.28	3.52	-4.28	-2.59	0.75	3.11	1.75	-4.22	-4.28	1.75	2.47	-3.89	2.05	-2.85	-4.22	0.84	2.47	3.05	2.39	2.39	-3.89	-3.89	-4.28	-1.07	-2.18	1.94	-1.3	-1.73	-1.3	2.5	-1.3	-2.64	-2.18	0.26	0.5
200	96	1	P23219	2	CHEMBL221	4.13966199342901	nM	IC50	CHEMBL17062	2.39	0.75	-4.22	-4.28	-3.89	-4.28	3.52	-4.28	-2.59	0.75	3.11	1.75	-4.22	-4.28	1.75	2.47	-3.89	2.05	-2.85	-4.22	0.84	2.47	3.05	2.39	2.39	-3.89	-3.89	-4.28	-1.07	-2.18	1.94	-1.3	-1.73	-1.3	2.5	-1.3	-2.64	-2.18	0.26	0.5
201	96	1	P23219	2	CHEMBL221	6.92081875395237	nM	IC50	CHEMBL276324	2.39	0.75	-4.22	-4.28	-3.89	-4.28	3.52	-4.28	-2.59	0.75	3.11	1.75	-4.22	-4.28	1.75	2.47	-3.89	2.05	-2.85	-4.22	0.84	2.47	3.05	2.39	2.39	-3.89	-3.89	-4.28	-1.07	-2.18	1.94	-1.3	-1.73	-1.3	2.5	-1.3	-2.64	-2.18	0.26	0.5
202	96	1	P23219	2	CHEMBL221	4.44855000202713	nM	IC50	CHEMBL17075	2.39	0.75	-4.22	-4.28	-3.89	-4.28	3.52	-4.28	-2.59	0.75	3.11	1.75	-4.22	-4.28	1.75	2.47	-3.89	2.05	-2.85	-4.22	0.84	2.47	3.05	2.39	2.39	-3.89	-3.89	-4.28	-1.07	-2.18	1.94	-1.3	-1.73	-1.3	2.5	-1.3	-2.64	-2.18	0.26	0.5
207	96	1	P23219	2	CHEMBL221	6.08092190762393	nM	IC50	CHEMBL171335	2.39	0.75	-4.22	-4.28	-3.89	-4.28	3.52	-4.28	-2.59	0.75	3.11	1.75	-4.22	-4.28	1.75	2.47	-3.89	2.05	-2.85	-4.22	0.84	2.47	3.05	2.39	2.39	-3.89	-3.89	-4.28	-1.07	-2.18	1.94	-1.3	-1.73	-1.3	2.5	-1.3	-2.64	-2.18	0.26	0.5
209	96	1	P23219	2	CHEMBL221	5.88605664769316	nM	IC50	CHEMBL111590	2.39	0.75	-4.22	-4.28	-3.89	-4.28	3.52	-4.28	-2.59	0.75	3.11	1.75	-4.22	-4.28	1.75	2.47	-3.89	2.05	-2.85	-4.22	0.84	2.47	3.05	2.39	2.39	-3.89	-3.89	-4.28	-1.07	-2.18	1.94	-1.3	-1.73	-1.3	2.5	-1.3	-2.64	-2.18	0.26	0.5
210	96	1	P23219	2	CHEMBL221	5.42021640338319	nM	IC50	CHEMBL111321	2.39	0.75	-4.22	-4.28	-3.89	-4.28	3.52	-4.28	-2.59	0.75	3.11	1.75	-4.22	-4.28	1.75	2.47	-3.89	2.05	-2.85	-4.22	0.84	2.47	3.05	2.39	2.39	-3.89	-3.89	-4.28	-1.07	-2.18	1.94	-1.3	-1.73	-1.3	2.5	-1.3	-2.64	-2.18	0.26	0.5
213	96	1	P23219	2	CHEMBL221	4.42365864979421	nM	IC50	CHEMBL109623	2.39	0.75	-4.22	-4.28	-3.89	-4.28	3.52	-4.28	-2.59	0.75	3.11	1.75	-4.22	-4.28	1.75	2.47	-3.89	2.05	-2.85	-4.22	0.84	2.47	3.05	2.39	2.39	-3.89	-3.89	-4.28	-1.07	-2.18	1.94	-1.3	-1.73	-1.3	2.5	-1.3	-2.64	-2.18	0.26	0.5
215	96	1	P23219	2	CHEMBL221	4.7619538968712	nM	IC50	CHEMBL111095	2.39	0.75	-4.22	-4.28	-3.89	-4.28	3.52	-4.28	-2.59	0.75	3.11	1.75	-4.22	-4.28	1.75	2.47	-3.89	2.05	-2.85	-4.22	0.84	2.47	3.05	2.39	2.39	-3.89	-3.89	-4.28	-1.07	-2.18	1.94	-1.3	-1.73	-1.3	2.5	-1.3	-2.64	-2.18	0.26	0.5
217	96	1	P23219	2	CHEMBL221	4.83863199776502	nM	IC50	CHEMBL110846	2.39	0.75	-4.22	-4.28	-3.89	-4.28	3.52	-4.28	-2.59	0.75	3.11	1.75	-4.22	-4.28	1.75	2.47	-3.89	2.05	-2.85	-4.22	0.84	2.47	3.05	2.39	2.39	-3.89	-3.89	-4.28	-1.07	-2.18	1.94	-1.3	-1.73	-1.3	2.5	-1.3	-2.64	-2.18	0.26	0.5
218	96	1	P23219	2	CHEMBL221	5.3767507096021	nM	IC50	CHEMBL265562	2.39	0.75	-4.22	-4.28	-3.89	-4.28	3.52	-4.28	-2.59	0.75	3.11	1.75	-4.22	-4.28	1.75	2.47	-3.89	2.05	-2.85	-4.22	0.84	2.47	3.05	2.39	2.39	-3.89	-3.89	-4.28	-1.07	-2.18	1.94	-1.3	-1.73	-1.3	2.5	-1.3	-2.64	-2.18	0.26	0.5
219	96	1	P23219	2	CHEMBL221	5.09151498112135	nM	IC50	CHEMBL111787	2.39	0.75	-4.22	-4.28	-3.89	-4.28	3.52	-4.28	-2.59	0.75	3.11	1.75	-4.22	-4.28	1.75	2.47	-3.89	2.05	-2.85	-4.22	0.84	2.47	3.05	2.39	2.39	-3.89	-3.89	-4.28	-1.07	-2.18	1.94	-1.3	-1.73	-1.3	2.5	-1.3	-2.64	-2.18	0.26	0.5
220	96	1	P23219	2	CHEMBL221	4.14508697769214	nM	IC50	CHEMBL321643	2.39	0.75	-4.22	-4.28	-3.89	-4.28	3.52	-4.28	-2.59	0.75	3.11	1.75	-4.22	-4.28	1.75	2.47	-3.89	2.05	-2.85	-4.22	0.84	2.47	3.05	2.39	2.39	-3.89	-3.89	-4.28	-1.07	-2.18	1.94	-1.3	-1.73	-1.3	2.5	-1.3	-2.64	-2.18	0.26	0.5
221	96	1	P23219	2	CHEMBL221	5.09151498112135	nM	IC50	CHEMBL111427	2.39	0.75	-4.22	-4.28	-3.89	-4.28	3.52	-4.28	-2.59	0.75	3.11	1.75	-4.22	-4.28	1.75	2.47	-3.89	2.05	-2.85	-4.22	0.84	2.47	3.05	2.39	2.39	-3.89	-3.89	-4.28	-1.07	-2.18	1.94	-1.3	-1.73	-1.3	2.5	-1.3	-2.64	-2.18	0.26	0.5
222	96	1	P23219	2	CHEMBL221	5.74472749489669	nM	IC50	CHEMBL111356	2.39	0.75	-4.22	-4.28	-3.89	-4.28	3.52	-4.28	-2.59	0.75	3.11	1.75	-4.22	-4.28	1.75	2.47	-3.89	2.05	-2.85	-4.22	0.84	2.47	3.05	2.39	2.39	-3.89	-3.89	-4.28	-1.07	-2.18	1.94	-1.3	-1.73	-1.3	2.5	-1.3	-2.64	-2.18	0.26	0.5
223	96	1	P23219	2	CHEMBL221	5.29242982390206	nM	IC50	CHEMBL111786	2.39	0.75	-4.22	-4.28	-3.89	-4.28	3.52	-4.28	-2.59	0.75	3.11	1.75	-4.22	-4.28	1.75	2.47	-3.89	2.05	-2.85	-4.22	0.84	2.47	3.05	2.39	2.39	-3.89	-3.89	-4.28	-1.07	-2.18	1.94	-1.3	-1.73	-1.3	2.5	-1.3	-2.64	-2.18	0.26	0.5
224	96	1	P23219	2	CHEMBL221	5.39794000867204	nM	IC50	CHEMBL111057	2.39	0.75	-4.22	-4.28	-3.89	-4.28	3.52	-4.28	-2.59	0.75	3.11	1.75	-4.22	-4.28	1.75	2.47	-3.89	2.05	-2.85	-4.22	0.84	2.47	3.05	2.39	2.39	-3.89	-3.89	-4.28	-1.07	-2.18	1.94	-1.3	-1.73	-1.3	2.5	-1.3	-2.64	-2.18	0.26	0.5
225	96	1	P23219	2	CHEMBL221	5.72124639904717	nM	IC50	CHEMBL424063	2.39	0.75	-4.22	-4.28	-3.89	-4.28	3.52	-4.28	-2.59	0.75	3.11	1.75	-4.22	-4.28	1.75	2.47	-3.89	2.05	-2.85	-4.22	0.84	2.47	3.05	2.39	2.39	-3.89	-3.89	-4.28	-1.07	-2.18	1.94	-1.3	-1.73	-1.3	2.5	-1.3	-2.64	-2.18	0.26	0.5
236	96	1	P23219	2	CHEMBL221	4.56863623584101	nM	IC50	CHEMBL23556	2.39	0.75	-4.22	-4.28	-3.89	-4.28	3.52	-4.28	-2.59	0.75	3.11	1.75	-4.22	-4.28	1.75	2.47	-3.89	2.05	-2.85	-4.22	0.84	2.47	3.05	2.39	2.39	-3.89	-3.89	-4.28	-1.07	-2.18	1.94	-1.3	-1.73	-1.3	2.5	-1.3	-2.64	-2.18	0.26	0.5
238	96	1	P23219	2	CHEMBL221	6.52287874528034	nM	IC50	CHEMBL23808	2.39	0.75	-4.22	-4.28	-3.89	-4.28	3.52	-4.28	-2.59	0.75	3.11	1.75	-4.22	-4.28	1.75	2.47	-3.89	2.05	-2.85	-4.22	0.84	2.47	3.05	2.39	2.39	-3.89	-3.89	-4.28	-1.07	-2.18	1.94	-1.3	-1.73	-1.3	2.5	-1.3	-2.64	-2.18	0.26	0.5
239	96	1	P23219	2	CHEMBL221	7.22184874961636	nM	IC50	CHEMBL23241	2.39	0.75	-4.22	-4.28	-3.89	-4.28	3.52	-4.28	-2.59	0.75	3.11	1.75	-4.22	-4.28	1.75	2.47	-3.89	2.05	-2.85	-4.22	0.84	2.47	3.05	2.39	2.39	-3.89	-3.89	-4.28	-1.07	-2.18	1.94	-1.3	-1.73	-1.3	2.5	-1.3	-2.64	-2.18	0.26	0.5
243	96	1	P23219	2	CHEMBL221	4.74472749489669	nM	IC50	CHEMBL282242	2.39	0.75	-4.22	-4.28	-3.89	-4.28	3.52	-4.28	-2.59	0.75	3.11	1.75	-4.22	-4.28	1.75	2.47	-3.89	2.05	-2.85	-4.22	0.84	2.47	3.05	2.39	2.39	-3.89	-3.89	-4.28	-1.07	-2.18	1.94	-1.3	-1.73	-1.3	2.5	-1.3	-2.64	-2.18	0.26	0.5
245	96	1	P23219	2	CHEMBL221	5.18045606445813	nM	IC50	CHEMBL23245	2.39	0.75	-4.22	-4.28	-3.89	-4.28	3.52	-4.28	-2.59	0.75	3.11	1.75	-4.22	-4.28	1.75	2.47	-3.89	2.05	-2.85	-4.22	0.84	2.47	3.05	2.39	2.39	-3.89	-3.89	-4.28	-1.07	-2.18	1.94	-1.3	-1.73	-1.3	2.5	-1.3	-2.64	-2.18	0.26	0.5
248	96	1	P23219	2	CHEMBL221	7	nM	IC50	CHEMBL23378	2.39	0.75	-4.22	-4.28	-3.89	-4.28	3.52	-4.28	-2.59	0.75	3.11	1.75	-4.22	-4.28	1.75	2.47	-3.89	2.05	-2.85	-4.22	0.84	2.47	3.05	2.39	2.39	-3.89	-3.89	-4.28	-1.07	-2.18	1.94	-1.3	-1.73	-1.3	2.5	-1.3	-2.64	-2.18	0.26	0.5
252	96	1	P23219	2	CHEMBL221	6.14874165128092	nM	IC50	CHEMBL278336	2.39	0.75	-4.22	-4.28	-3.89	-4.28	3.52	-4.28	-2.59	0.75	3.11	1.75	-4.22	-4.28	1.75	2.47	-3.89	2.05	-2.85	-4.22	0.84	2.47	3.05	2.39	2.39	-3.89	-3.89	-4.28	-1.07	-2.18	1.94	-1.3	-1.73	-1.3	2.5	-1.3	-2.64	-2.18	0.26	0.5
254	96	1	P23219	2	CHEMBL221	5.60205999132796	nM	IC50	CHEMBL278392	2.39	0.75	-4.22	-4.28	-3.89	-4.28	3.52	-4.28	-2.59	0.75	3.11	1.75	-4.22	-4.28	1.75	2.47	-3.89	2.05	-2.85	-4.22	0.84	2.47	3.05	2.39	2.39	-3.89	-3.89	-4.28	-1.07	-2.18	1.94	-1.3	-1.73	-1.3	2.5	-1.3	-2.64	-2.18	0.26	0.5
256	96	1	P23219	2	CHEMBL221	5.03621217265444	nM	IC50	CHEMBL282924	2.39	0.75	-4.22	-4.28	-3.89	-4.28	3.52	-4.28	-2.59	0.75	3.11	1.75	-4.22	-4.28	1.75	2.47	-3.89	2.05	-2.85	-4.22	0.84	2.47	3.05	2.39	2.39	-3.89	-3.89	-4.28	-1.07	-2.18	1.94	-1.3	-1.73	-1.3	2.5	-1.3	-2.64	-2.18	0.26	0.5
257	96	1	P23219	2	CHEMBL221	4.95860731484177	nM	IC50	CHEMBL23649	2.39	0.75	-4.22	-4.28	-3.89	-4.28	3.52	-4.28	-2.59	0.75	3.11	1.75	-4.22	-4.28	1.75	2.47	-3.89	2.05	-2.85	-4.22	0.84	2.47	3.05	2.39	2.39	-3.89	-3.89	-4.28	-1.07	-2.18	1.94	-1.3	-1.73	-1.3	2.5	-1.3	-2.64	-2.18	0.26	0.5
258	96	1	P23219	2	CHEMBL221	4.22184874961636	nM	IC50	CHEMBL358246	2.39	0.75	-4.22	-4.28	-3.89	-4.28	3.52	-4.28	-2.59	0.75	3.11	1.75	-4.22	-4.28	1.75	2.47	-3.89	2.05	-2.85	-4.22	0.84	2.47	3.05	2.39	2.39	-3.89	-3.89	-4.28	-1.07	-2.18	1.94	-1.3	-1.73	-1.3	2.5	-1.3	-2.64	-2.18	0.26	0.5
259	96	1	P23219	2	CHEMBL221	4.69897000433602	nM	IC50	CHEMBL153767	2.39	0.75	-4.22	-4.28	-3.89	-4.28	3.52	-4.28	-2.59	0.75	3.11	1.75	-4.22	-4.28	1.75	2.47	-3.89	2.05	-2.85	-4.22	0.84	2.47	3.05	2.39	2.39	-3.89	-3.89	-4.28	-1.07	-2.18	1.94	-1.3	-1.73	-1.3	2.5	-1.3	-2.64	-2.18	0.26	0.5
263	96	1	P23219	2	CHEMBL221	6.43179827593301	nM	IC50	CHEMBL91832	2.39	0.75	-4.22	-4.28	-3.89	-4.28	3.52	-4.28	-2.59	0.75	3.11	1.75	-4.22	-4.28	1.75	2.47	-3.89	2.05	-2.85	-4.22	0.84	2.47	3.05	2.39	2.39	-3.89	-3.89	-4.28	-1.07	-2.18	1.94	-1.3	-1.73	-1.3	2.5	-1.3	-2.64	-2.18	0.26	0.5
264	96	1	P23219	2	CHEMBL221	6.26760624017703	nM	IC50	CHEMBL91118	2.39	0.75	-4.22	-4.28	-3.89	-4.28	3.52	-4.28	-2.59	0.75	3.11	1.75	-4.22	-4.28	1.75	2.47	-3.89	2.05	-2.85	-4.22	0.84	2.47	3.05	2.39	2.39	-3.89	-3.89	-4.28	-1.07	-2.18	1.94	-1.3	-1.73	-1.3	2.5	-1.3	-2.64	-2.18	0.26	0.5
265	96	1	P23219	2	CHEMBL221	6.92081875395237	nM	IC50	CHEMBL92443	2.39	0.75	-4.22	-4.28	-3.89	-4.28	3.52	-4.28	-2.59	0.75	3.11	1.75	-4.22	-4.28	1.75	2.47	-3.89	2.05	-2.85	-4.22	0.84	2.47	3.05	2.39	2.39	-3.89	-3.89	-4.28	-1.07	-2.18	1.94	-1.3	-1.73	-1.3	2.5	-1.3	-2.64	-2.18	0.26	0.5
266	96	1	P23219	2	CHEMBL221	5.35654732351381	nM	IC50	CHEMBL328003	2.39	0.75	-4.22	-4.28	-3.89	-4.28	3.52	-4.28	-2.59	0.75	3.11	1.75	-4.22	-4.28	1.75	2.47	-3.89	2.05	-2.85	-4.22	0.84	2.47	3.05	2.39	2.39	-3.89	-3.89	-4.28	-1.07	-2.18	1.94	-1.3	-1.73	-1.3	2.5	-1.3	-2.64	-2.18	0.26	0.5
267	96	1	P23219	2	CHEMBL221	5.69897000433602	nM	IC50	CHEMBL420987	2.39	0.75	-4.22	-4.28	-3.89	-4.28	3.52	-4.28	-2.59	0.75	3.11	1.75	-4.22	-4.28	1.75	2.47	-3.89	2.05	-2.85	-4.22	0.84	2.47	3.05	2.39	2.39	-3.89	-3.89	-4.28	-1.07	-2.18	1.94	-1.3	-1.73	-1.3	2.5	-1.3	-2.64	-2.18	0.26	0.5
268	96	1	P23219	2	CHEMBL221	4.46852108295774	nM	IC50	CHEMBL330516	2.39	0.75	-4.22	-4.28	-3.89	-4.28	3.52	-4.28	-2.59	0.75	3.11	1.75	-4.22	-4.28	1.75	2.47	-3.89	2.05	-2.85	-4.22	0.84	2.47	3.05	2.39	2.39	-3.89	-3.89	-4.28	-1.07	-2.18	1.94	-1.3	-1.73	-1.3	2.5	-1.3	-2.64	-2.18	0.26	0.5
271	96	1	P23219	2	CHEMBL221	4.34678748622466	nM	IC50	CHEMBL328521	2.39	0.75	-4.22	-4.28	-3.89	-4.28	3.52	-4.28	-2.59	0.75	3.11	1.75	-4.22	-4.28	1.75	2.47	-3.89	2.05	-2.85	-4.22	0.84	2.47	3.05	2.39	2.39	-3.89	-3.89	-4.28	-1.07	-2.18	1.94	-1.3	-1.73	-1.3	2.5	-1.3	-2.64	-2.18	0.26	0.5
273	96	1	P23219	2	CHEMBL221	5.69897000433602	nM	IC50	CHEMBL92485	2.39	0.75	-4.22	-4.28	-3.89	-4.28	3.52	-4.28	-2.59	0.75	3.11	1.75	-4.22	-4.28	1.75	2.47	-3.89	2.05	-2.85	-4.22	0.84	2.47	3.05	2.39	2.39	-3.89	-3.89	-4.28	-1.07	-2.18	1.94	-1.3	-1.73	-1.3	2.5	-1.3	-2.64	-2.18	0.26	0.5
274	96	1	P23219	2	CHEMBL221	6.30102999566398	nM	IC50	CHEMBL90988	2.39	0.75	-4.22	-4.28	-3.89	-4.28	3.52	-4.28	-2.59	0.75	3.11	1.75	-4.22	-4.28	1.75	2.47	-3.89	2.05	-2.85	-4.22	0.84	2.47	3.05	2.39	2.39	-3.89	-3.89	-4.28	-1.07	-2.18	1.94	-1.3	-1.73	-1.3	2.5	-1.3	-2.64	-2.18	0.26	0.5
276	96	1	P23219	2	CHEMBL221	5.52287874528034	nM	IC50	CHEMBL154253	2.39	0.75	-4.22	-4.28	-3.89	-4.28	3.52	-4.28	-2.59	0.75	3.11	1.75	-4.22	-4.28	1.75	2.47	-3.89	2.05	-2.85	-4.22	0.84	2.47	3.05	2.39	2.39	-3.89	-3.89	-4.28	-1.07	-2.18	1.94	-1.3	-1.73	-1.3	2.5	-1.3	-2.64	-2.18	0.26	0.5
277	96	1	P23219	2	CHEMBL221	5	nM	IC50	CHEMBL347842	2.39	0.75	-4.22	-4.28	-3.89	-4.28	3.52	-4.28	-2.59	0.75	3.11	1.75	-4.22	-4.28	1.75	2.47	-3.89	2.05	-2.85	-4.22	0.84	2.47	3.05	2.39	2.39	-3.89	-3.89	-4.28	-1.07	-2.18	1.94	-1.3	-1.73	-1.3	2.5	-1.3	-2.64	-2.18	0.26	0.5
278	96	1	P23219	2	CHEMBL221	5	nM	IC50	CHEMBL155206	2.39	0.75	-4.22	-4.28	-3.89	-4.28	3.52	-4.28	-2.59	0.75	3.11	1.75	-4.22	-4.28	1.75	2.47	-3.89	2.05	-2.85	-4.22	0.84	2.47	3.05	2.39	2.39	-3.89	-3.89	-4.28	-1.07	-2.18	1.94	-1.3	-1.73	-1.3	2.5	-1.3	-2.64	-2.18	0.26	0.5
279	96	1	P23219	2	CHEMBL221	5.52287874528034	nM	IC50	CHEMBL154480	2.39	0.75	-4.22	-4.28	-3.89	-4.28	3.52	-4.28	-2.59	0.75	3.11	1.75	-4.22	-4.28	1.75	2.47	-3.89	2.05	-2.85	-4.22	0.84	2.47	3.05	2.39	2.39	-3.89	-3.89	-4.28	-1.07	-2.18	1.94	-1.3	-1.73	-1.3	2.5	-1.3	-2.64	-2.18	0.26	0.5
280	96	1	P23219	2	CHEMBL221	6	nM	IC50	CHEMBL349564	2.39	0.75	-4.22	-4.28	-3.89	-4.28	3.52	-4.28	-2.59	0.75	3.11	1.75	-4.22	-4.28	1.75	2.47	-3.89	2.05	-2.85	-4.22	0.84	2.47	3.05	2.39	2.39	-3.89	-3.89	-4.28	-1.07	-2.18	1.94	-1.3	-1.73	-1.3	2.5	-1.3	-2.64	-2.18	0.26	0.5
281	96	1	P23219	2	CHEMBL221	5	nM	IC50	CHEMBL155898	2.39	0.75	-4.22	-4.28	-3.89	-4.28	3.52	-4.28	-2.59	0.75	3.11	1.75	-4.22	-4.28	1.75	2.47	-3.89	2.05	-2.85	-4.22	0.84	2.47	3.05	2.39	2.39	-3.89	-3.89	-4.28	-1.07	-2.18	1.94	-1.3	-1.73	-1.3	2.5	-1.3	-2.64	-2.18	0.26	0.5
282	96	1	P23219	2	CHEMBL221	5	nM	IC50	CHEMBL157720	2.39	0.75	-4.22	-4.28	-3.89	-4.28	3.52	-4.28	-2.59	0.75	3.11	1.75	-4.22	-4.28	1.75	2.47	-3.89	2.05	-2.85	-4.22	0.84	2.47	3.05	2.39	2.39	-3.89	-3.89	-4.28	-1.07	-2.18	1.94	-1.3	-1.73	-1.3	2.5	-1.3	-2.64	-2.18	0.26	0.5
283	96	1	P23219	2	CHEMBL221	5.52287874528034	nM	IC50	CHEMBL262744	2.39	0.75	-4.22	-4.28	-3.89	-4.28	3.52	-4.28	-2.59	0.75	3.11	1.75	-4.22	-4.28	1.75	2.47	-3.89	2.05	-2.85	-4.22	0.84	2.47	3.05	2.39	2.39	-3.89	-3.89	-4.28	-1.07	-2.18	1.94	-1.3	-1.73	-1.3	2.5	-1.3	-2.64	-2.18	0.26	0.5
284	96	1	P23219	2	CHEMBL221	5.52287874528034	nM	IC50	CHEMBL158310	2.39	0.75	-4.22	-4.28	-3.89	-4.28	3.52	-4.28	-2.59	0.75	3.11	1.75	-4.22	-4.28	1.75	2.47	-3.89	2.05	-2.85	-4.22	0.84	2.47	3.05	2.39	2.39	-3.89	-3.89	-4.28	-1.07	-2.18	1.94	-1.3	-1.73	-1.3	2.5	-1.3	-2.64	-2.18	0.26	0.5
285	96	1	P23219	2	CHEMBL221	6	nM	IC50	CHEMBL157730	2.39	0.75	-4.22	-4.28	-3.89	-4.28	3.52	-4.28	-2.59	0.75	3.11	1.75	-4.22	-4.28	1.75	2.47	-3.89	2.05	-2.85	-4.22	0.84	2.47	3.05	2.39	2.39	-3.89	-3.89	-4.28	-1.07	-2.18	1.94	-1.3	-1.73	-1.3	2.5	-1.3	-2.64	-2.18	0.26	0.5
286	96	1	P23219	2	CHEMBL221	5	nM	IC50	CHEMBL155247	2.39	0.75	-4.22	-4.28	-3.89	-4.28	3.52	-4.28	-2.59	0.75	3.11	1.75	-4.22	-4.28	1.75	2.47	-3.89	2.05	-2.85	-4.22	0.84	2.47	3.05	2.39	2.39	-3.89	-3.89	-4.28	-1.07	-2.18	1.94	-1.3	-1.73	-1.3	2.5	-1.3	-2.64	-2.18	0.26	0.5
287	96	1	P23219	2	CHEMBL221	5	nM	IC50	CHEMBL156401	2.39	0.75	-4.22	-4.28	-3.89	-4.28	3.52	-4.28	-2.59	0.75	3.11	1.75	-4.22	-4.28	1.75	2.47	-3.89	2.05	-2.85	-4.22	0.84	2.47	3.05	2.39	2.39	-3.89	-3.89	-4.28	-1.07	-2.18	1.94	-1.3	-1.73	-1.3	2.5	-1.3	-2.64	-2.18	0.26	0.5
288	96	1	P23219	2	CHEMBL221	6	nM	IC50	CHEMBL158148	2.39	0.75	-4.22	-4.28	-3.89	-4.28	3.52	-4.28	-2.59	0.75	3.11	1.75	-4.22	-4.28	1.75	2.47	-3.89	2.05	-2.85	-4.22	0.84	2.47	3.05	2.39	2.39	-3.89	-3.89	-4.28	-1.07	-2.18	1.94	-1.3	-1.73	-1.3	2.5	-1.3	-2.64	-2.18	0.26	0.5
289	96	1	P23219	2	CHEMBL221	5	nM	IC50	CHEMBL347147	2.39	0.75	-4.22	-4.28	-3.89	-4.28	3.52	-4.28	-2.59	0.75	3.11	1.75	-4.22	-4.28	1.75	2.47	-3.89	2.05	-2.85	-4.22	0.84	2.47	3.05	2.39	2.39	-3.89	-3.89	-4.28	-1.07	-2.18	1.94	-1.3	-1.73	-1.3	2.5	-1.3	-2.64	-2.18	0.26	0.5
290	96	1	P23219	2	CHEMBL221	5	nM	IC50	CHEMBL154422	2.39	0.75	-4.22	-4.28	-3.89	-4.28	3.52	-4.28	-2.59	0.75	3.11	1.75	-4.22	-4.28	1.75	2.47	-3.89	2.05	-2.85	-4.22	0.84	2.47	3.05	2.39	2.39	-3.89	-3.89	-4.28	-1.07	-2.18	1.94	-1.3	-1.73	-1.3	2.5	-1.3	-2.64	-2.18	0.26	0.5
291	96	1	P23219	2	CHEMBL221	5.52287874528034	nM	IC50	CHEMBL440001	2.39	0.75	-4.22	-4.28	-3.89	-4.28	3.52	-4.28	-2.59	0.75	3.11	1.75	-4.22	-4.28	1.75	2.47	-3.89	2.05	-2.85	-4.22	0.84	2.47	3.05	2.39	2.39	-3.89	-3.89	-4.28	-1.07	-2.18	1.94	-1.3	-1.73	-1.3	2.5	-1.3	-2.64	-2.18	0.26	0.5
292	96	1	P23219	2	CHEMBL221	5	nM	IC50	CHEMBL155994	2.39	0.75	-4.22	-4.28	-3.89	-4.28	3.52	-4.28	-2.59	0.75	3.11	1.75	-4.22	-4.28	1.75	2.47	-3.89	2.05	-2.85	-4.22	0.84	2.47	3.05	2.39	2.39	-3.89	-3.89	-4.28	-1.07	-2.18	1.94	-1.3	-1.73	-1.3	2.5	-1.3	-2.64	-2.18	0.26	0.5
293	96	1	P23219	2	CHEMBL221	5	nM	IC50	CHEMBL347441	2.39	0.75	-4.22	-4.28	-3.89	-4.28	3.52	-4.28	-2.59	0.75	3.11	1.75	-4.22	-4.28	1.75	2.47	-3.89	2.05	-2.85	-4.22	0.84	2.47	3.05	2.39	2.39	-3.89	-3.89	-4.28	-1.07	-2.18	1.94	-1.3	-1.73	-1.3	2.5	-1.3	-2.64	-2.18	0.26	0.5
294	96	1	P23219	2	CHEMBL221	7.09691001300806	nM	IC50	CHEMBL174777	2.39	0.75	-4.22	-4.28	-3.89	-4.28	3.52	-4.28	-2.59	0.75	3.11	1.75	-4.22	-4.28	1.75	2.47	-3.89	2.05	-2.85	-4.22	0.84	2.47	3.05	2.39	2.39	-3.89	-3.89	-4.28	-1.07	-2.18	1.94	-1.3	-1.73	-1.3	2.5	-1.3	-2.64	-2.18	0.26	0.5
295	96	1	P23219	2	CHEMBL221	7.38721614328026	nM	IC50	CHEMBL173072	2.39	0.75	-4.22	-4.28	-3.89	-4.28	3.52	-4.28	-2.59	0.75	3.11	1.75	-4.22	-4.28	1.75	2.47	-3.89	2.05	-2.85	-4.22	0.84	2.47	3.05	2.39	2.39	-3.89	-3.89	-4.28	-1.07	-2.18	1.94	-1.3	-1.73	-1.3	2.5	-1.3	-2.64	-2.18	0.26	0.5
296	96	1	P23219	2	CHEMBL221	6.43179827593301	nM	IC50	CHEMBL368468	2.39	0.75	-4.22	-4.28	-3.89	-4.28	3.52	-4.28	-2.59	0.75	3.11	1.75	-4.22	-4.28	1.75	2.47	-3.89	2.05	-2.85	-4.22	0.84	2.47	3.05	2.39	2.39	-3.89	-3.89	-4.28	-1.07	-2.18	1.94	-1.3	-1.73	-1.3	2.5	-1.3	-2.64	-2.18	0.26	0.5
297	96	1	P23219	2	CHEMBL221	6.61978875828839	nM	IC50	CHEMBL177606	2.39	0.75	-4.22	-4.28	-3.89	-4.28	3.52	-4.28	-2.59	0.75	3.11	1.75	-4.22	-4.28	1.75	2.47	-3.89	2.05	-2.85	-4.22	0.84	2.47	3.05	2.39	2.39	-3.89	-3.89	-4.28	-1.07	-2.18	1.94	-1.3	-1.73	-1.3	2.5	-1.3	-2.64	-2.18	0.26	0.5
298	96	1	P23219	2	CHEMBL221	6.92081875395237	nM	IC50	CHEMBL174990	2.39	0.75	-4.22	-4.28	-3.89	-4.28	3.52	-4.28	-2.59	0.75	3.11	1.75	-4.22	-4.28	1.75	2.47	-3.89	2.05	-2.85	-4.22	0.84	2.47	3.05	2.39	2.39	-3.89	-3.89	-4.28	-1.07	-2.18	1.94	-1.3	-1.73	-1.3	2.5	-1.3	-2.64	-2.18	0.26	0.5
299	96	1	P23219	2	CHEMBL221	4.70333480973847	nM	IC50	CHEMBL367739	2.39	0.75	-4.22	-4.28	-3.89	-4.28	3.52	-4.28	-2.59	0.75	3.11	1.75	-4.22	-4.28	1.75	2.47	-3.89	2.05	-2.85	-4.22	0.84	2.47	3.05	2.39	2.39	-3.89	-3.89	-4.28	-1.07	-2.18	1.94	-1.3	-1.73	-1.3	2.5	-1.3	-2.64	-2.18	0.26	0.5
300	96	1	P23219	2	CHEMBL221	6.22184874961636	nM	IC50	CHEMBL177808	2.39	0.75	-4.22	-4.28	-3.89	-4.28	3.52	-4.28	-2.59	0.75	3.11	1.75	-4.22	-4.28	1.75	2.47	-3.89	2.05	-2.85	-4.22	0.84	2.47	3.05	2.39	2.39	-3.89	-3.89	-4.28	-1.07	-2.18	1.94	-1.3	-1.73	-1.3	2.5	-1.3	-2.64	-2.18	0.26	0.5
301	96	1	P23219	2	CHEMBL221	6.85387196432176	nM	IC50	CHEMBL173724	2.39	0.75	-4.22	-4.28	-3.89	-4.28	3.52	-4.28	-2.59	0.75	3.11	1.75	-4.22	-4.28	1.75	2.47	-3.89	2.05	-2.85	-4.22	0.84	2.47	3.05	2.39	2.39	-3.89	-3.89	-4.28	-1.07	-2.18	1.94	-1.3	-1.73	-1.3	2.5	-1.3	-2.64	-2.18	0.26	0.5
302	96	1	P23219	2	CHEMBL221	5.17005330405836	nM	IC50	CHEMBL367864	2.39	0.75	-4.22	-4.28	-3.89	-4.28	3.52	-4.28	-2.59	0.75	3.11	1.75	-4.22	-4.28	1.75	2.47	-3.89	2.05	-2.85	-4.22	0.84	2.47	3.05	2.39	2.39	-3.89	-3.89	-4.28	-1.07	-2.18	1.94	-1.3	-1.73	-1.3	2.5	-1.3	-2.64	-2.18	0.26	0.5
303	96	1	P23219	2	CHEMBL221	6.4089353929735	nM	IC50	CHEMBL369492	2.39	0.75	-4.22	-4.28	-3.89	-4.28	3.52	-4.28	-2.59	0.75	3.11	1.75	-4.22	-4.28	1.75	2.47	-3.89	2.05	-2.85	-4.22	0.84	2.47	3.05	2.39	2.39	-3.89	-3.89	-4.28	-1.07	-2.18	1.94	-1.3	-1.73	-1.3	2.5	-1.3	-2.64	-2.18	0.26	0.5
307	96	1	P23219	2	CHEMBL221	7.29242982390206	nM	IC50	CHEMBL274587	2.39	0.75	-4.22	-4.28	-3.89	-4.28	3.52	-4.28	-2.59	0.75	3.11	1.75	-4.22	-4.28	1.75	2.47	-3.89	2.05	-2.85	-4.22	0.84	2.47	3.05	2.39	2.39	-3.89	-3.89	-4.28	-1.07	-2.18	1.94	-1.3	-1.73	-1.3	2.5	-1.3	-2.64	-2.18	0.26	0.5
308	96	1	P23219	2	CHEMBL221	7.3767507096021	nM	IC50	CHEMBL74276	2.39	0.75	-4.22	-4.28	-3.89	-4.28	3.52	-4.28	-2.59	0.75	3.11	1.75	-4.22	-4.28	1.75	2.47	-3.89	2.05	-2.85	-4.22	0.84	2.47	3.05	2.39	2.39	-3.89	-3.89	-4.28	-1.07	-2.18	1.94	-1.3	-1.73	-1.3	2.5	-1.3	-2.64	-2.18	0.26	0.5
309	96	1	P23219	2	CHEMBL221	4.44369749923271	nM	IC50	CHEMBL432112	2.39	0.75	-4.22	-4.28	-3.89	-4.28	3.52	-4.28	-2.59	0.75	3.11	1.75	-4.22	-4.28	1.75	2.47	-3.89	2.05	-2.85	-4.22	0.84	2.47	3.05	2.39	2.39	-3.89	-3.89	-4.28	-1.07	-2.18	1.94	-1.3	-1.73	-1.3	2.5	-1.3	-2.64	-2.18	0.26	0.5
310	96	1	P23219	2	CHEMBL221	4.16941133131486	nM	IC50	CHEMBL43672	2.39	0.75	-4.22	-4.28	-3.89	-4.28	3.52	-4.28	-2.59	0.75	3.11	1.75	-4.22	-4.28	1.75	2.47	-3.89	2.05	-2.85	-4.22	0.84	2.47	3.05	2.39	2.39	-3.89	-3.89	-4.28	-1.07	-2.18	1.94	-1.3	-1.73	-1.3	2.5	-1.3	-2.64	-2.18	0.26	0.5
311	96	1	P23219	2	CHEMBL221	4.76700388960785	nM	IC50	CHEMBL44977	2.39	0.75	-4.22	-4.28	-3.89	-4.28	3.52	-4.28	-2.59	0.75	3.11	1.75	-4.22	-4.28	1.75	2.47	-3.89	2.05	-2.85	-4.22	0.84	2.47	3.05	2.39	2.39	-3.89	-3.89	-4.28	-1.07	-2.18	1.94	-1.3	-1.73	-1.3	2.5	-1.3	-2.64	-2.18	0.26	0.5
312	96	1	P23219	2	CHEMBL221	4.61798295742513	nM	IC50	CHEMBL297799	2.39	0.75	-4.22	-4.28	-3.89	-4.28	3.52	-4.28	-2.59	0.75	3.11	1.75	-4.22	-4.28	1.75	2.47	-3.89	2.05	-2.85	-4.22	0.84	2.47	3.05	2.39	2.39	-3.89	-3.89	-4.28	-1.07	-2.18	1.94	-1.3	-1.73	-1.3	2.5	-1.3	-2.64	-2.18	0.26	0.5
314	96	1	P23219	2	CHEMBL221	4.52287874528034	nM	IC50	CHEMBL43493	2.39	0.75	-4.22	-4.28	-3.89	-4.28	3.52	-4.28	-2.59	0.75	3.11	1.75	-4.22	-4.28	1.75	2.47	-3.89	2.05	-2.85	-4.22	0.84	2.47	3.05	2.39	2.39	-3.89	-3.89	-4.28	-1.07	-2.18	1.94	-1.3	-1.73	-1.3	2.5	-1.3	-2.64	-2.18	0.26	0.5
316	96	1	P23219	2	CHEMBL221	4.17392519729917	nM	IC50	CHEMBL43640	2.39	0.75	-4.22	-4.28	-3.89	-4.28	3.52	-4.28	-2.59	0.75	3.11	1.75	-4.22	-4.28	1.75	2.47	-3.89	2.05	-2.85	-4.22	0.84	2.47	3.05	2.39	2.39	-3.89	-3.89	-4.28	-1.07	-2.18	1.94	-1.3	-1.73	-1.3	2.5	-1.3	-2.64	-2.18	0.26	0.5
318	96	1	P23219	2	CHEMBL221	5.79588001734407	nM	IC50	CHEMBL45192	2.39	0.75	-4.22	-4.28	-3.89	-4.28	3.52	-4.28	-2.59	0.75	3.11	1.75	-4.22	-4.28	1.75	2.47	-3.89	2.05	-2.85	-4.22	0.84	2.47	3.05	2.39	2.39	-3.89	-3.89	-4.28	-1.07	-2.18	1.94	-1.3	-1.73	-1.3	2.5	-1.3	-2.64	-2.18	0.26	0.5
319	96	1	P23219	2	CHEMBL221	5.20760831050175	nM	IC50	CHEMBL298269	2.39	0.75	-4.22	-4.28	-3.89	-4.28	3.52	-4.28	-2.59	0.75	3.11	1.75	-4.22	-4.28	1.75	2.47	-3.89	2.05	-2.85	-4.22	0.84	2.47	3.05	2.39	2.39	-3.89	-3.89	-4.28	-1.07	-2.18	1.94	-1.3	-1.73	-1.3	2.5	-1.3	-2.64	-2.18	0.26	0.5
320	96	1	P23219	2	CHEMBL221	5.08618614761628	nM	IC50	CHEMBL294967	2.39	0.75	-4.22	-4.28	-3.89	-4.28	3.52	-4.28	-2.59	0.75	3.11	1.75	-4.22	-4.28	1.75	2.47	-3.89	2.05	-2.85	-4.22	0.84	2.47	3.05	2.39	2.39	-3.89	-3.89	-4.28	-1.07	-2.18	1.94	-1.3	-1.73	-1.3	2.5	-1.3	-2.64	-2.18	0.26	0.5
321	96	1	P23219	2	CHEMBL221	5.23657200643706	nM	IC50	CHEMBL298313	2.39	0.75	-4.22	-4.28	-3.89	-4.28	3.52	-4.28	-2.59	0.75	3.11	1.75	-4.22	-4.28	1.75	2.47	-3.89	2.05	-2.85	-4.22	0.84	2.47	3.05	2.39	2.39	-3.89	-3.89	-4.28	-1.07	-2.18	1.94	-1.3	-1.73	-1.3	2.5	-1.3	-2.64	-2.18	0.26	0.5
322	96	1	P23219	2	CHEMBL221	4.04095860767891	nM	IC50	CHEMBL43331	2.39	0.75	-4.22	-4.28	-3.89	-4.28	3.52	-4.28	-2.59	0.75	3.11	1.75	-4.22	-4.28	1.75	2.47	-3.89	2.05	-2.85	-4.22	0.84	2.47	3.05	2.39	2.39	-3.89	-3.89	-4.28	-1.07	-2.18	1.94	-1.3	-1.73	-1.3	2.5	-1.3	-2.64	-2.18	0.26	0.5
323	96	1	P23219	2	CHEMBL221	5.10568393731556	nM	IC50	CHEMBL290945	2.39	0.75	-4.22	-4.28	-3.89	-4.28	3.52	-4.28	-2.59	0.75	3.11	1.75	-4.22	-4.28	1.75	2.47	-3.89	2.05	-2.85	-4.22	0.84	2.47	3.05	2.39	2.39	-3.89	-3.89	-4.28	-1.07	-2.18	1.94	-1.3	-1.73	-1.3	2.5	-1.3	-2.64	-2.18	0.26	0.5
324	96	1	P23219	2	CHEMBL221	4.30980391997149	nM	IC50	CHEMBL42651	2.39	0.75	-4.22	-4.28	-3.89	-4.28	3.52	-4.28	-2.59	0.75	3.11	1.75	-4.22	-4.28	1.75	2.47	-3.89	2.05	-2.85	-4.22	0.84	2.47	3.05	2.39	2.39	-3.89	-3.89	-4.28	-1.07	-2.18	1.94	-1.3	-1.73	-1.3	2.5	-1.3	-2.64	-2.18	0.26	0.5
325	96	1	P23219	2	CHEMBL221	5.80687540164554	nM	IC50	CHEMBL296078	2.39	0.75	-4.22	-4.28	-3.89	-4.28	3.52	-4.28	-2.59	0.75	3.11	1.75	-4.22	-4.28	1.75	2.47	-3.89	2.05	-2.85	-4.22	0.84	2.47	3.05	2.39	2.39	-3.89	-3.89	-4.28	-1.07	-2.18	1.94	-1.3	-1.73	-1.3	2.5	-1.3	-2.64	-2.18	0.26	0.5
326	96	1	P23219	2	CHEMBL221	4.63827216398241	nM	IC50	CHEMBL44516	2.39	0.75	-4.22	-4.28	-3.89	-4.28	3.52	-4.28	-2.59	0.75	3.11	1.75	-4.22	-4.28	1.75	2.47	-3.89	2.05	-2.85	-4.22	0.84	2.47	3.05	2.39	2.39	-3.89	-3.89	-4.28	-1.07	-2.18	1.94	-1.3	-1.73	-1.3	2.5	-1.3	-2.64	-2.18	0.26	0.5
327	96	1	P23219	2	CHEMBL221	4.08618614761628	nM	IC50	CHEMBL417170	2.39	0.75	-4.22	-4.28	-3.89	-4.28	3.52	-4.28	-2.59	0.75	3.11	1.75	-4.22	-4.28	1.75	2.47	-3.89	2.05	-2.85	-4.22	0.84	2.47	3.05	2.39	2.39	-3.89	-3.89	-4.28	-1.07	-2.18	1.94	-1.3	-1.73	-1.3	2.5	-1.3	-2.64	-2.18	0.26	0.5
328	96	1	P23219	2	CHEMBL221	5.52287874528034	nM	IC50	CHEMBL264300	2.39	0.75	-4.22	-4.28	-3.89	-4.28	3.52	-4.28	-2.59	0.75	3.11	1.75	-4.22	-4.28	1.75	2.47	-3.89	2.05	-2.85	-4.22	0.84	2.47	3.05	2.39	2.39	-3.89	-3.89	-4.28	-1.07	-2.18	1.94	-1.3	-1.73	-1.3	2.5	-1.3	-2.64	-2.18	0.26	0.5
329	96	1	P23219	2	CHEMBL221	5.45099673797421	nM	IC50	CHEMBL42674	2.39	0.75	-4.22	-4.28	-3.89	-4.28	3.52	-4.28	-2.59	0.75	3.11	1.75	-4.22	-4.28	1.75	2.47	-3.89	2.05	-2.85	-4.22	0.84	2.47	3.05	2.39	2.39	-3.89	-3.89	-4.28	-1.07	-2.18	1.94	-1.3	-1.73	-1.3	2.5	-1.3	-2.64	-2.18	0.26	0.5
330	96	1	P23219	2	CHEMBL221	4.37468754903833	nM	IC50	CHEMBL44829	2.39	0.75	-4.22	-4.28	-3.89	-4.28	3.52	-4.28	-2.59	0.75	3.11	1.75	-4.22	-4.28	1.75	2.47	-3.89	2.05	-2.85	-4.22	0.84	2.47	3.05	2.39	2.39	-3.89	-3.89	-4.28	-1.07	-2.18	1.94	-1.3	-1.73	-1.3	2.5	-1.3	-2.64	-2.18	0.26	0.5
331	96	1	P23219	2	CHEMBL221	4.92081875395237	nM	IC50	CHEMBL296673	2.39	0.75	-4.22	-4.28	-3.89	-4.28	3.52	-4.28	-2.59	0.75	3.11	1.75	-4.22	-4.28	1.75	2.47	-3.89	2.05	-2.85	-4.22	0.84	2.47	3.05	2.39	2.39	-3.89	-3.89	-4.28	-1.07	-2.18	1.94	-1.3	-1.73	-1.3	2.5	-1.3	-2.64	-2.18	0.26	0.5
332	96	1	P23219	2	CHEMBL221	5.67778070526608	nM	IC50	CHEMBL45197	2.39	0.75	-4.22	-4.28	-3.89	-4.28	3.52	-4.28	-2.59	0.75	3.11	1.75	-4.22	-4.28	1.75	2.47	-3.89	2.05	-2.85	-4.22	0.84	2.47	3.05	2.39	2.39	-3.89	-3.89	-4.28	-1.07	-2.18	1.94	-1.3	-1.73	-1.3	2.5	-1.3	-2.64	-2.18	0.26	0.5
333	96	1	P23219	2	CHEMBL221	5.49485002168009	nM	IC50	CHEMBL42398	2.39	0.75	-4.22	-4.28	-3.89	-4.28	3.52	-4.28	-2.59	0.75	3.11	1.75	-4.22	-4.28	1.75	2.47	-3.89	2.05	-2.85	-4.22	0.84	2.47	3.05	2.39	2.39	-3.89	-3.89	-4.28	-1.07	-2.18	1.94	-1.3	-1.73	-1.3	2.5	-1.3	-2.64	-2.18	0.26	0.5
335	96	1	P23219	2	CHEMBL221	4.71444269099223	nM	IC50	CHEMBL296984	2.39	0.75	-4.22	-4.28	-3.89	-4.28	3.52	-4.28	-2.59	0.75	3.11	1.75	-4.22	-4.28	1.75	2.47	-3.89	2.05	-2.85	-4.22	0.84	2.47	3.05	2.39	2.39	-3.89	-3.89	-4.28	-1.07	-2.18	1.94	-1.3	-1.73	-1.3	2.5	-1.3	-2.64	-2.18	0.26	0.5
336	96	1	P23219	2	CHEMBL221	5.34678748622466	nM	IC50	CHEMBL46584	2.39	0.75	-4.22	-4.28	-3.89	-4.28	3.52	-4.28	-2.59	0.75	3.11	1.75	-4.22	-4.28	1.75	2.47	-3.89	2.05	-2.85	-4.22	0.84	2.47	3.05	2.39	2.39	-3.89	-3.89	-4.28	-1.07	-2.18	1.94	-1.3	-1.73	-1.3	2.5	-1.3	-2.64	-2.18	0.26	0.5
337	96	1	P23219	2	CHEMBL221	5.06550154875643	nM	IC50	CHEMBL289561	2.39	0.75	-4.22	-4.28	-3.89	-4.28	3.52	-4.28	-2.59	0.75	3.11	1.75	-4.22	-4.28	1.75	2.47	-3.89	2.05	-2.85	-4.22	0.84	2.47	3.05	2.39	2.39	-3.89	-3.89	-4.28	-1.07	-2.18	1.94	-1.3	-1.73	-1.3	2.5	-1.3	-2.64	-2.18	0.26	0.5
338	96	1	P23219	2	CHEMBL221	5.30102999566398	nM	IC50	CHEMBL42996	2.39	0.75	-4.22	-4.28	-3.89	-4.28	3.52	-4.28	-2.59	0.75	3.11	1.75	-4.22	-4.28	1.75	2.47	-3.89	2.05	-2.85	-4.22	0.84	2.47	3.05	2.39	2.39	-3.89	-3.89	-4.28	-1.07	-2.18	1.94	-1.3	-1.73	-1.3	2.5	-1.3	-2.64	-2.18	0.26	0.5
339	96	1	P23219	2	CHEMBL221	5.72124639904717	nM	IC50	CHEMBL46623	2.39	0.75	-4.22	-4.28	-3.89	-4.28	3.52	-4.28	-2.59	0.75	3.11	1.75	-4.22	-4.28	1.75	2.47	-3.89	2.05	-2.85	-4.22	0.84	2.47	3.05	2.39	2.39	-3.89	-3.89	-4.28	-1.07	-2.18	1.94	-1.3	-1.73	-1.3	2.5	-1.3	-2.64	-2.18	0.26	0.5
340	96	1	P23219	2	CHEMBL221	4.52578373592374	nM	IC50	CHEMBL296571	2.39	0.75	-4.22	-4.28	-3.89	-4.28	3.52	-4.28	-2.59	0.75	3.11	1.75	-4.22	-4.28	1.75	2.47	-3.89	2.05	-2.85	-4.22	0.84	2.47	3.05	2.39	2.39	-3.89	-3.89	-4.28	-1.07	-2.18	1.94	-1.3	-1.73	-1.3	2.5	-1.3	-2.64	-2.18	0.26	0.5
341	96	1	P23219	2	CHEMBL221	4.65169513695184	nM	IC50	CHEMBL44926	2.39	0.75	-4.22	-4.28	-3.89	-4.28	3.52	-4.28	-2.59	0.75	3.11	1.75	-4.22	-4.28	1.75	2.47	-3.89	2.05	-2.85	-4.22	0.84	2.47	3.05	2.39	2.39	-3.89	-3.89	-4.28	-1.07	-2.18	1.94	-1.3	-1.73	-1.3	2.5	-1.3	-2.64	-2.18	0.26	0.5
342	96	1	P23219	2	CHEMBL221	5.56224943717961	nM	IC50	CHEMBL47147	2.39	0.75	-4.22	-4.28	-3.89	-4.28	3.52	-4.28	-2.59	0.75	3.11	1.75	-4.22	-4.28	1.75	2.47	-3.89	2.05	-2.85	-4.22	0.84	2.47	3.05	2.39	2.39	-3.89	-3.89	-4.28	-1.07	-2.18	1.94	-1.3	-1.73	-1.3	2.5	-1.3	-2.64	-2.18	0.26	0.5
343	96	1	P23219	2	CHEMBL221	4.27164621797877	nM	IC50	CHEMBL43103	2.39	0.75	-4.22	-4.28	-3.89	-4.28	3.52	-4.28	-2.59	0.75	3.11	1.75	-4.22	-4.28	1.75	2.47	-3.89	2.05	-2.85	-4.22	0.84	2.47	3.05	2.39	2.39	-3.89	-3.89	-4.28	-1.07	-2.18	1.94	-1.3	-1.73	-1.3	2.5	-1.3	-2.64	-2.18	0.26	0.5
344	96	1	P23219	2	CHEMBL221	5.33724216831843	nM	IC50	CHEMBL297108	2.39	0.75	-4.22	-4.28	-3.89	-4.28	3.52	-4.28	-2.59	0.75	3.11	1.75	-4.22	-4.28	1.75	2.47	-3.89	2.05	-2.85	-4.22	0.84	2.47	3.05	2.39	2.39	-3.89	-3.89	-4.28	-1.07	-2.18	1.94	-1.3	-1.73	-1.3	2.5	-1.3	-2.64	-2.18	0.26	0.5
345	96	1	P23219	2	CHEMBL221	6.24412514432751	nM	IC50	CHEMBL298476	2.39	0.75	-4.22	-4.28	-3.89	-4.28	3.52	-4.28	-2.59	0.75	3.11	1.75	-4.22	-4.28	1.75	2.47	-3.89	2.05	-2.85	-4.22	0.84	2.47	3.05	2.39	2.39	-3.89	-3.89	-4.28	-1.07	-2.18	1.94	-1.3	-1.73	-1.3	2.5	-1.3	-2.64	-2.18	0.26	0.5
346	96	1	P23219	2	CHEMBL221	5.42021640338319	nM	IC50	CHEMBL296662	2.39	0.75	-4.22	-4.28	-3.89	-4.28	3.52	-4.28	-2.59	0.75	3.11	1.75	-4.22	-4.28	1.75	2.47	-3.89	2.05	-2.85	-4.22	0.84	2.47	3.05	2.39	2.39	-3.89	-3.89	-4.28	-1.07	-2.18	1.94	-1.3	-1.73	-1.3	2.5	-1.3	-2.64	-2.18	0.26	0.5
347	96	1	P23219	2	CHEMBL221	4.45593195564972	nM	IC50	CHEMBL43317	2.39	0.75	-4.22	-4.28	-3.89	-4.28	3.52	-4.28	-2.59	0.75	3.11	1.75	-4.22	-4.28	1.75	2.47	-3.89	2.05	-2.85	-4.22	0.84	2.47	3.05	2.39	2.39	-3.89	-3.89	-4.28	-1.07	-2.18	1.94	-1.3	-1.73	-1.3	2.5	-1.3	-2.64	-2.18	0.26	0.5
348	96	1	P23219	2	CHEMBL221	4.84163750790475	nM	IC50	CHEMBL280226	2.39	0.75	-4.22	-4.28	-3.89	-4.28	3.52	-4.28	-2.59	0.75	3.11	1.75	-4.22	-4.28	1.75	2.47	-3.89	2.05	-2.85	-4.22	0.84	2.47	3.05	2.39	2.39	-3.89	-3.89	-4.28	-1.07	-2.18	1.94	-1.3	-1.73	-1.3	2.5	-1.3	-2.64	-2.18	0.26	0.5
350	96	1	P23219	2	CHEMBL221	5.19382002601611	nM	IC50	CHEMBL16550	2.39	0.75	-4.22	-4.28	-3.89	-4.28	3.52	-4.28	-2.59	0.75	3.11	1.75	-4.22	-4.28	1.75	2.47	-3.89	2.05	-2.85	-4.22	0.84	2.47	3.05	2.39	2.39	-3.89	-3.89	-4.28	-1.07	-2.18	1.94	-1.3	-1.73	-1.3	2.5	-1.3	-2.64	-2.18	0.26	0.5
352	96	1	P23219	2	CHEMBL221	5.56863623584101	nM	IC50	CHEMBL16251	2.39	0.75	-4.22	-4.28	-3.89	-4.28	3.52	-4.28	-2.59	0.75	3.11	1.75	-4.22	-4.28	1.75	2.47	-3.89	2.05	-2.85	-4.22	0.84	2.47	3.05	2.39	2.39	-3.89	-3.89	-4.28	-1.07	-2.18	1.94	-1.3	-1.73	-1.3	2.5	-1.3	-2.64	-2.18	0.26	0.5
353	96	1	P23219	2	CHEMBL221	6.22184874961636	nM	IC50	CHEMBL275835	2.39	0.75	-4.22	-4.28	-3.89	-4.28	3.52	-4.28	-2.59	0.75	3.11	1.75	-4.22	-4.28	1.75	2.47	-3.89	2.05	-2.85	-4.22	0.84	2.47	3.05	2.39	2.39	-3.89	-3.89	-4.28	-1.07	-2.18	1.94	-1.3	-1.73	-1.3	2.5	-1.3	-2.64	-2.18	0.26	0.5
354	96	1	P23219	2	CHEMBL221	5.03621217265444	nM	IC50	CHEMBL277721	2.39	0.75	-4.22	-4.28	-3.89	-4.28	3.52	-4.28	-2.59	0.75	3.11	1.75	-4.22	-4.28	1.75	2.47	-3.89	2.05	-2.85	-4.22	0.84	2.47	3.05	2.39	2.39	-3.89	-3.89	-4.28	-1.07	-2.18	1.94	-1.3	-1.73	-1.3	2.5	-1.3	-2.64	-2.18	0.26	0.5
355	96	1	P23219	2	CHEMBL221	6.60205999132796	nM	IC50	CHEMBL16434	2.39	0.75	-4.22	-4.28	-3.89	-4.28	3.52	-4.28	-2.59	0.75	3.11	1.75	-4.22	-4.28	1.75	2.47	-3.89	2.05	-2.85	-4.22	0.84	2.47	3.05	2.39	2.39	-3.89	-3.89	-4.28	-1.07	-2.18	1.94	-1.3	-1.73	-1.3	2.5	-1.3	-2.64	-2.18	0.26	0.5
356	96	1	P23219	2	CHEMBL221	5.23657200643706	nM	IC50	CHEMBL16855	2.39	0.75	-4.22	-4.28	-3.89	-4.28	3.52	-4.28	-2.59	0.75	3.11	1.75	-4.22	-4.28	1.75	2.47	-3.89	2.05	-2.85	-4.22	0.84	2.47	3.05	2.39	2.39	-3.89	-3.89	-4.28	-1.07	-2.18	1.94	-1.3	-1.73	-1.3	2.5	-1.3	-2.64	-2.18	0.26	0.5
358	96	1	P23219	2	CHEMBL221	5.38721614328026	nM	IC50	CHEMBL275838	2.39	0.75	-4.22	-4.28	-3.89	-4.28	3.52	-4.28	-2.59	0.75	3.11	1.75	-4.22	-4.28	1.75	2.47	-3.89	2.05	-2.85	-4.22	0.84	2.47	3.05	2.39	2.39	-3.89	-3.89	-4.28	-1.07	-2.18	1.94	-1.3	-1.73	-1.3	2.5	-1.3	-2.64	-2.18	0.26	0.5
359	96	1	P23219	2	CHEMBL221	5.72124639904717	nM	IC50	CHEMBL276526	2.39	0.75	-4.22	-4.28	-3.89	-4.28	3.52	-4.28	-2.59	0.75	3.11	1.75	-4.22	-4.28	1.75	2.47	-3.89	2.05	-2.85	-4.22	0.84	2.47	3.05	2.39	2.39	-3.89	-3.89	-4.28	-1.07	-2.18	1.94	-1.3	-1.73	-1.3	2.5	-1.3	-2.64	-2.18	0.26	0.5
361	96	1	P23219	2	CHEMBL221	4.86646109162978	nM	IC50	CHEMBL16674	2.39	0.75	-4.22	-4.28	-3.89	-4.28	3.52	-4.28	-2.59	0.75	3.11	1.75	-4.22	-4.28	1.75	2.47	-3.89	2.05	-2.85	-4.22	0.84	2.47	3.05	2.39	2.39	-3.89	-3.89	-4.28	-1.07	-2.18	1.94	-1.3	-1.73	-1.3	2.5	-1.3	-2.64	-2.18	0.26	0.5
363	96	1	P23219	2	CHEMBL221	5.55284196865778	nM	IC50	CHEMBL16878	2.39	0.75	-4.22	-4.28	-3.89	-4.28	3.52	-4.28	-2.59	0.75	3.11	1.75	-4.22	-4.28	1.75	2.47	-3.89	2.05	-2.85	-4.22	0.84	2.47	3.05	2.39	2.39	-3.89	-3.89	-4.28	-1.07	-2.18	1.94	-1.3	-1.73	-1.3	2.5	-1.3	-2.64	-2.18	0.26	0.5
364	96	1	P23219	2	CHEMBL221	5.72124639904717	nM	IC50	CHEMBL16819	2.39	0.75	-4.22	-4.28	-3.89	-4.28	3.52	-4.28	-2.59	0.75	3.11	1.75	-4.22	-4.28	1.75	2.47	-3.89	2.05	-2.85	-4.22	0.84	2.47	3.05	2.39	2.39	-3.89	-3.89	-4.28	-1.07	-2.18	1.94	-1.3	-1.73	-1.3	2.5	-1.3	-2.64	-2.18	0.26	0.5
368	96	1	P23219	2	CHEMBL221	5.44369749923271	nM	IC50	CHEMBL16912	2.39	0.75	-4.22	-4.28	-3.89	-4.28	3.52	-4.28	-2.59	0.75	3.11	1.75	-4.22	-4.28	1.75	2.47	-3.89	2.05	-2.85	-4.22	0.84	2.47	3.05	2.39	2.39	-3.89	-3.89	-4.28	-1.07	-2.18	1.94	-1.3	-1.73	-1.3	2.5	-1.3	-2.64	-2.18	0.26	0.5
371	96	1	P23219	2	CHEMBL221	6.27572413039921	nM	IC50	CHEMBL417073	2.39	0.75	-4.22	-4.28	-3.89	-4.28	3.52	-4.28	-2.59	0.75	3.11	1.75	-4.22	-4.28	1.75	2.47	-3.89	2.05	-2.85	-4.22	0.84	2.47	3.05	2.39	2.39	-3.89	-3.89	-4.28	-1.07	-2.18	1.94	-1.3	-1.73	-1.3	2.5	-1.3	-2.64	-2.18	0.26	0.5
372	96	1	P23219	2	CHEMBL221	5.23657200643706	nM	IC50	CHEMBL16814	2.39	0.75	-4.22	-4.28	-3.89	-4.28	3.52	-4.28	-2.59	0.75	3.11	1.75	-4.22	-4.28	1.75	2.47	-3.89	2.05	-2.85	-4.22	0.84	2.47	3.05	2.39	2.39	-3.89	-3.89	-4.28	-1.07	-2.18	1.94	-1.3	-1.73	-1.3	2.5	-1.3	-2.64	-2.18	0.26	0.5
377	96	1	P23219	2	CHEMBL221	5.38721614328026	nM	IC50	CHEMBL16827	2.39	0.75	-4.22	-4.28	-3.89	-4.28	3.52	-4.28	-2.59	0.75	3.11	1.75	-4.22	-4.28	1.75	2.47	-3.89	2.05	-2.85	-4.22	0.84	2.47	3.05	2.39	2.39	-3.89	-3.89	-4.28	-1.07	-2.18	1.94	-1.3	-1.73	-1.3	2.5	-1.3	-2.64	-2.18	0.26	0.5
379	96	1	P23219	2	CHEMBL221	4.83564714421556	nM	IC50	CHEMBL16843	2.39	0.75	-4.22	-4.28	-3.89	-4.28	3.52	-4.28	-2.59	0.75	3.11	1.75	-4.22	-4.28	1.75	2.47	-3.89	2.05	-2.85	-4.22	0.84	2.47	3.05	2.39	2.39	-3.89	-3.89	-4.28	-1.07	-2.18	1.94	-1.3	-1.73	-1.3	2.5	-1.3	-2.64	-2.18	0.26	0.5
381	96	1	P23219	2	CHEMBL221	5.34678748622466	nM	IC50	CHEMBL16854	2.39	0.75	-4.22	-4.28	-3.89	-4.28	3.52	-4.28	-2.59	0.75	3.11	1.75	-4.22	-4.28	1.75	2.47	-3.89	2.05	-2.85	-4.22	0.84	2.47	3.05	2.39	2.39	-3.89	-3.89	-4.28	-1.07	-2.18	1.94	-1.3	-1.73	-1.3	2.5	-1.3	-2.64	-2.18	0.26	0.5
382	96	1	P23219	2	CHEMBL221	5.44369749923271	nM	IC50	CHEMBL17307	2.39	0.75	-4.22	-4.28	-3.89	-4.28	3.52	-4.28	-2.59	0.75	3.11	1.75	-4.22	-4.28	1.75	2.47	-3.89	2.05	-2.85	-4.22	0.84	2.47	3.05	2.39	2.39	-3.89	-3.89	-4.28	-1.07	-2.18	1.94	-1.3	-1.73	-1.3	2.5	-1.3	-2.64	-2.18	0.26	0.5
384	96	1	P23219	2	CHEMBL221	6.16749108729376	nM	IC50	CHEMBL17218	2.39	0.75	-4.22	-4.28	-3.89	-4.28	3.52	-4.28	-2.59	0.75	3.11	1.75	-4.22	-4.28	1.75	2.47	-3.89	2.05	-2.85	-4.22	0.84	2.47	3.05	2.39	2.39	-3.89	-3.89	-4.28	-1.07	-2.18	1.94	-1.3	-1.73	-1.3	2.5	-1.3	-2.64	-2.18	0.26	0.5
385	96	1	P23219	2	CHEMBL221	5.00436480540245	nM	IC50	CHEMBL16698	2.39	0.75	-4.22	-4.28	-3.89	-4.28	3.52	-4.28	-2.59	0.75	3.11	1.75	-4.22	-4.28	1.75	2.47	-3.89	2.05	-2.85	-4.22	0.84	2.47	3.05	2.39	2.39	-3.89	-3.89	-4.28	-1.07	-2.18	1.94	-1.3	-1.73	-1.3	2.5	-1.3	-2.64	-2.18	0.26	0.5
386	96	1	P23219	2	CHEMBL221	5.44369749923271	nM	IC50	CHEMBL279387	2.39	0.75	-4.22	-4.28	-3.89	-4.28	3.52	-4.28	-2.59	0.75	3.11	1.75	-4.22	-4.28	1.75	2.47	-3.89	2.05	-2.85	-4.22	0.84	2.47	3.05	2.39	2.39	-3.89	-3.89	-4.28	-1.07	-2.18	1.94	-1.3	-1.73	-1.3	2.5	-1.3	-2.64	-2.18	0.26	0.5
387	96	1	P23219	2	CHEMBL221	5.49485002168009	nM	IC50	CHEMBL16977	2.39	0.75	-4.22	-4.28	-3.89	-4.28	3.52	-4.28	-2.59	0.75	3.11	1.75	-4.22	-4.28	1.75	2.47	-3.89	2.05	-2.85	-4.22	0.84	2.47	3.05	2.39	2.39	-3.89	-3.89	-4.28	-1.07	-2.18	1.94	-1.3	-1.73	-1.3	2.5	-1.3	-2.64	-2.18	0.26	0.5
389	96	1	P23219	2	CHEMBL221	5.35654732351381	nM	IC50	CHEMBL15781	2.39	0.75	-4.22	-4.28	-3.89	-4.28	3.52	-4.28	-2.59	0.75	3.11	1.75	-4.22	-4.28	1.75	2.47	-3.89	2.05	-2.85	-4.22	0.84	2.47	3.05	2.39	2.39	-3.89	-3.89	-4.28	-1.07	-2.18	1.94	-1.3	-1.73	-1.3	2.5	-1.3	-2.64	-2.18	0.26	0.5
390	96	1	P23219	2	CHEMBL221	6.00436480540245	nM	IC50	CHEMBL15945	2.39	0.75	-4.22	-4.28	-3.89	-4.28	3.52	-4.28	-2.59	0.75	3.11	1.75	-4.22	-4.28	1.75	2.47	-3.89	2.05	-2.85	-4.22	0.84	2.47	3.05	2.39	2.39	-3.89	-3.89	-4.28	-1.07	-2.18	1.94	-1.3	-1.73	-1.3	2.5	-1.3	-2.64	-2.18	0.26	0.5
391	96	1	P23219	2	CHEMBL221	5.92081875395237	nM	IC50	CHEMBL48568	2.39	0.75	-4.22	-4.28	-3.89	-4.28	3.52	-4.28	-2.59	0.75	3.11	1.75	-4.22	-4.28	1.75	2.47	-3.89	2.05	-2.85	-4.22	0.84	2.47	3.05	2.39	2.39	-3.89	-3.89	-4.28	-1.07	-2.18	1.94	-1.3	-1.73	-1.3	2.5	-1.3	-2.64	-2.18	0.26	0.5
392	96	1	P23219	2	CHEMBL221	5.03151705144607	nM	IC50	CHEMBL49008	2.39	0.75	-4.22	-4.28	-3.89	-4.28	3.52	-4.28	-2.59	0.75	3.11	1.75	-4.22	-4.28	1.75	2.47	-3.89	2.05	-2.85	-4.22	0.84	2.47	3.05	2.39	2.39	-3.89	-3.89	-4.28	-1.07	-2.18	1.94	-1.3	-1.73	-1.3	2.5	-1.3	-2.64	-2.18	0.26	0.5
393	96	1	P23219	2	CHEMBL221	6.22914798835786	nM	IC50	CHEMBL278246	2.39	0.75	-4.22	-4.28	-3.89	-4.28	3.52	-4.28	-2.59	0.75	3.11	1.75	-4.22	-4.28	1.75	2.47	-3.89	2.05	-2.85	-4.22	0.84	2.47	3.05	2.39	2.39	-3.89	-3.89	-4.28	-1.07	-2.18	1.94	-1.3	-1.73	-1.3	2.5	-1.3	-2.64	-2.18	0.26	0.5
394	96	1	P23219	2	CHEMBL221	5.82390874094432	nM	IC50	CHEMBL15904	2.39	0.75	-4.22	-4.28	-3.89	-4.28	3.52	-4.28	-2.59	0.75	3.11	1.75	-4.22	-4.28	1.75	2.47	-3.89	2.05	-2.85	-4.22	0.84	2.47	3.05	2.39	2.39	-3.89	-3.89	-4.28	-1.07	-2.18	1.94	-1.3	-1.73	-1.3	2.5	-1.3	-2.64	-2.18	0.26	0.5
399	96	1	P23219	2	CHEMBL221	4.97881070093006	nM	IC50	CHEMBL43511	2.39	0.75	-4.22	-4.28	-3.89	-4.28	3.52	-4.28	-2.59	0.75	3.11	1.75	-4.22	-4.28	1.75	2.47	-3.89	2.05	-2.85	-4.22	0.84	2.47	3.05	2.39	2.39	-3.89	-3.89	-4.28	-1.07	-2.18	1.94	-1.3	-1.73	-1.3	2.5	-1.3	-2.64	-2.18	0.26	0.5
400	96	1	P23219	2	CHEMBL221	6.09691001300806	nM	IC50	CHEMBL40245	2.39	0.75	-4.22	-4.28	-3.89	-4.28	3.52	-4.28	-2.59	0.75	3.11	1.75	-4.22	-4.28	1.75	2.47	-3.89	2.05	-2.85	-4.22	0.84	2.47	3.05	2.39	2.39	-3.89	-3.89	-4.28	-1.07	-2.18	1.94	-1.3	-1.73	-1.3	2.5	-1.3	-2.64	-2.18	0.26	0.5
402	96	1	P23219	2	CHEMBL221	5.34678748622466	nM	IC50	CHEMBL44283	2.39	0.75	-4.22	-4.28	-3.89	-4.28	3.52	-4.28	-2.59	0.75	3.11	1.75	-4.22	-4.28	1.75	2.47	-3.89	2.05	-2.85	-4.22	0.84	2.47	3.05	2.39	2.39	-3.89	-3.89	-4.28	-1.07	-2.18	1.94	-1.3	-1.73	-1.3	2.5	-1.3	-2.64	-2.18	0.26	0.5
403	96	1	P23219	2	CHEMBL221	6.95860731484177	nM	IC50	CHEMBL117528	2.39	0.75	-4.22	-4.28	-3.89	-4.28	3.52	-4.28	-2.59	0.75	3.11	1.75	-4.22	-4.28	1.75	2.47	-3.89	2.05	-2.85	-4.22	0.84	2.47	3.05	2.39	2.39	-3.89	-3.89	-4.28	-1.07	-2.18	1.94	-1.3	-1.73	-1.3	2.5	-1.3	-2.64	-2.18	0.26	0.5
404	96	1	P23219	2	CHEMBL221	5.65757731917779	nM	IC50	CHEMBL324312	2.39	0.75	-4.22	-4.28	-3.89	-4.28	3.52	-4.28	-2.59	0.75	3.11	1.75	-4.22	-4.28	1.75	2.47	-3.89	2.05	-2.85	-4.22	0.84	2.47	3.05	2.39	2.39	-3.89	-3.89	-4.28	-1.07	-2.18	1.94	-1.3	-1.73	-1.3	2.5	-1.3	-2.64	-2.18	0.26	0.5
405	96	1	P23219	2	CHEMBL221	6.95860731484177	nM	IC50	CHEMBL325894	2.39	0.75	-4.22	-4.28	-3.89	-4.28	3.52	-4.28	-2.59	0.75	3.11	1.75	-4.22	-4.28	1.75	2.47	-3.89	2.05	-2.85	-4.22	0.84	2.47	3.05	2.39	2.39	-3.89	-3.89	-4.28	-1.07	-2.18	1.94	-1.3	-1.73	-1.3	2.5	-1.3	-2.64	-2.18	0.26	0.5
406	96	1	P23219	2	CHEMBL221	6.22184874961636	nM	IC50	CHEMBL419407	2.39	0.75	-4.22	-4.28	-3.89	-4.28	3.52	-4.28	-2.59	0.75	3.11	1.75	-4.22	-4.28	1.75	2.47	-3.89	2.05	-2.85	-4.22	0.84	2.47	3.05	2.39	2.39	-3.89	-3.89	-4.28	-1.07	-2.18	1.94	-1.3	-1.73	-1.3	2.5	-1.3	-2.64	-2.18	0.26	0.5
407	96	1	P23219	2	CHEMBL221	4	nM	IC50	CHEMBL117650	2.39	0.75	-4.22	-4.28	-3.89	-4.28	3.52	-4.28	-2.59	0.75	3.11	1.75	-4.22	-4.28	1.75	2.47	-3.89	2.05	-2.85	-4.22	0.84	2.47	3.05	2.39	2.39	-3.89	-3.89	-4.28	-1.07	-2.18	1.94	-1.3	-1.73	-1.3	2.5	-1.3	-2.64	-2.18	0.26	0.5
408	96	1	P23219	2	CHEMBL221	6.04575749056067	nM	IC50	CHEMBL115410	2.39	0.75	-4.22	-4.28	-3.89	-4.28	3.52	-4.28	-2.59	0.75	3.11	1.75	-4.22	-4.28	1.75	2.47	-3.89	2.05	-2.85	-4.22	0.84	2.47	3.05	2.39	2.39	-3.89	-3.89	-4.28	-1.07	-2.18	1.94	-1.3	-1.73	-1.3	2.5	-1.3	-2.64	-2.18	0.26	0.5
409	96	1	P23219	2	CHEMBL221	4.96657624451305	nM	IC50	CHEMBL118962	2.39	0.75	-4.22	-4.28	-3.89	-4.28	3.52	-4.28	-2.59	0.75	3.11	1.75	-4.22	-4.28	1.75	2.47	-3.89	2.05	-2.85	-4.22	0.84	2.47	3.05	2.39	2.39	-3.89	-3.89	-4.28	-1.07	-2.18	1.94	-1.3	-1.73	-1.3	2.5	-1.3	-2.64	-2.18	0.26	0.5
410	96	1	P23219	2	CHEMBL221	5.29242982390206	nM	IC50	CHEMBL118064	2.39	0.75	-4.22	-4.28	-3.89	-4.28	3.52	-4.28	-2.59	0.75	3.11	1.75	-4.22	-4.28	1.75	2.47	-3.89	2.05	-2.85	-4.22	0.84	2.47	3.05	2.39	2.39	-3.89	-3.89	-4.28	-1.07	-2.18	1.94	-1.3	-1.73	-1.3	2.5	-1.3	-2.64	-2.18	0.26	0.5
414	96	1	P23219	2	CHEMBL221	5.92081875395237	nM	IC50	CHEMBL115979	2.39	0.75	-4.22	-4.28	-3.89	-4.28	3.52	-4.28	-2.59	0.75	3.11	1.75	-4.22	-4.28	1.75	2.47	-3.89	2.05	-2.85	-4.22	0.84	2.47	3.05	2.39	2.39	-3.89	-3.89	-4.28	-1.07	-2.18	1.94	-1.3	-1.73	-1.3	2.5	-1.3	-2.64	-2.18	0.26	0.5
415	96	1	P23219	2	CHEMBL221	4.62342304294349	nM	IC50	CHEMBL115752	2.39	0.75	-4.22	-4.28	-3.89	-4.28	3.52	-4.28	-2.59	0.75	3.11	1.75	-4.22	-4.28	1.75	2.47	-3.89	2.05	-2.85	-4.22	0.84	2.47	3.05	2.39	2.39	-3.89	-3.89	-4.28	-1.07	-2.18	1.94	-1.3	-1.73	-1.3	2.5	-1.3	-2.64	-2.18	0.26	0.5
416	96	1	P23219	2	CHEMBL221	4.11918640771921	nM	IC50	CHEMBL117947	2.39	0.75	-4.22	-4.28	-3.89	-4.28	3.52	-4.28	-2.59	0.75	3.11	1.75	-4.22	-4.28	1.75	2.47	-3.89	2.05	-2.85	-4.22	0.84	2.47	3.05	2.39	2.39	-3.89	-3.89	-4.28	-1.07	-2.18	1.94	-1.3	-1.73	-1.3	2.5	-1.3	-2.64	-2.18	0.26	0.5
417	96	1	P23219	2	CHEMBL221	5.88605664769316	nM	IC50	CHEMBL333651	2.39	0.75	-4.22	-4.28	-3.89	-4.28	3.52	-4.28	-2.59	0.75	3.11	1.75	-4.22	-4.28	1.75	2.47	-3.89	2.05	-2.85	-4.22	0.84	2.47	3.05	2.39	2.39	-3.89	-3.89	-4.28	-1.07	-2.18	1.94	-1.3	-1.73	-1.3	2.5	-1.3	-2.64	-2.18	0.26	0.5
418	96	1	P23219	2	CHEMBL221	5.04575749056067	nM	IC50	CHEMBL324826	2.39	0.75	-4.22	-4.28	-3.89	-4.28	3.52	-4.28	-2.59	0.75	3.11	1.75	-4.22	-4.28	1.75	2.47	-3.89	2.05	-2.85	-4.22	0.84	2.47	3.05	2.39	2.39	-3.89	-3.89	-4.28	-1.07	-2.18	1.94	-1.3	-1.73	-1.3	2.5	-1.3	-2.64	-2.18	0.26	0.5
419	96	1	P23219	2	CHEMBL221	5.39794000867204	nM	IC50	CHEMBL326291	2.39	0.75	-4.22	-4.28	-3.89	-4.28	3.52	-4.28	-2.59	0.75	3.11	1.75	-4.22	-4.28	1.75	2.47	-3.89	2.05	-2.85	-4.22	0.84	2.47	3.05	2.39	2.39	-3.89	-3.89	-4.28	-1.07	-2.18	1.94	-1.3	-1.73	-1.3	2.5	-1.3	-2.64	-2.18	0.26	0.5
420	96	1	P23219	2	CHEMBL221	5.72124639904717	nM	IC50	CHEMBL324048	2.39	0.75	-4.22	-4.28	-3.89	-4.28	3.52	-4.28	-2.59	0.75	3.11	1.75	-4.22	-4.28	1.75	2.47	-3.89	2.05	-2.85	-4.22	0.84	2.47	3.05	2.39	2.39	-3.89	-3.89	-4.28	-1.07	-2.18	1.94	-1.3	-1.73	-1.3	2.5	-1.3	-2.64	-2.18	0.26	0.5
421	96	1	P23219	2	CHEMBL221	5.50863830616573	nM	IC50	CHEMBL326270	2.39	0.75	-4.22	-4.28	-3.89	-4.28	3.52	-4.28	-2.59	0.75	3.11	1.75	-4.22	-4.28	1.75	2.47	-3.89	2.05	-2.85	-4.22	0.84	2.47	3.05	2.39	2.39	-3.89	-3.89	-4.28	-1.07	-2.18	1.94	-1.3	-1.73	-1.3	2.5	-1.3	-2.64	-2.18	0.26	0.5
422	96	1	P23219	2	CHEMBL221	5.56863623584101	nM	IC50	CHEMBL332251	2.39	0.75	-4.22	-4.28	-3.89	-4.28	3.52	-4.28	-2.59	0.75	3.11	1.75	-4.22	-4.28	1.75	2.47	-3.89	2.05	-2.85	-4.22	0.84	2.47	3.05	2.39	2.39	-3.89	-3.89	-4.28	-1.07	-2.18	1.94	-1.3	-1.73	-1.3	2.5	-1.3	-2.64	-2.18	0.26	0.5
423	96	1	P23219	2	CHEMBL221	4.80966830182971	nM	IC50	CHEMBL117917	2.39	0.75	-4.22	-4.28	-3.89	-4.28	3.52	-4.28	-2.59	0.75	3.11	1.75	-4.22	-4.28	1.75	2.47	-3.89	2.05	-2.85	-4.22	0.84	2.47	3.05	2.39	2.39	-3.89	-3.89	-4.28	-1.07	-2.18	1.94	-1.3	-1.73	-1.3	2.5	-1.3	-2.64	-2.18	0.26	0.5
424	96	1	P23219	2	CHEMBL221	5.76955107862173	nM	IC50	CHEMBL300600	2.39	0.75	-4.22	-4.28	-3.89	-4.28	3.52	-4.28	-2.59	0.75	3.11	1.75	-4.22	-4.28	1.75	2.47	-3.89	2.05	-2.85	-4.22	0.84	2.47	3.05	2.39	2.39	-3.89	-3.89	-4.28	-1.07	-2.18	1.94	-1.3	-1.73	-1.3	2.5	-1.3	-2.64	-2.18	0.26	0.5
425	96	1	P23219	2	CHEMBL221	5.4089353929735	nM	IC50	CHEMBL55805	2.39	0.75	-4.22	-4.28	-3.89	-4.28	3.52	-4.28	-2.59	0.75	3.11	1.75	-4.22	-4.28	1.75	2.47	-3.89	2.05	-2.85	-4.22	0.84	2.47	3.05	2.39	2.39	-3.89	-3.89	-4.28	-1.07	-2.18	1.94	-1.3	-1.73	-1.3	2.5	-1.3	-2.64	-2.18	0.26	0.5
430	96	1	P23219	2	CHEMBL221	5.43179827593301	nM	IC50	CHEMBL52020	2.39	0.75	-4.22	-4.28	-3.89	-4.28	3.52	-4.28	-2.59	0.75	3.11	1.75	-4.22	-4.28	1.75	2.47	-3.89	2.05	-2.85	-4.22	0.84	2.47	3.05	2.39	2.39	-3.89	-3.89	-4.28	-1.07	-2.18	1.94	-1.3	-1.73	-1.3	2.5	-1.3	-2.64	-2.18	0.26	0.5
433	96	1	P23219	2	CHEMBL221	4.83564714421556	nM	IC50	CHEMBL54326	2.39	0.75	-4.22	-4.28	-3.89	-4.28	3.52	-4.28	-2.59	0.75	3.11	1.75	-4.22	-4.28	1.75	2.47	-3.89	2.05	-2.85	-4.22	0.84	2.47	3.05	2.39	2.39	-3.89	-3.89	-4.28	-1.07	-2.18	1.94	-1.3	-1.73	-1.3	2.5	-1.3	-2.64	-2.18	0.26	0.5
434	96	1	P23219	2	CHEMBL221	4.96257350205938	nM	IC50	CHEMBL51860	2.39	0.75	-4.22	-4.28	-3.89	-4.28	3.52	-4.28	-2.59	0.75	3.11	1.75	-4.22	-4.28	1.75	2.47	-3.89	2.05	-2.85	-4.22	0.84	2.47	3.05	2.39	2.39	-3.89	-3.89	-4.28	-1.07	-2.18	1.94	-1.3	-1.73	-1.3	2.5	-1.3	-2.64	-2.18	0.26	0.5
435	96	1	P23219	2	CHEMBL221	4.78251605578609	nM	IC50	CHEMBL54327	2.39	0.75	-4.22	-4.28	-3.89	-4.28	3.52	-4.28	-2.59	0.75	3.11	1.75	-4.22	-4.28	1.75	2.47	-3.89	2.05	-2.85	-4.22	0.84	2.47	3.05	2.39	2.39	-3.89	-3.89	-4.28	-1.07	-2.18	1.94	-1.3	-1.73	-1.3	2.5	-1.3	-2.64	-2.18	0.26	0.5
436	96	1	P23219	2	CHEMBL221	4.64781748188864	nM	IC50	CHEMBL55072	2.39	0.75	-4.22	-4.28	-3.89	-4.28	3.52	-4.28	-2.59	0.75	3.11	1.75	-4.22	-4.28	1.75	2.47	-3.89	2.05	-2.85	-4.22	0.84	2.47	3.05	2.39	2.39	-3.89	-3.89	-4.28	-1.07	-2.18	1.94	-1.3	-1.73	-1.3	2.5	-1.3	-2.64	-2.18	0.26	0.5
437	96	1	P23219	2	CHEMBL221	4.72353819582676	nM	IC50	CHEMBL55348	2.39	0.75	-4.22	-4.28	-3.89	-4.28	3.52	-4.28	-2.59	0.75	3.11	1.75	-4.22	-4.28	1.75	2.47	-3.89	2.05	-2.85	-4.22	0.84	2.47	3.05	2.39	2.39	-3.89	-3.89	-4.28	-1.07	-2.18	1.94	-1.3	-1.73	-1.3	2.5	-1.3	-2.64	-2.18	0.26	0.5
438	96	1	P23219	2	CHEMBL221	4.74714696902011	nM	IC50	CHEMBL55395	2.39	0.75	-4.22	-4.28	-3.89	-4.28	3.52	-4.28	-2.59	0.75	3.11	1.75	-4.22	-4.28	1.75	2.47	-3.89	2.05	-2.85	-4.22	0.84	2.47	3.05	2.39	2.39	-3.89	-3.89	-4.28	-1.07	-2.18	1.94	-1.3	-1.73	-1.3	2.5	-1.3	-2.64	-2.18	0.26	0.5
439	96	1	P23219	2	CHEMBL221	5.24412514432751	nM	IC50	CHEMBL296384	2.39	0.75	-4.22	-4.28	-3.89	-4.28	3.52	-4.28	-2.59	0.75	3.11	1.75	-4.22	-4.28	1.75	2.47	-3.89	2.05	-2.85	-4.22	0.84	2.47	3.05	2.39	2.39	-3.89	-3.89	-4.28	-1.07	-2.18	1.94	-1.3	-1.73	-1.3	2.5	-1.3	-2.64	-2.18	0.26	0.5
440	96	1	P23219	2	CHEMBL221	5.25963731050576	nM	IC50	CHEMBL52820	2.39	0.75	-4.22	-4.28	-3.89	-4.28	3.52	-4.28	-2.59	0.75	3.11	1.75	-4.22	-4.28	1.75	2.47	-3.89	2.05	-2.85	-4.22	0.84	2.47	3.05	2.39	2.39	-3.89	-3.89	-4.28	-1.07	-2.18	1.94	-1.3	-1.73	-1.3	2.5	-1.3	-2.64	-2.18	0.26	0.5
441	96	1	P23219	2	CHEMBL221	4.76955107862173	nM	IC50	CHEMBL54370	2.39	0.75	-4.22	-4.28	-3.89	-4.28	3.52	-4.28	-2.59	0.75	3.11	1.75	-4.22	-4.28	1.75	2.47	-3.89	2.05	-2.85	-4.22	0.84	2.47	3.05	2.39	2.39	-3.89	-3.89	-4.28	-1.07	-2.18	1.94	-1.3	-1.73	-1.3	2.5	-1.3	-2.64	-2.18	0.26	0.5
442	96	1	P23219	2	CHEMBL221	6.22914798835786	nM	IC50	CHEMBL52872	2.39	0.75	-4.22	-4.28	-3.89	-4.28	3.52	-4.28	-2.59	0.75	3.11	1.75	-4.22	-4.28	1.75	2.47	-3.89	2.05	-2.85	-4.22	0.84	2.47	3.05	2.39	2.39	-3.89	-3.89	-4.28	-1.07	-2.18	1.94	-1.3	-1.73	-1.3	2.5	-1.3	-2.64	-2.18	0.26	0.5
443	96	1	P23219	2	CHEMBL221	5.23657200643706	nM	IC50	CHEMBL431546	2.39	0.75	-4.22	-4.28	-3.89	-4.28	3.52	-4.28	-2.59	0.75	3.11	1.75	-4.22	-4.28	1.75	2.47	-3.89	2.05	-2.85	-4.22	0.84	2.47	3.05	2.39	2.39	-3.89	-3.89	-4.28	-1.07	-2.18	1.94	-1.3	-1.73	-1.3	2.5	-1.3	-2.64	-2.18	0.26	0.5
454	96	1	P23219	2	CHEMBL221	4.60205999132796	nM	IC50	CHEMBL284761	2.39	0.75	-4.22	-4.28	-3.89	-4.28	3.52	-4.28	-2.59	0.75	3.11	1.75	-4.22	-4.28	1.75	2.47	-3.89	2.05	-2.85	-4.22	0.84	2.47	3.05	2.39	2.39	-3.89	-3.89	-4.28	-1.07	-2.18	1.94	-1.3	-1.73	-1.3	2.5	-1.3	-2.64	-2.18	0.26	0.5
455	96	1	P23219	2	CHEMBL221	4.39794000867204	nM	IC50	CHEMBL289653	2.39	0.75	-4.22	-4.28	-3.89	-4.28	3.52	-4.28	-2.59	0.75	3.11	1.75	-4.22	-4.28	1.75	2.47	-3.89	2.05	-2.85	-4.22	0.84	2.47	3.05	2.39	2.39	-3.89	-3.89	-4.28	-1.07	-2.18	1.94	-1.3	-1.73	-1.3	2.5	-1.3	-2.64	-2.18	0.26	0.5
456	96	1	P23219	2	CHEMBL221	4.52724355068279	nM	IC50	CHEMBL36815	2.39	0.75	-4.22	-4.28	-3.89	-4.28	3.52	-4.28	-2.59	0.75	3.11	1.75	-4.22	-4.28	1.75	2.47	-3.89	2.05	-2.85	-4.22	0.84	2.47	3.05	2.39	2.39	-3.89	-3.89	-4.28	-1.07	-2.18	1.94	-1.3	-1.73	-1.3	2.5	-1.3	-2.64	-2.18	0.26	0.5
458	96	1	P23219	2	CHEMBL221	4.32790214206428	nM	IC50	CHEMBL37481	2.39	0.75	-4.22	-4.28	-3.89	-4.28	3.52	-4.28	-2.59	0.75	3.11	1.75	-4.22	-4.28	1.75	2.47	-3.89	2.05	-2.85	-4.22	0.84	2.47	3.05	2.39	2.39	-3.89	-3.89	-4.28	-1.07	-2.18	1.94	-1.3	-1.73	-1.3	2.5	-1.3	-2.64	-2.18	0.26	0.5
459	96	1	P23219	2	CHEMBL221	5.74472749489669	nM	IC50	CHEMBL38368	2.39	0.75	-4.22	-4.28	-3.89	-4.28	3.52	-4.28	-2.59	0.75	3.11	1.75	-4.22	-4.28	1.75	2.47	-3.89	2.05	-2.85	-4.22	0.84	2.47	3.05	2.39	2.39	-3.89	-3.89	-4.28	-1.07	-2.18	1.94	-1.3	-1.73	-1.3	2.5	-1.3	-2.64	-2.18	0.26	0.5
461	96	1	P23219	2	CHEMBL221	4.77728352885242	nM	IC50	CHEMBL295640	2.39	0.75	-4.22	-4.28	-3.89	-4.28	3.52	-4.28	-2.59	0.75	3.11	1.75	-4.22	-4.28	1.75	2.47	-3.89	2.05	-2.85	-4.22	0.84	2.47	3.05	2.39	2.39	-3.89	-3.89	-4.28	-1.07	-2.18	1.94	-1.3	-1.73	-1.3	2.5	-1.3	-2.64	-2.18	0.26	0.5
462	96	1	P23219	2	CHEMBL221	7.27572413039921	nM	IC50	CHEMBL42011	2.39	0.75	-4.22	-4.28	-3.89	-4.28	3.52	-4.28	-2.59	0.75	3.11	1.75	-4.22	-4.28	1.75	2.47	-3.89	2.05	-2.85	-4.22	0.84	2.47	3.05	2.39	2.39	-3.89	-3.89	-4.28	-1.07	-2.18	1.94	-1.3	-1.73	-1.3	2.5	-1.3	-2.64	-2.18	0.26	0.5
464	96	1	P23219	2	CHEMBL221	7.21467016498923	nM	IC50	CHEMBL44142	2.39	0.75	-4.22	-4.28	-3.89	-4.28	3.52	-4.28	-2.59	0.75	3.11	1.75	-4.22	-4.28	1.75	2.47	-3.89	2.05	-2.85	-4.22	0.84	2.47	3.05	2.39	2.39	-3.89	-3.89	-4.28	-1.07	-2.18	1.94	-1.3	-1.73	-1.3	2.5	-1.3	-2.64	-2.18	0.26	0.5
465	96	1	P23219	2	CHEMBL221	4.87942606879415	nM	IC50	CHEMBL288423	2.39	0.75	-4.22	-4.28	-3.89	-4.28	3.52	-4.28	-2.59	0.75	3.11	1.75	-4.22	-4.28	1.75	2.47	-3.89	2.05	-2.85	-4.22	0.84	2.47	3.05	2.39	2.39	-3.89	-3.89	-4.28	-1.07	-2.18	1.94	-1.3	-1.73	-1.3	2.5	-1.3	-2.64	-2.18	0.26	0.5
469	96	1	P23219	2	CHEMBL221	4.90308998699194	nM	IC50	CHEMBL158493	2.39	0.75	-4.22	-4.28	-3.89	-4.28	3.52	-4.28	-2.59	0.75	3.11	1.75	-4.22	-4.28	1.75	2.47	-3.89	2.05	-2.85	-4.22	0.84	2.47	3.05	2.39	2.39	-3.89	-3.89	-4.28	-1.07	-2.18	1.94	-1.3	-1.73	-1.3	2.5	-1.3	-2.64	-2.18	0.26	0.5
470	96	1	P23219	2	CHEMBL221	4.03151705144607	nM	IC50	CHEMBL158509	2.39	0.75	-4.22	-4.28	-3.89	-4.28	3.52	-4.28	-2.59	0.75	3.11	1.75	-4.22	-4.28	1.75	2.47	-3.89	2.05	-2.85	-4.22	0.84	2.47	3.05	2.39	2.39	-3.89	-3.89	-4.28	-1.07	-2.18	1.94	-1.3	-1.73	-1.3	2.5	-1.3	-2.64	-2.18	0.26	0.5
471	96	1	P23219	2	CHEMBL221	6.22184874961636	nM	IC50	CHEMBL350422	2.39	0.75	-4.22	-4.28	-3.89	-4.28	3.52	-4.28	-2.59	0.75	3.11	1.75	-4.22	-4.28	1.75	2.47	-3.89	2.05	-2.85	-4.22	0.84	2.47	3.05	2.39	2.39	-3.89	-3.89	-4.28	-1.07	-2.18	1.94	-1.3	-1.73	-1.3	2.5	-1.3	-2.64	-2.18	0.26	0.5
472	96	1	P23219	2	CHEMBL221	4.22184874961636	nM	IC50	CHEMBL161590	2.39	0.75	-4.22	-4.28	-3.89	-4.28	3.52	-4.28	-2.59	0.75	3.11	1.75	-4.22	-4.28	1.75	2.47	-3.89	2.05	-2.85	-4.22	0.84	2.47	3.05	2.39	2.39	-3.89	-3.89	-4.28	-1.07	-2.18	1.94	-1.3	-1.73	-1.3	2.5	-1.3	-2.64	-2.18	0.26	0.5
473	96	1	P23219	2	CHEMBL221	4.32330639037513	nM	IC50	CHEMBL348041	2.39	0.75	-4.22	-4.28	-3.89	-4.28	3.52	-4.28	-2.59	0.75	3.11	1.75	-4.22	-4.28	1.75	2.47	-3.89	2.05	-2.85	-4.22	0.84	2.47	3.05	2.39	2.39	-3.89	-3.89	-4.28	-1.07	-2.18	1.94	-1.3	-1.73	-1.3	2.5	-1.3	-2.64	-2.18	0.26	0.5
474	96	1	P23219	2	CHEMBL221	4.3767507096021	nM	IC50	CHEMBL351914	2.39	0.75	-4.22	-4.28	-3.89	-4.28	3.52	-4.28	-2.59	0.75	3.11	1.75	-4.22	-4.28	1.75	2.47	-3.89	2.05	-2.85	-4.22	0.84	2.47	3.05	2.39	2.39	-3.89	-3.89	-4.28	-1.07	-2.18	1.94	-1.3	-1.73	-1.3	2.5	-1.3	-2.64	-2.18	0.26	0.5
476	96	1	P23219	2	CHEMBL221	4.53760200210104	nM	IC50	CHEMBL296370	2.39	0.75	-4.22	-4.28	-3.89	-4.28	3.52	-4.28	-2.59	0.75	3.11	1.75	-4.22	-4.28	1.75	2.47	-3.89	2.05	-2.85	-4.22	0.84	2.47	3.05	2.39	2.39	-3.89	-3.89	-4.28	-1.07	-2.18	1.94	-1.3	-1.73	-1.3	2.5	-1.3	-2.64	-2.18	0.26	0.5
478	96	1	P23219	2	CHEMBL221	4.38721614328026	nM	IC50	CHEMBL49394	2.39	0.75	-4.22	-4.28	-3.89	-4.28	3.52	-4.28	-2.59	0.75	3.11	1.75	-4.22	-4.28	1.75	2.47	-3.89	2.05	-2.85	-4.22	0.84	2.47	3.05	2.39	2.39	-3.89	-3.89	-4.28	-1.07	-2.18	1.94	-1.3	-1.73	-1.3	2.5	-1.3	-2.64	-2.18	0.26	0.5
480	96	1	P23219	2	CHEMBL221	4.08092190762393	nM	IC50	CHEMBL45583	2.39	0.75	-4.22	-4.28	-3.89	-4.28	3.52	-4.28	-2.59	0.75	3.11	1.75	-4.22	-4.28	1.75	2.47	-3.89	2.05	-2.85	-4.22	0.84	2.47	3.05	2.39	2.39	-3.89	-3.89	-4.28	-1.07	-2.18	1.94	-1.3	-1.73	-1.3	2.5	-1.3	-2.64	-2.18	0.26	0.5
481	96	1	P23219	2	CHEMBL221	4.4089353929735	nM	IC50	CHEMBL300710	2.39	0.75	-4.22	-4.28	-3.89	-4.28	3.52	-4.28	-2.59	0.75	3.11	1.75	-4.22	-4.28	1.75	2.47	-3.89	2.05	-2.85	-4.22	0.84	2.47	3.05	2.39	2.39	-3.89	-3.89	-4.28	-1.07	-2.18	1.94	-1.3	-1.73	-1.3	2.5	-1.3	-2.64	-2.18	0.26	0.5
487	96	1	P23219	2	CHEMBL221	7.09691001300806	nM	IC50	CHEMBL29257	2.39	0.75	-4.22	-4.28	-3.89	-4.28	3.52	-4.28	-2.59	0.75	3.11	1.75	-4.22	-4.28	1.75	2.47	-3.89	2.05	-2.85	-4.22	0.84	2.47	3.05	2.39	2.39	-3.89	-3.89	-4.28	-1.07	-2.18	1.94	-1.3	-1.73	-1.3	2.5	-1.3	-2.64	-2.18	0.26	0.5
489	96	1	P23219	2	CHEMBL221	4.90308998699194	nM	IC50	CHEMBL281975	2.39	0.75	-4.22	-4.28	-3.89	-4.28	3.52	-4.28	-2.59	0.75	3.11	1.75	-4.22	-4.28	1.75	2.47	-3.89	2.05	-2.85	-4.22	0.84	2.47	3.05	2.39	2.39	-3.89	-3.89	-4.28	-1.07	-2.18	1.94	-1.3	-1.73	-1.3	2.5	-1.3	-2.64	-2.18	0.26	0.5
491	96	1	P23219	2	CHEMBL221	4.88941028970075	nM	IC50	CHEMBL29469	2.39	0.75	-4.22	-4.28	-3.89	-4.28	3.52	-4.28	-2.59	0.75	3.11	1.75	-4.22	-4.28	1.75	2.47	-3.89	2.05	-2.85	-4.22	0.84	2.47	3.05	2.39	2.39	-3.89	-3.89	-4.28	-1.07	-2.18	1.94	-1.3	-1.73	-1.3	2.5	-1.3	-2.64	-2.18	0.26	0.5
492	96	1	P23219	2	CHEMBL221	7.25963731050576	nM	IC50	CHEMBL284914	2.39	0.75	-4.22	-4.28	-3.89	-4.28	3.52	-4.28	-2.59	0.75	3.11	1.75	-4.22	-4.28	1.75	2.47	-3.89	2.05	-2.85	-4.22	0.84	2.47	3.05	2.39	2.39	-3.89	-3.89	-4.28	-1.07	-2.18	1.94	-1.3	-1.73	-1.3	2.5	-1.3	-2.64	-2.18	0.26	0.5
497	96	1	P23219	2	CHEMBL221	4.50584540598156	nM	IC50	CHEMBL281978	2.39	0.75	-4.22	-4.28	-3.89	-4.28	3.52	-4.28	-2.59	0.75	3.11	1.75	-4.22	-4.28	1.75	2.47	-3.89	2.05	-2.85	-4.22	0.84	2.47	3.05	2.39	2.39	-3.89	-3.89	-4.28	-1.07	-2.18	1.94	-1.3	-1.73	-1.3	2.5	-1.3	-2.64	-2.18	0.26	0.5
498	96	1	P23219	2	CHEMBL221	5.71669877129645	nM	IC50	CHEMBL283497	2.39	0.75	-4.22	-4.28	-3.89	-4.28	3.52	-4.28	-2.59	0.75	3.11	1.75	-4.22	-4.28	1.75	2.47	-3.89	2.05	-2.85	-4.22	0.84	2.47	3.05	2.39	2.39	-3.89	-3.89	-4.28	-1.07	-2.18	1.94	-1.3	-1.73	-1.3	2.5	-1.3	-2.64	-2.18	0.26	0.5
499	96	1	P23219	2	CHEMBL221	5.05998184499234	nM	IC50	CHEMBL27975	2.39	0.75	-4.22	-4.28	-3.89	-4.28	3.52	-4.28	-2.59	0.75	3.11	1.75	-4.22	-4.28	1.75	2.47	-3.89	2.05	-2.85	-4.22	0.84	2.47	3.05	2.39	2.39	-3.89	-3.89	-4.28	-1.07	-2.18	1.94	-1.3	-1.73	-1.3	2.5	-1.3	-2.64	-2.18	0.26	0.5
502	96	1	P23219	2	CHEMBL221	5.71669877129645	nM	IC50	CHEMBL281694	2.39	0.75	-4.22	-4.28	-3.89	-4.28	3.52	-4.28	-2.59	0.75	3.11	1.75	-4.22	-4.28	1.75	2.47	-3.89	2.05	-2.85	-4.22	0.84	2.47	3.05	2.39	2.39	-3.89	-3.89	-4.28	-1.07	-2.18	1.94	-1.3	-1.73	-1.3	2.5	-1.3	-2.64	-2.18	0.26	0.5
505	96	1	P23219	2	CHEMBL221	4.24795155218056	nM	IC50	CHEMBL286277	2.39	0.75	-4.22	-4.28	-3.89	-4.28	3.52	-4.28	-2.59	0.75	3.11	1.75	-4.22	-4.28	1.75	2.47	-3.89	2.05	-2.85	-4.22	0.84	2.47	3.05	2.39	2.39	-3.89	-3.89	-4.28	-1.07	-2.18	1.94	-1.3	-1.73	-1.3	2.5	-1.3	-2.64	-2.18	0.26	0.5
506	96	1	P23219	2	CHEMBL221	5.07109230975605	nM	IC50	CHEMBL29423	2.39	0.75	-4.22	-4.28	-3.89	-4.28	3.52	-4.28	-2.59	0.75	3.11	1.75	-4.22	-4.28	1.75	2.47	-3.89	2.05	-2.85	-4.22	0.84	2.47	3.05	2.39	2.39	-3.89	-3.89	-4.28	-1.07	-2.18	1.94	-1.3	-1.73	-1.3	2.5	-1.3	-2.64	-2.18	0.26	0.5
507	96	1	P23219	2	CHEMBL221	6.23657200643706	nM	IC50	CHEMBL283086	2.39	0.75	-4.22	-4.28	-3.89	-4.28	3.52	-4.28	-2.59	0.75	3.11	1.75	-4.22	-4.28	1.75	2.47	-3.89	2.05	-2.85	-4.22	0.84	2.47	3.05	2.39	2.39	-3.89	-3.89	-4.28	-1.07	-2.18	1.94	-1.3	-1.73	-1.3	2.5	-1.3	-2.64	-2.18	0.26	0.5
509	96	1	P23219	2	CHEMBL221	5.75696195131371	nM	IC50	CHEMBL29697	2.39	0.75	-4.22	-4.28	-3.89	-4.28	3.52	-4.28	-2.59	0.75	3.11	1.75	-4.22	-4.28	1.75	2.47	-3.89	2.05	-2.85	-4.22	0.84	2.47	3.05	2.39	2.39	-3.89	-3.89	-4.28	-1.07	-2.18	1.94	-1.3	-1.73	-1.3	2.5	-1.3	-2.64	-2.18	0.26	0.5
510	96	1	P23219	2	CHEMBL221	8.30102999566398	nM	IC50	CHEMBL29204	2.39	0.75	-4.22	-4.28	-3.89	-4.28	3.52	-4.28	-2.59	0.75	3.11	1.75	-4.22	-4.28	1.75	2.47	-3.89	2.05	-2.85	-4.22	0.84	2.47	3.05	2.39	2.39	-3.89	-3.89	-4.28	-1.07	-2.18	1.94	-1.3	-1.73	-1.3	2.5	-1.3	-2.64	-2.18	0.26	0.5
511	96	1	P23219	2	CHEMBL221	6.76955107862173	nM	IC50	CHEMBL287447	2.39	0.75	-4.22	-4.28	-3.89	-4.28	3.52	-4.28	-2.59	0.75	3.11	1.75	-4.22	-4.28	1.75	2.47	-3.89	2.05	-2.85	-4.22	0.84	2.47	3.05	2.39	2.39	-3.89	-3.89	-4.28	-1.07	-2.18	1.94	-1.3	-1.73	-1.3	2.5	-1.3	-2.64	-2.18	0.26	0.5
513	96	1	P23219	2	CHEMBL221	6.08092190762393	nM	IC50	CHEMBL282085	2.39	0.75	-4.22	-4.28	-3.89	-4.28	3.52	-4.28	-2.59	0.75	3.11	1.75	-4.22	-4.28	1.75	2.47	-3.89	2.05	-2.85	-4.22	0.84	2.47	3.05	2.39	2.39	-3.89	-3.89	-4.28	-1.07	-2.18	1.94	-1.3	-1.73	-1.3	2.5	-1.3	-2.64	-2.18	0.26	0.5
516	96	1	P23219	2	CHEMBL221	5.48280410205003	nM	IC50	CHEMBL28881	2.39	0.75	-4.22	-4.28	-3.89	-4.28	3.52	-4.28	-2.59	0.75	3.11	1.75	-4.22	-4.28	1.75	2.47	-3.89	2.05	-2.85	-4.22	0.84	2.47	3.05	2.39	2.39	-3.89	-3.89	-4.28	-1.07	-2.18	1.94	-1.3	-1.73	-1.3	2.5	-1.3	-2.64	-2.18	0.26	0.5
519	96	1	P23219	2	CHEMBL221	5.53610701101409	nM	IC50	CHEMBL29472	2.39	0.75	-4.22	-4.28	-3.89	-4.28	3.52	-4.28	-2.59	0.75	3.11	1.75	-4.22	-4.28	1.75	2.47	-3.89	2.05	-2.85	-4.22	0.84	2.47	3.05	2.39	2.39	-3.89	-3.89	-4.28	-1.07	-2.18	1.94	-1.3	-1.73	-1.3	2.5	-1.3	-2.64	-2.18	0.26	0.5
521	96	1	P23219	2	CHEMBL221	4.54975089168064	nM	IC50	CHEMBL283388	2.39	0.75	-4.22	-4.28	-3.89	-4.28	3.52	-4.28	-2.59	0.75	3.11	1.75	-4.22	-4.28	1.75	2.47	-3.89	2.05	-2.85	-4.22	0.84	2.47	3.05	2.39	2.39	-3.89	-3.89	-4.28	-1.07	-2.18	1.94	-1.3	-1.73	-1.3	2.5	-1.3	-2.64	-2.18	0.26	0.5
523	96	1	P23219	2	CHEMBL221	4.50863830616573	nM	IC50	CHEMBL282301	2.39	0.75	-4.22	-4.28	-3.89	-4.28	3.52	-4.28	-2.59	0.75	3.11	1.75	-4.22	-4.28	1.75	2.47	-3.89	2.05	-2.85	-4.22	0.84	2.47	3.05	2.39	2.39	-3.89	-3.89	-4.28	-1.07	-2.18	1.94	-1.3	-1.73	-1.3	2.5	-1.3	-2.64	-2.18	0.26	0.5
526	96	1	P23219	2	CHEMBL221	4.1505805862031	nM	IC50	CHEMBL29397	2.39	0.75	-4.22	-4.28	-3.89	-4.28	3.52	-4.28	-2.59	0.75	3.11	1.75	-4.22	-4.28	1.75	2.47	-3.89	2.05	-2.85	-4.22	0.84	2.47	3.05	2.39	2.39	-3.89	-3.89	-4.28	-1.07	-2.18	1.94	-1.3	-1.73	-1.3	2.5	-1.3	-2.64	-2.18	0.26	0.5
527	96	1	P23219	2	CHEMBL221	4.81815641205523	nM	IC50	CHEMBL29500	2.39	0.75	-4.22	-4.28	-3.89	-4.28	3.52	-4.28	-2.59	0.75	3.11	1.75	-4.22	-4.28	1.75	2.47	-3.89	2.05	-2.85	-4.22	0.84	2.47	3.05	2.39	2.39	-3.89	-3.89	-4.28	-1.07	-2.18	1.94	-1.3	-1.73	-1.3	2.5	-1.3	-2.64	-2.18	0.26	0.5
531	96	1	P23219	2	CHEMBL221	4.44369749923271	nM	IC50	CHEMBL28636	2.39	0.75	-4.22	-4.28	-3.89	-4.28	3.52	-4.28	-2.59	0.75	3.11	1.75	-4.22	-4.28	1.75	2.47	-3.89	2.05	-2.85	-4.22	0.84	2.47	3.05	2.39	2.39	-3.89	-3.89	-4.28	-1.07	-2.18	1.94	-1.3	-1.73	-1.3	2.5	-1.3	-2.64	-2.18	0.26	0.5
532	96	1	P23219	2	CHEMBL221	5.24412514432751	nM	IC50	CHEMBL433428	2.39	0.75	-4.22	-4.28	-3.89	-4.28	3.52	-4.28	-2.59	0.75	3.11	1.75	-4.22	-4.28	1.75	2.47	-3.89	2.05	-2.85	-4.22	0.84	2.47	3.05	2.39	2.39	-3.89	-3.89	-4.28	-1.07	-2.18	1.94	-1.3	-1.73	-1.3	2.5	-1.3	-2.64	-2.18	0.26	0.5
533	96	1	P23219	2	CHEMBL221	6.08092190762393	nM	IC50	CHEMBL29766	2.39	0.75	-4.22	-4.28	-3.89	-4.28	3.52	-4.28	-2.59	0.75	3.11	1.75	-4.22	-4.28	1.75	2.47	-3.89	2.05	-2.85	-4.22	0.84	2.47	3.05	2.39	2.39	-3.89	-3.89	-4.28	-1.07	-2.18	1.94	-1.3	-1.73	-1.3	2.5	-1.3	-2.64	-2.18	0.26	0.5
535	96	1	P23219	2	CHEMBL221	5.87942606879415	nM	IC50	CHEMBL282084	2.39	0.75	-4.22	-4.28	-3.89	-4.28	3.52	-4.28	-2.59	0.75	3.11	1.75	-4.22	-4.28	1.75	2.47	-3.89	2.05	-2.85	-4.22	0.84	2.47	3.05	2.39	2.39	-3.89	-3.89	-4.28	-1.07	-2.18	1.94	-1.3	-1.73	-1.3	2.5	-1.3	-2.64	-2.18	0.26	0.5
537	96	1	P23219	2	CHEMBL221	6.01322826573375	nM	IC50	CHEMBL28662	2.39	0.75	-4.22	-4.28	-3.89	-4.28	3.52	-4.28	-2.59	0.75	3.11	1.75	-4.22	-4.28	1.75	2.47	-3.89	2.05	-2.85	-4.22	0.84	2.47	3.05	2.39	2.39	-3.89	-3.89	-4.28	-1.07	-2.18	1.94	-1.3	-1.73	-1.3	2.5	-1.3	-2.64	-2.18	0.26	0.5
540	96	1	P23219	2	CHEMBL221	4.53760200210104	nM	IC50	CHEMBL28801	2.39	0.75	-4.22	-4.28	-3.89	-4.28	3.52	-4.28	-2.59	0.75	3.11	1.75	-4.22	-4.28	1.75	2.47	-3.89	2.05	-2.85	-4.22	0.84	2.47	3.05	2.39	2.39	-3.89	-3.89	-4.28	-1.07	-2.18	1.94	-1.3	-1.73	-1.3	2.5	-1.3	-2.64	-2.18	0.26	0.5
541	96	1	P23219	2	CHEMBL221	4.91364016932525	nM	IC50	CHEMBL280601	2.39	0.75	-4.22	-4.28	-3.89	-4.28	3.52	-4.28	-2.59	0.75	3.11	1.75	-4.22	-4.28	1.75	2.47	-3.89	2.05	-2.85	-4.22	0.84	2.47	3.05	2.39	2.39	-3.89	-3.89	-4.28	-1.07	-2.18	1.94	-1.3	-1.73	-1.3	2.5	-1.3	-2.64	-2.18	0.26	0.5
542	96	1	P23219	2	CHEMBL221	7.74472749489669	nM	IC50	CHEMBL30011	2.39	0.75	-4.22	-4.28	-3.89	-4.28	3.52	-4.28	-2.59	0.75	3.11	1.75	-4.22	-4.28	1.75	2.47	-3.89	2.05	-2.85	-4.22	0.84	2.47	3.05	2.39	2.39	-3.89	-3.89	-4.28	-1.07	-2.18	1.94	-1.3	-1.73	-1.3	2.5	-1.3	-2.64	-2.18	0.26	0.5
543	96	1	P23219	2	CHEMBL221	4.42021640338319	nM	IC50	CHEMBL30236	2.39	0.75	-4.22	-4.28	-3.89	-4.28	3.52	-4.28	-2.59	0.75	3.11	1.75	-4.22	-4.28	1.75	2.47	-3.89	2.05	-2.85	-4.22	0.84	2.47	3.05	2.39	2.39	-3.89	-3.89	-4.28	-1.07	-2.18	1.94	-1.3	-1.73	-1.3	2.5	-1.3	-2.64	-2.18	0.26	0.5
565	96	1	P23219	2	CHEMBL221	4.50863830616573	nM	IC50	CHEMBL92759	2.39	0.75	-4.22	-4.28	-3.89	-4.28	3.52	-4.28	-2.59	0.75	3.11	1.75	-4.22	-4.28	1.75	2.47	-3.89	2.05	-2.85	-4.22	0.84	2.47	3.05	2.39	2.39	-3.89	-3.89	-4.28	-1.07	-2.18	1.94	-1.3	-1.73	-1.3	2.5	-1.3	-2.64	-2.18	0.26	0.5
566	96	1	P23219	2	CHEMBL221	4.20065945054642	nM	IC50	CHEMBL94939	2.39	0.75	-4.22	-4.28	-3.89	-4.28	3.52	-4.28	-2.59	0.75	3.11	1.75	-4.22	-4.28	1.75	2.47	-3.89	2.05	-2.85	-4.22	0.84	2.47	3.05	2.39	2.39	-3.89	-3.89	-4.28	-1.07	-2.18	1.94	-1.3	-1.73	-1.3	2.5	-1.3	-2.64	-2.18	0.26	0.5
567	96	1	P23219	2	CHEMBL221	6.09691001300806	nM	IC50	CHEMBL420628	2.39	0.75	-4.22	-4.28	-3.89	-4.28	3.52	-4.28	-2.59	0.75	3.11	1.75	-4.22	-4.28	1.75	2.47	-3.89	2.05	-2.85	-4.22	0.84	2.47	3.05	2.39	2.39	-3.89	-3.89	-4.28	-1.07	-2.18	1.94	-1.3	-1.73	-1.3	2.5	-1.3	-2.64	-2.18	0.26	0.5
568	96	1	P23219	2	CHEMBL221	4.88605664769316	nM	IC50	CHEMBL96098	2.39	0.75	-4.22	-4.28	-3.89	-4.28	3.52	-4.28	-2.59	0.75	3.11	1.75	-4.22	-4.28	1.75	2.47	-3.89	2.05	-2.85	-4.22	0.84	2.47	3.05	2.39	2.39	-3.89	-3.89	-4.28	-1.07	-2.18	1.94	-1.3	-1.73	-1.3	2.5	-1.3	-2.64	-2.18	0.26	0.5
569	96	1	P23219	2	CHEMBL221	5.22184874961636	nM	IC50	CHEMBL95156	2.39	0.75	-4.22	-4.28	-3.89	-4.28	3.52	-4.28	-2.59	0.75	3.11	1.75	-4.22	-4.28	1.75	2.47	-3.89	2.05	-2.85	-4.22	0.84	2.47	3.05	2.39	2.39	-3.89	-3.89	-4.28	-1.07	-2.18	1.94	-1.3	-1.73	-1.3	2.5	-1.3	-2.64	-2.18	0.26	0.5
570	96	1	P23219	2	CHEMBL221	4.22914798835786	nM	IC50	CHEMBL329120	2.39	0.75	-4.22	-4.28	-3.89	-4.28	3.52	-4.28	-2.59	0.75	3.11	1.75	-4.22	-4.28	1.75	2.47	-3.89	2.05	-2.85	-4.22	0.84	2.47	3.05	2.39	2.39	-3.89	-3.89	-4.28	-1.07	-2.18	1.94	-1.3	-1.73	-1.3	2.5	-1.3	-2.64	-2.18	0.26	0.5
572	96	1	P23219	2	CHEMBL221	4.09151498112135	nM	IC50	CHEMBL92793	2.39	0.75	-4.22	-4.28	-3.89	-4.28	3.52	-4.28	-2.59	0.75	3.11	1.75	-4.22	-4.28	1.75	2.47	-3.89	2.05	-2.85	-4.22	0.84	2.47	3.05	2.39	2.39	-3.89	-3.89	-4.28	-1.07	-2.18	1.94	-1.3	-1.73	-1.3	2.5	-1.3	-2.64	-2.18	0.26	0.5
573	96	1	P23219	2	CHEMBL221	4.72124639904717	nM	IC50	CHEMBL94938	2.39	0.75	-4.22	-4.28	-3.89	-4.28	3.52	-4.28	-2.59	0.75	3.11	1.75	-4.22	-4.28	1.75	2.47	-3.89	2.05	-2.85	-4.22	0.84	2.47	3.05	2.39	2.39	-3.89	-3.89	-4.28	-1.07	-2.18	1.94	-1.3	-1.73	-1.3	2.5	-1.3	-2.64	-2.18	0.26	0.5
574	96	1	P23219	2	CHEMBL221	4.69897000433602	nM	IC50	CHEMBL96842	2.39	0.75	-4.22	-4.28	-3.89	-4.28	3.52	-4.28	-2.59	0.75	3.11	1.75	-4.22	-4.28	1.75	2.47	-3.89	2.05	-2.85	-4.22	0.84	2.47	3.05	2.39	2.39	-3.89	-3.89	-4.28	-1.07	-2.18	1.94	-1.3	-1.73	-1.3	2.5	-1.3	-2.64	-2.18	0.26	0.5
576	96	1	P23219	2	CHEMBL221	4.34678748622466	nM	IC50	CHEMBL96950	2.39	0.75	-4.22	-4.28	-3.89	-4.28	3.52	-4.28	-2.59	0.75	3.11	1.75	-4.22	-4.28	1.75	2.47	-3.89	2.05	-2.85	-4.22	0.84	2.47	3.05	2.39	2.39	-3.89	-3.89	-4.28	-1.07	-2.18	1.94	-1.3	-1.73	-1.3	2.5	-1.3	-2.64	-2.18	0.26	0.5
578	96	1	P23219	2	CHEMBL221	5.03151705144607	nM	IC50	CHEMBL434014	2.39	0.75	-4.22	-4.28	-3.89	-4.28	3.52	-4.28	-2.59	0.75	3.11	1.75	-4.22	-4.28	1.75	2.47	-3.89	2.05	-2.85	-4.22	0.84	2.47	3.05	2.39	2.39	-3.89	-3.89	-4.28	-1.07	-2.18	1.94	-1.3	-1.73	-1.3	2.5	-1.3	-2.64	-2.18	0.26	0.5
579	96	1	P23219	2	CHEMBL221	6.45593195564972	nM	IC50	CHEMBL43520	2.39	0.75	-4.22	-4.28	-3.89	-4.28	3.52	-4.28	-2.59	0.75	3.11	1.75	-4.22	-4.28	1.75	2.47	-3.89	2.05	-2.85	-4.22	0.84	2.47	3.05	2.39	2.39	-3.89	-3.89	-4.28	-1.07	-2.18	1.94	-1.3	-1.73	-1.3	2.5	-1.3	-2.64	-2.18	0.26	0.5
580	96	1	P23219	2	CHEMBL221	4.88605664769316	nM	IC50	CHEMBL289262	2.39	0.75	-4.22	-4.28	-3.89	-4.28	3.52	-4.28	-2.59	0.75	3.11	1.75	-4.22	-4.28	1.75	2.47	-3.89	2.05	-2.85	-4.22	0.84	2.47	3.05	2.39	2.39	-3.89	-3.89	-4.28	-1.07	-2.18	1.94	-1.3	-1.73	-1.3	2.5	-1.3	-2.64	-2.18	0.26	0.5
581	96	1	P23219	2	CHEMBL221	5.20065945054642	nM	IC50	CHEMBL43461	2.39	0.75	-4.22	-4.28	-3.89	-4.28	3.52	-4.28	-2.59	0.75	3.11	1.75	-4.22	-4.28	1.75	2.47	-3.89	2.05	-2.85	-4.22	0.84	2.47	3.05	2.39	2.39	-3.89	-3.89	-4.28	-1.07	-2.18	1.94	-1.3	-1.73	-1.3	2.5	-1.3	-2.64	-2.18	0.26	0.5
582	96	1	P23219	2	CHEMBL221	4.85387196432176	nM	IC50	CHEMBL289731	2.39	0.75	-4.22	-4.28	-3.89	-4.28	3.52	-4.28	-2.59	0.75	3.11	1.75	-4.22	-4.28	1.75	2.47	-3.89	2.05	-2.85	-4.22	0.84	2.47	3.05	2.39	2.39	-3.89	-3.89	-4.28	-1.07	-2.18	1.94	-1.3	-1.73	-1.3	2.5	-1.3	-2.64	-2.18	0.26	0.5
583	96	1	P23219	2	CHEMBL221	5.79588001734407	nM	IC50	CHEMBL287919	2.39	0.75	-4.22	-4.28	-3.89	-4.28	3.52	-4.28	-2.59	0.75	3.11	1.75	-4.22	-4.28	1.75	2.47	-3.89	2.05	-2.85	-4.22	0.84	2.47	3.05	2.39	2.39	-3.89	-3.89	-4.28	-1.07	-2.18	1.94	-1.3	-1.73	-1.3	2.5	-1.3	-2.64	-2.18	0.26	0.5
584	96	1	P23219	2	CHEMBL221	6.20760831050175	nM	IC50	CHEMBL37414	2.39	0.75	-4.22	-4.28	-3.89	-4.28	3.52	-4.28	-2.59	0.75	3.11	1.75	-4.22	-4.28	1.75	2.47	-3.89	2.05	-2.85	-4.22	0.84	2.47	3.05	2.39	2.39	-3.89	-3.89	-4.28	-1.07	-2.18	1.94	-1.3	-1.73	-1.3	2.5	-1.3	-2.64	-2.18	0.26	0.5
585	96	1	P23219	2	CHEMBL221	4.92081875395237	nM	IC50	CHEMBL41405	2.39	0.75	-4.22	-4.28	-3.89	-4.28	3.52	-4.28	-2.59	0.75	3.11	1.75	-4.22	-4.28	1.75	2.47	-3.89	2.05	-2.85	-4.22	0.84	2.47	3.05	2.39	2.39	-3.89	-3.89	-4.28	-1.07	-2.18	1.94	-1.3	-1.73	-1.3	2.5	-1.3	-2.64	-2.18	0.26	0.5
586	96	1	P23219	2	CHEMBL221	5.30980391997149	nM	IC50	CHEMBL290739	2.39	0.75	-4.22	-4.28	-3.89	-4.28	3.52	-4.28	-2.59	0.75	3.11	1.75	-4.22	-4.28	1.75	2.47	-3.89	2.05	-2.85	-4.22	0.84	2.47	3.05	2.39	2.39	-3.89	-3.89	-4.28	-1.07	-2.18	1.94	-1.3	-1.73	-1.3	2.5	-1.3	-2.64	-2.18	0.26	0.5
587	96	1	P23219	2	CHEMBL221	5.21467016498923	nM	IC50	CHEMBL41739	2.39	0.75	-4.22	-4.28	-3.89	-4.28	3.52	-4.28	-2.59	0.75	3.11	1.75	-4.22	-4.28	1.75	2.47	-3.89	2.05	-2.85	-4.22	0.84	2.47	3.05	2.39	2.39	-3.89	-3.89	-4.28	-1.07	-2.18	1.94	-1.3	-1.73	-1.3	2.5	-1.3	-2.64	-2.18	0.26	0.5
588	96	1	P23219	2	CHEMBL221	5.88605664769316	nM	IC50	CHEMBL287909	2.39	0.75	-4.22	-4.28	-3.89	-4.28	3.52	-4.28	-2.59	0.75	3.11	1.75	-4.22	-4.28	1.75	2.47	-3.89	2.05	-2.85	-4.22	0.84	2.47	3.05	2.39	2.39	-3.89	-3.89	-4.28	-1.07	-2.18	1.94	-1.3	-1.73	-1.3	2.5	-1.3	-2.64	-2.18	0.26	0.5
591	96	1	P23219	2	CHEMBL221	5.23210238398191	nM	IC50	CHEMBL319326	2.39	0.75	-4.22	-4.28	-3.89	-4.28	3.52	-4.28	-2.59	0.75	3.11	1.75	-4.22	-4.28	1.75	2.47	-3.89	2.05	-2.85	-4.22	0.84	2.47	3.05	2.39	2.39	-3.89	-3.89	-4.28	-1.07	-2.18	1.94	-1.3	-1.73	-1.3	2.5	-1.3	-2.64	-2.18	0.26	0.5
592	96	1	P23219	2	CHEMBL221	5.57839607313017	nM	IC50	CHEMBL319590	2.39	0.75	-4.22	-4.28	-3.89	-4.28	3.52	-4.28	-2.59	0.75	3.11	1.75	-4.22	-4.28	1.75	2.47	-3.89	2.05	-2.85	-4.22	0.84	2.47	3.05	2.39	2.39	-3.89	-3.89	-4.28	-1.07	-2.18	1.94	-1.3	-1.73	-1.3	2.5	-1.3	-2.64	-2.18	0.26	0.5
593	96	1	P23219	2	CHEMBL221	5.23210238398191	nM	IC50	CHEMBL98193	2.39	0.75	-4.22	-4.28	-3.89	-4.28	3.52	-4.28	-2.59	0.75	3.11	1.75	-4.22	-4.28	1.75	2.47	-3.89	2.05	-2.85	-4.22	0.84	2.47	3.05	2.39	2.39	-3.89	-3.89	-4.28	-1.07	-2.18	1.94	-1.3	-1.73	-1.3	2.5	-1.3	-2.64	-2.18	0.26	0.5
596	96	1	P23219	2	CHEMBL221	4.60205999132796	nM	IC50	CHEMBL69998	2.39	0.75	-4.22	-4.28	-3.89	-4.28	3.52	-4.28	-2.59	0.75	3.11	1.75	-4.22	-4.28	1.75	2.47	-3.89	2.05	-2.85	-4.22	0.84	2.47	3.05	2.39	2.39	-3.89	-3.89	-4.28	-1.07	-2.18	1.94	-1.3	-1.73	-1.3	2.5	-1.3	-2.64	-2.18	0.26	0.5
598	96	1	P23219	2	CHEMBL221	4.25963731050576	nM	IC50	CHEMBL321156	2.39	0.75	-4.22	-4.28	-3.89	-4.28	3.52	-4.28	-2.59	0.75	3.11	1.75	-4.22	-4.28	1.75	2.47	-3.89	2.05	-2.85	-4.22	0.84	2.47	3.05	2.39	2.39	-3.89	-3.89	-4.28	-1.07	-2.18	1.94	-1.3	-1.73	-1.3	2.5	-1.3	-2.64	-2.18	0.26	0.5
599	96	1	P23219	2	CHEMBL221	4.49485002168009	nM	IC50	CHEMBL108978	2.39	0.75	-4.22	-4.28	-3.89	-4.28	3.52	-4.28	-2.59	0.75	3.11	1.75	-4.22	-4.28	1.75	2.47	-3.89	2.05	-2.85	-4.22	0.84	2.47	3.05	2.39	2.39	-3.89	-3.89	-4.28	-1.07	-2.18	1.94	-1.3	-1.73	-1.3	2.5	-1.3	-2.64	-2.18	0.26	0.5
600	96	1	P23219	2	CHEMBL221	4.05060999335509	nM	IC50	CHEMBL108936	2.39	0.75	-4.22	-4.28	-3.89	-4.28	3.52	-4.28	-2.59	0.75	3.11	1.75	-4.22	-4.28	1.75	2.47	-3.89	2.05	-2.85	-4.22	0.84	2.47	3.05	2.39	2.39	-3.89	-3.89	-4.28	-1.07	-2.18	1.94	-1.3	-1.73	-1.3	2.5	-1.3	-2.64	-2.18	0.26	0.5
601	96	1	P23219	2	CHEMBL221	4.08618614761628	nM	IC50	CHEMBL110446	2.39	0.75	-4.22	-4.28	-3.89	-4.28	3.52	-4.28	-2.59	0.75	3.11	1.75	-4.22	-4.28	1.75	2.47	-3.89	2.05	-2.85	-4.22	0.84	2.47	3.05	2.39	2.39	-3.89	-3.89	-4.28	-1.07	-2.18	1.94	-1.3	-1.73	-1.3	2.5	-1.3	-2.64	-2.18	0.26	0.5
604	96	1	P23219	2	CHEMBL221	4.07572071393812	nM	IC50	CHEMBL108961	2.39	0.75	-4.22	-4.28	-3.89	-4.28	3.52	-4.28	-2.59	0.75	3.11	1.75	-4.22	-4.28	1.75	2.47	-3.89	2.05	-2.85	-4.22	0.84	2.47	3.05	2.39	2.39	-3.89	-3.89	-4.28	-1.07	-2.18	1.94	-1.3	-1.73	-1.3	2.5	-1.3	-2.64	-2.18	0.26	0.5
605	96	1	P23219	2	CHEMBL221	4.30980391997149	nM	IC50	CHEMBL106151	2.39	0.75	-4.22	-4.28	-3.89	-4.28	3.52	-4.28	-2.59	0.75	3.11	1.75	-4.22	-4.28	1.75	2.47	-3.89	2.05	-2.85	-4.22	0.84	2.47	3.05	2.39	2.39	-3.89	-3.89	-4.28	-1.07	-2.18	1.94	-1.3	-1.73	-1.3	2.5	-1.3	-2.64	-2.18	0.26	0.5
638	96	1	P23219	2	CHEMBL221	5.34678748622466	nM	IC50	CHEMBL119618	2.39	0.75	-4.22	-4.28	-3.89	-4.28	3.52	-4.28	-2.59	0.75	3.11	1.75	-4.22	-4.28	1.75	2.47	-3.89	2.05	-2.85	-4.22	0.84	2.47	3.05	2.39	2.39	-3.89	-3.89	-4.28	-1.07	-2.18	1.94	-1.3	-1.73	-1.3	2.5	-1.3	-2.64	-2.18	0.26	0.5
639	96	1	P23219	2	CHEMBL221	5.60205999132796	nM	IC50	CHEMBL331749	2.39	0.75	-4.22	-4.28	-3.89	-4.28	3.52	-4.28	-2.59	0.75	3.11	1.75	-4.22	-4.28	1.75	2.47	-3.89	2.05	-2.85	-4.22	0.84	2.47	3.05	2.39	2.39	-3.89	-3.89	-4.28	-1.07	-2.18	1.94	-1.3	-1.73	-1.3	2.5	-1.3	-2.64	-2.18	0.26	0.5
640	96	1	P23219	2	CHEMBL221	7.1249387366083	nM	IC50	CHEMBL332028	2.39	0.75	-4.22	-4.28	-3.89	-4.28	3.52	-4.28	-2.59	0.75	3.11	1.75	-4.22	-4.28	1.75	2.47	-3.89	2.05	-2.85	-4.22	0.84	2.47	3.05	2.39	2.39	-3.89	-3.89	-4.28	-1.07	-2.18	1.94	-1.3	-1.73	-1.3	2.5	-1.3	-2.64	-2.18	0.26	0.5
641	96	1	P23219	2	CHEMBL221	6.53760200210104	nM	IC50	CHEMBL119170	2.39	0.75	-4.22	-4.28	-3.89	-4.28	3.52	-4.28	-2.59	0.75	3.11	1.75	-4.22	-4.28	1.75	2.47	-3.89	2.05	-2.85	-4.22	0.84	2.47	3.05	2.39	2.39	-3.89	-3.89	-4.28	-1.07	-2.18	1.94	-1.3	-1.73	-1.3	2.5	-1.3	-2.64	-2.18	0.26	0.5
642	96	1	P23219	2	CHEMBL221	6	nM	IC50	CHEMBL419947	2.39	0.75	-4.22	-4.28	-3.89	-4.28	3.52	-4.28	-2.59	0.75	3.11	1.75	-4.22	-4.28	1.75	2.47	-3.89	2.05	-2.85	-4.22	0.84	2.47	3.05	2.39	2.39	-3.89	-3.89	-4.28	-1.07	-2.18	1.94	-1.3	-1.73	-1.3	2.5	-1.3	-2.64	-2.18	0.26	0.5
643	96	1	P23219	2	CHEMBL221	7.34678748622466	nM	IC50	CHEMBL2112567	2.39	0.75	-4.22	-4.28	-3.89	-4.28	3.52	-4.28	-2.59	0.75	3.11	1.75	-4.22	-4.28	1.75	2.47	-3.89	2.05	-2.85	-4.22	0.84	2.47	3.05	2.39	2.39	-3.89	-3.89	-4.28	-1.07	-2.18	1.94	-1.3	-1.73	-1.3	2.5	-1.3	-2.64	-2.18	0.26	0.5
644	96	1	P23219	2	CHEMBL221	5.60205999132796	nM	IC50	CHEMBL117615	2.39	0.75	-4.22	-4.28	-3.89	-4.28	3.52	-4.28	-2.59	0.75	3.11	1.75	-4.22	-4.28	1.75	2.47	-3.89	2.05	-2.85	-4.22	0.84	2.47	3.05	2.39	2.39	-3.89	-3.89	-4.28	-1.07	-2.18	1.94	-1.3	-1.73	-1.3	2.5	-1.3	-2.64	-2.18	0.26	0.5
645	96	1	P23219	2	CHEMBL221	4.69897000433602	nM	IC50	CHEMBL118335	2.39	0.75	-4.22	-4.28	-3.89	-4.28	3.52	-4.28	-2.59	0.75	3.11	1.75	-4.22	-4.28	1.75	2.47	-3.89	2.05	-2.85	-4.22	0.84	2.47	3.05	2.39	2.39	-3.89	-3.89	-4.28	-1.07	-2.18	1.94	-1.3	-1.73	-1.3	2.5	-1.3	-2.64	-2.18	0.26	0.5
646	96	1	P23219	2	CHEMBL221	5.30102999566398	nM	IC50	CHEMBL119433	2.39	0.75	-4.22	-4.28	-3.89	-4.28	3.52	-4.28	-2.59	0.75	3.11	1.75	-4.22	-4.28	1.75	2.47	-3.89	2.05	-2.85	-4.22	0.84	2.47	3.05	2.39	2.39	-3.89	-3.89	-4.28	-1.07	-2.18	1.94	-1.3	-1.73	-1.3	2.5	-1.3	-2.64	-2.18	0.26	0.5
647	96	1	P23219	2	CHEMBL221	7.15490195998574	nM	IC50	CHEMBL421608	2.39	0.75	-4.22	-4.28	-3.89	-4.28	3.52	-4.28	-2.59	0.75	3.11	1.75	-4.22	-4.28	1.75	2.47	-3.89	2.05	-2.85	-4.22	0.84	2.47	3.05	2.39	2.39	-3.89	-3.89	-4.28	-1.07	-2.18	1.94	-1.3	-1.73	-1.3	2.5	-1.3	-2.64	-2.18	0.26	0.5
648	96	1	P23219	2	CHEMBL221	5.60205999132796	nM	IC50	CHEMBL119472	2.39	0.75	-4.22	-4.28	-3.89	-4.28	3.52	-4.28	-2.59	0.75	3.11	1.75	-4.22	-4.28	1.75	2.47	-3.89	2.05	-2.85	-4.22	0.84	2.47	3.05	2.39	2.39	-3.89	-3.89	-4.28	-1.07	-2.18	1.94	-1.3	-1.73	-1.3	2.5	-1.3	-2.64	-2.18	0.26	0.5
649	96	1	P23219	2	CHEMBL221	6.69897000433602	nM	IC50	CHEMBL118839	2.39	0.75	-4.22	-4.28	-3.89	-4.28	3.52	-4.28	-2.59	0.75	3.11	1.75	-4.22	-4.28	1.75	2.47	-3.89	2.05	-2.85	-4.22	0.84	2.47	3.05	2.39	2.39	-3.89	-3.89	-4.28	-1.07	-2.18	1.94	-1.3	-1.73	-1.3	2.5	-1.3	-2.64	-2.18	0.26	0.5
651	96	1	P23219	2	CHEMBL221	7.45593195564972	nM	IC50	CHEMBL119720	2.39	0.75	-4.22	-4.28	-3.89	-4.28	3.52	-4.28	-2.59	0.75	3.11	1.75	-4.22	-4.28	1.75	2.47	-3.89	2.05	-2.85	-4.22	0.84	2.47	3.05	2.39	2.39	-3.89	-3.89	-4.28	-1.07	-2.18	1.94	-1.3	-1.73	-1.3	2.5	-1.3	-2.64	-2.18	0.26	0.5
652	96	1	P23219	2	CHEMBL221	6.25963731050576	nM	IC50	CHEMBL122065	2.39	0.75	-4.22	-4.28	-3.89	-4.28	3.52	-4.28	-2.59	0.75	3.11	1.75	-4.22	-4.28	1.75	2.47	-3.89	2.05	-2.85	-4.22	0.84	2.47	3.05	2.39	2.39	-3.89	-3.89	-4.28	-1.07	-2.18	1.94	-1.3	-1.73	-1.3	2.5	-1.3	-2.64	-2.18	0.26	0.5
653	96	1	P23219	2	CHEMBL221	5.69897000433602	nM	IC50	CHEMBL119418	2.39	0.75	-4.22	-4.28	-3.89	-4.28	3.52	-4.28	-2.59	0.75	3.11	1.75	-4.22	-4.28	1.75	2.47	-3.89	2.05	-2.85	-4.22	0.84	2.47	3.05	2.39	2.39	-3.89	-3.89	-4.28	-1.07	-2.18	1.94	-1.3	-1.73	-1.3	2.5	-1.3	-2.64	-2.18	0.26	0.5
654	96	1	P23219	2	CHEMBL221	5.45593195564972	nM	IC50	CHEMBL326365	2.39	0.75	-4.22	-4.28	-3.89	-4.28	3.52	-4.28	-2.59	0.75	3.11	1.75	-4.22	-4.28	1.75	2.47	-3.89	2.05	-2.85	-4.22	0.84	2.47	3.05	2.39	2.39	-3.89	-3.89	-4.28	-1.07	-2.18	1.94	-1.3	-1.73	-1.3	2.5	-1.3	-2.64	-2.18	0.26	0.5
655	96	1	P23219	2	CHEMBL221	7.34678748622466	nM	IC50	CHEMBL332937	2.39	0.75	-4.22	-4.28	-3.89	-4.28	3.52	-4.28	-2.59	0.75	3.11	1.75	-4.22	-4.28	1.75	2.47	-3.89	2.05	-2.85	-4.22	0.84	2.47	3.05	2.39	2.39	-3.89	-3.89	-4.28	-1.07	-2.18	1.94	-1.3	-1.73	-1.3	2.5	-1.3	-2.64	-2.18	0.26	0.5
656	96	1	P23219	2	CHEMBL221	7.69897000433602	nM	IC50	CHEMBL117911	2.39	0.75	-4.22	-4.28	-3.89	-4.28	3.52	-4.28	-2.59	0.75	3.11	1.75	-4.22	-4.28	1.75	2.47	-3.89	2.05	-2.85	-4.22	0.84	2.47	3.05	2.39	2.39	-3.89	-3.89	-4.28	-1.07	-2.18	1.94	-1.3	-1.73	-1.3	2.5	-1.3	-2.64	-2.18	0.26	0.5
659	96	1	P23219	2	CHEMBL221	4.82390874094432	nM	IC50	CHEMBL117682	2.39	0.75	-4.22	-4.28	-3.89	-4.28	3.52	-4.28	-2.59	0.75	3.11	1.75	-4.22	-4.28	1.75	2.47	-3.89	2.05	-2.85	-4.22	0.84	2.47	3.05	2.39	2.39	-3.89	-3.89	-4.28	-1.07	-2.18	1.94	-1.3	-1.73	-1.3	2.5	-1.3	-2.64	-2.18	0.26	0.5
660	96	1	P23219	2	CHEMBL221	5.30102999566398	nM	IC50	CHEMBL326362	2.39	0.75	-4.22	-4.28	-3.89	-4.28	3.52	-4.28	-2.59	0.75	3.11	1.75	-4.22	-4.28	1.75	2.47	-3.89	2.05	-2.85	-4.22	0.84	2.47	3.05	2.39	2.39	-3.89	-3.89	-4.28	-1.07	-2.18	1.94	-1.3	-1.73	-1.3	2.5	-1.3	-2.64	-2.18	0.26	0.5
662	96	1	P23219	2	CHEMBL221	5	nM	IC50	CHEMBL304982	2.39	0.75	-4.22	-4.28	-3.89	-4.28	3.52	-4.28	-2.59	0.75	3.11	1.75	-4.22	-4.28	1.75	2.47	-3.89	2.05	-2.85	-4.22	0.84	2.47	3.05	2.39	2.39	-3.89	-3.89	-4.28	-1.07	-2.18	1.94	-1.3	-1.73	-1.3	2.5	-1.3	-2.64	-2.18	0.26	0.5
664	96	1	P23219	2	CHEMBL221	4.4089353929735	nM	IC50	CHEMBL68365	2.39	0.75	-4.22	-4.28	-3.89	-4.28	3.52	-4.28	-2.59	0.75	3.11	1.75	-4.22	-4.28	1.75	2.47	-3.89	2.05	-2.85	-4.22	0.84	2.47	3.05	2.39	2.39	-3.89	-3.89	-4.28	-1.07	-2.18	1.94	-1.3	-1.73	-1.3	2.5	-1.3	-2.64	-2.18	0.26	0.5
666	96	1	P23219	2	CHEMBL221	4.52287874528034	nM	IC50	CHEMBL71916	2.39	0.75	-4.22	-4.28	-3.89	-4.28	3.52	-4.28	-2.59	0.75	3.11	1.75	-4.22	-4.28	1.75	2.47	-3.89	2.05	-2.85	-4.22	0.84	2.47	3.05	2.39	2.39	-3.89	-3.89	-4.28	-1.07	-2.18	1.94	-1.3	-1.73	-1.3	2.5	-1.3	-2.64	-2.18	0.26	0.5
668	96	1	P23219	2	CHEMBL221	5	nM	IC50	CHEMBL156256	2.39	0.75	-4.22	-4.28	-3.89	-4.28	3.52	-4.28	-2.59	0.75	3.11	1.75	-4.22	-4.28	1.75	2.47	-3.89	2.05	-2.85	-4.22	0.84	2.47	3.05	2.39	2.39	-3.89	-3.89	-4.28	-1.07	-2.18	1.94	-1.3	-1.73	-1.3	2.5	-1.3	-2.64	-2.18	0.26	0.5
669	96	1	P23219	2	CHEMBL221	5	nM	IC50	CHEMBL155887	2.39	0.75	-4.22	-4.28	-3.89	-4.28	3.52	-4.28	-2.59	0.75	3.11	1.75	-4.22	-4.28	1.75	2.47	-3.89	2.05	-2.85	-4.22	0.84	2.47	3.05	2.39	2.39	-3.89	-3.89	-4.28	-1.07	-2.18	1.94	-1.3	-1.73	-1.3	2.5	-1.3	-2.64	-2.18	0.26	0.5
670	96	1	P23219	2	CHEMBL221	6.92081875395237	nM	IC50	CHEMBL348390	2.39	0.75	-4.22	-4.28	-3.89	-4.28	3.52	-4.28	-2.59	0.75	3.11	1.75	-4.22	-4.28	1.75	2.47	-3.89	2.05	-2.85	-4.22	0.84	2.47	3.05	2.39	2.39	-3.89	-3.89	-4.28	-1.07	-2.18	1.94	-1.3	-1.73	-1.3	2.5	-1.3	-2.64	-2.18	0.26	0.5
671	96	1	P23219	2	CHEMBL221	5	nM	IC50	CHEMBL157616	2.39	0.75	-4.22	-4.28	-3.89	-4.28	3.52	-4.28	-2.59	0.75	3.11	1.75	-4.22	-4.28	1.75	2.47	-3.89	2.05	-2.85	-4.22	0.84	2.47	3.05	2.39	2.39	-3.89	-3.89	-4.28	-1.07	-2.18	1.94	-1.3	-1.73	-1.3	2.5	-1.3	-2.64	-2.18	0.26	0.5
672	96	1	P23219	2	CHEMBL221	6.30980391997149	nM	IC50	CHEMBL433892	2.39	0.75	-4.22	-4.28	-3.89	-4.28	3.52	-4.28	-2.59	0.75	3.11	1.75	-4.22	-4.28	1.75	2.47	-3.89	2.05	-2.85	-4.22	0.84	2.47	3.05	2.39	2.39	-3.89	-3.89	-4.28	-1.07	-2.18	1.94	-1.3	-1.73	-1.3	2.5	-1.3	-2.64	-2.18	0.26	0.5
673	96	1	P23219	2	CHEMBL221	6	nM	IC50	CHEMBL155658	2.39	0.75	-4.22	-4.28	-3.89	-4.28	3.52	-4.28	-2.59	0.75	3.11	1.75	-4.22	-4.28	1.75	2.47	-3.89	2.05	-2.85	-4.22	0.84	2.47	3.05	2.39	2.39	-3.89	-3.89	-4.28	-1.07	-2.18	1.94	-1.3	-1.73	-1.3	2.5	-1.3	-2.64	-2.18	0.26	0.5
674	96	1	P23219	2	CHEMBL221	5	nM	IC50	CHEMBL350662	2.39	0.75	-4.22	-4.28	-3.89	-4.28	3.52	-4.28	-2.59	0.75	3.11	1.75	-4.22	-4.28	1.75	2.47	-3.89	2.05	-2.85	-4.22	0.84	2.47	3.05	2.39	2.39	-3.89	-3.89	-4.28	-1.07	-2.18	1.94	-1.3	-1.73	-1.3	2.5	-1.3	-2.64	-2.18	0.26	0.5
676	96	1	P23219	2	CHEMBL221	5.74472749489669	nM	IC50	CHEMBL316823	2.39	0.75	-4.22	-4.28	-3.89	-4.28	3.52	-4.28	-2.59	0.75	3.11	1.75	-4.22	-4.28	1.75	2.47	-3.89	2.05	-2.85	-4.22	0.84	2.47	3.05	2.39	2.39	-3.89	-3.89	-4.28	-1.07	-2.18	1.94	-1.3	-1.73	-1.3	2.5	-1.3	-2.64	-2.18	0.26	0.5
677	96	1	P23219	2	CHEMBL221	5	nM	IC50	CHEMBL97874	2.39	0.75	-4.22	-4.28	-3.89	-4.28	3.52	-4.28	-2.59	0.75	3.11	1.75	-4.22	-4.28	1.75	2.47	-3.89	2.05	-2.85	-4.22	0.84	2.47	3.05	2.39	2.39	-3.89	-3.89	-4.28	-1.07	-2.18	1.94	-1.3	-1.73	-1.3	2.5	-1.3	-2.64	-2.18	0.26	0.5
679	96	1	P23219	2	CHEMBL221	6.04575749056067	nM	IC50	CHEMBL98903	2.39	0.75	-4.22	-4.28	-3.89	-4.28	3.52	-4.28	-2.59	0.75	3.11	1.75	-4.22	-4.28	1.75	2.47	-3.89	2.05	-2.85	-4.22	0.84	2.47	3.05	2.39	2.39	-3.89	-3.89	-4.28	-1.07	-2.18	1.94	-1.3	-1.73	-1.3	2.5	-1.3	-2.64	-2.18	0.26	0.5
686	96	1	P23219	2	CHEMBL221	6.31875876262441	nM	IC50	CHEMBL88532	2.39	0.75	-4.22	-4.28	-3.89	-4.28	3.52	-4.28	-2.59	0.75	3.11	1.75	-4.22	-4.28	1.75	2.47	-3.89	2.05	-2.85	-4.22	0.84	2.47	3.05	2.39	2.39	-3.89	-3.89	-4.28	-1.07	-2.18	1.94	-1.3	-1.73	-1.3	2.5	-1.3	-2.64	-2.18	0.26	0.5
687	96	1	P23219	2	CHEMBL221	6.42021640338319	nM	IC50	CHEMBL313387	2.39	0.75	-4.22	-4.28	-3.89	-4.28	3.52	-4.28	-2.59	0.75	3.11	1.75	-4.22	-4.28	1.75	2.47	-3.89	2.05	-2.85	-4.22	0.84	2.47	3.05	2.39	2.39	-3.89	-3.89	-4.28	-1.07	-2.18	1.94	-1.3	-1.73	-1.3	2.5	-1.3	-2.64	-2.18	0.26	0.5
688	96	1	P23219	2	CHEMBL221	5.3936186348894	nM	IC50	CHEMBL92102	2.39	0.75	-4.22	-4.28	-3.89	-4.28	3.52	-4.28	-2.59	0.75	3.11	1.75	-4.22	-4.28	1.75	2.47	-3.89	2.05	-2.85	-4.22	0.84	2.47	3.05	2.39	2.39	-3.89	-3.89	-4.28	-1.07	-2.18	1.94	-1.3	-1.73	-1.3	2.5	-1.3	-2.64	-2.18	0.26	0.5
689	96	1	P23219	2	CHEMBL221	6.24412514432751	nM	IC50	CHEMBL89089	2.39	0.75	-4.22	-4.28	-3.89	-4.28	3.52	-4.28	-2.59	0.75	3.11	1.75	-4.22	-4.28	1.75	2.47	-3.89	2.05	-2.85	-4.22	0.84	2.47	3.05	2.39	2.39	-3.89	-3.89	-4.28	-1.07	-2.18	1.94	-1.3	-1.73	-1.3	2.5	-1.3	-2.64	-2.18	0.26	0.5
690	96	1	P23219	2	CHEMBL221	6.03621217265444	nM	IC50	CHEMBL314225	2.39	0.75	-4.22	-4.28	-3.89	-4.28	3.52	-4.28	-2.59	0.75	3.11	1.75	-4.22	-4.28	1.75	2.47	-3.89	2.05	-2.85	-4.22	0.84	2.47	3.05	2.39	2.39	-3.89	-3.89	-4.28	-1.07	-2.18	1.94	-1.3	-1.73	-1.3	2.5	-1.3	-2.64	-2.18	0.26	0.5
691	96	1	P23219	2	CHEMBL221	5.47108329972234	nM	IC50	CHEMBL89625	2.39	0.75	-4.22	-4.28	-3.89	-4.28	3.52	-4.28	-2.59	0.75	3.11	1.75	-4.22	-4.28	1.75	2.47	-3.89	2.05	-2.85	-4.22	0.84	2.47	3.05	2.39	2.39	-3.89	-3.89	-4.28	-1.07	-2.18	1.94	-1.3	-1.73	-1.3	2.5	-1.3	-2.64	-2.18	0.26	0.5
692	96	1	P23219	2	CHEMBL221	8.30102999566398	nM	IC50	CHEMBL432945	2.39	0.75	-4.22	-4.28	-3.89	-4.28	3.52	-4.28	-2.59	0.75	3.11	1.75	-4.22	-4.28	1.75	2.47	-3.89	2.05	-2.85	-4.22	0.84	2.47	3.05	2.39	2.39	-3.89	-3.89	-4.28	-1.07	-2.18	1.94	-1.3	-1.73	-1.3	2.5	-1.3	-2.64	-2.18	0.26	0.5
693	96	1	P23219	2	CHEMBL221	6.39794000867204	nM	IC50	CHEMBL313313	2.39	0.75	-4.22	-4.28	-3.89	-4.28	3.52	-4.28	-2.59	0.75	3.11	1.75	-4.22	-4.28	1.75	2.47	-3.89	2.05	-2.85	-4.22	0.84	2.47	3.05	2.39	2.39	-3.89	-3.89	-4.28	-1.07	-2.18	1.94	-1.3	-1.73	-1.3	2.5	-1.3	-2.64	-2.18	0.26	0.5
694	96	1	P23219	2	CHEMBL221	4.7851561519523	nM	IC50	CHEMBL88493	2.39	0.75	-4.22	-4.28	-3.89	-4.28	3.52	-4.28	-2.59	0.75	3.11	1.75	-4.22	-4.28	1.75	2.47	-3.89	2.05	-2.85	-4.22	0.84	2.47	3.05	2.39	2.39	-3.89	-3.89	-4.28	-1.07	-2.18	1.94	-1.3	-1.73	-1.3	2.5	-1.3	-2.64	-2.18	0.26	0.5
695	96	1	P23219	2	CHEMBL221	6.85387196432176	nM	IC50	CHEMBL88717	2.39	0.75	-4.22	-4.28	-3.89	-4.28	3.52	-4.28	-2.59	0.75	3.11	1.75	-4.22	-4.28	1.75	2.47	-3.89	2.05	-2.85	-4.22	0.84	2.47	3.05	2.39	2.39	-3.89	-3.89	-4.28	-1.07	-2.18	1.94	-1.3	-1.73	-1.3	2.5	-1.3	-2.64	-2.18	0.26	0.5
697	96	1	P23219	2	CHEMBL221	5.22112552799726	nM	IC50	CHEMBL88286	2.39	0.75	-4.22	-4.28	-3.89	-4.28	3.52	-4.28	-2.59	0.75	3.11	1.75	-4.22	-4.28	1.75	2.47	-3.89	2.05	-2.85	-4.22	0.84	2.47	3.05	2.39	2.39	-3.89	-3.89	-4.28	-1.07	-2.18	1.94	-1.3	-1.73	-1.3	2.5	-1.3	-2.64	-2.18	0.26	0.5
699	96	1	P23219	2	CHEMBL221	6.13076828026902	nM	IC50	CHEMBL314297	2.39	0.75	-4.22	-4.28	-3.89	-4.28	3.52	-4.28	-2.59	0.75	3.11	1.75	-4.22	-4.28	1.75	2.47	-3.89	2.05	-2.85	-4.22	0.84	2.47	3.05	2.39	2.39	-3.89	-3.89	-4.28	-1.07	-2.18	1.94	-1.3	-1.73	-1.3	2.5	-1.3	-2.64	-2.18	0.26	0.5
700	96	1	P23219	2	CHEMBL221	5.50863830616573	nM	IC50	CHEMBL327384	2.39	0.75	-4.22	-4.28	-3.89	-4.28	3.52	-4.28	-2.59	0.75	3.11	1.75	-4.22	-4.28	1.75	2.47	-3.89	2.05	-2.85	-4.22	0.84	2.47	3.05	2.39	2.39	-3.89	-3.89	-4.28	-1.07	-2.18	1.94	-1.3	-1.73	-1.3	2.5	-1.3	-2.64	-2.18	0.26	0.5
701	96	1	P23219	2	CHEMBL221	6.30102999566398	nM	IC50	CHEMBL330314	2.39	0.75	-4.22	-4.28	-3.89	-4.28	3.52	-4.28	-2.59	0.75	3.11	1.75	-4.22	-4.28	1.75	2.47	-3.89	2.05	-2.85	-4.22	0.84	2.47	3.05	2.39	2.39	-3.89	-3.89	-4.28	-1.07	-2.18	1.94	-1.3	-1.73	-1.3	2.5	-1.3	-2.64	-2.18	0.26	0.5
702	96	1	P23219	2	CHEMBL221	5.55284196865778	nM	IC50	CHEMBL315585	2.39	0.75	-4.22	-4.28	-3.89	-4.28	3.52	-4.28	-2.59	0.75	3.11	1.75	-4.22	-4.28	1.75	2.47	-3.89	2.05	-2.85	-4.22	0.84	2.47	3.05	2.39	2.39	-3.89	-3.89	-4.28	-1.07	-2.18	1.94	-1.3	-1.73	-1.3	2.5	-1.3	-2.64	-2.18	0.26	0.5
703	96	1	P23219	2	CHEMBL221	5.74472749489669	nM	IC50	CHEMBL88649	2.39	0.75	-4.22	-4.28	-3.89	-4.28	3.52	-4.28	-2.59	0.75	3.11	1.75	-4.22	-4.28	1.75	2.47	-3.89	2.05	-2.85	-4.22	0.84	2.47	3.05	2.39	2.39	-3.89	-3.89	-4.28	-1.07	-2.18	1.94	-1.3	-1.73	-1.3	2.5	-1.3	-2.64	-2.18	0.26	0.5
704	96	1	P23219	2	CHEMBL221	5.85387196432176	nM	IC50	CHEMBL88549	2.39	0.75	-4.22	-4.28	-3.89	-4.28	3.52	-4.28	-2.59	0.75	3.11	1.75	-4.22	-4.28	1.75	2.47	-3.89	2.05	-2.85	-4.22	0.84	2.47	3.05	2.39	2.39	-3.89	-3.89	-4.28	-1.07	-2.18	1.94	-1.3	-1.73	-1.3	2.5	-1.3	-2.64	-2.18	0.26	0.5
705	96	1	P23219	2	CHEMBL221	6.50863830616573	nM	IC50	CHEMBL312822	2.39	0.75	-4.22	-4.28	-3.89	-4.28	3.52	-4.28	-2.59	0.75	3.11	1.75	-4.22	-4.28	1.75	2.47	-3.89	2.05	-2.85	-4.22	0.84	2.47	3.05	2.39	2.39	-3.89	-3.89	-4.28	-1.07	-2.18	1.94	-1.3	-1.73	-1.3	2.5	-1.3	-2.64	-2.18	0.26	0.5
707	96	1	P23219	2	CHEMBL221	5.87942606879415	nM	IC50	CHEMBL89429	2.39	0.75	-4.22	-4.28	-3.89	-4.28	3.52	-4.28	-2.59	0.75	3.11	1.75	-4.22	-4.28	1.75	2.47	-3.89	2.05	-2.85	-4.22	0.84	2.47	3.05	2.39	2.39	-3.89	-3.89	-4.28	-1.07	-2.18	1.94	-1.3	-1.73	-1.3	2.5	-1.3	-2.64	-2.18	0.26	0.5
710	96	1	P23219	2	CHEMBL221	6	nM	IC50	CHEMBL151658	2.39	0.75	-4.22	-4.28	-3.89	-4.28	3.52	-4.28	-2.59	0.75	3.11	1.75	-4.22	-4.28	1.75	2.47	-3.89	2.05	-2.85	-4.22	0.84	2.47	3.05	2.39	2.39	-3.89	-3.89	-4.28	-1.07	-2.18	1.94	-1.3	-1.73	-1.3	2.5	-1.3	-2.64	-2.18	0.26	0.5
711	96	1	P23219	2	CHEMBL221	6.30102999566398	nM	IC50	CHEMBL149032	2.39	0.75	-4.22	-4.28	-3.89	-4.28	3.52	-4.28	-2.59	0.75	3.11	1.75	-4.22	-4.28	1.75	2.47	-3.89	2.05	-2.85	-4.22	0.84	2.47	3.05	2.39	2.39	-3.89	-3.89	-4.28	-1.07	-2.18	1.94	-1.3	-1.73	-1.3	2.5	-1.3	-2.64	-2.18	0.26	0.5
723	96	1	P23219	2	CHEMBL221	4.09151498112135	nM	IC50	CHEMBL279268	2.39	0.75	-4.22	-4.28	-3.89	-4.28	3.52	-4.28	-2.59	0.75	3.11	1.75	-4.22	-4.28	1.75	2.47	-3.89	2.05	-2.85	-4.22	0.84	2.47	3.05	2.39	2.39	-3.89	-3.89	-4.28	-1.07	-2.18	1.94	-1.3	-1.73	-1.3	2.5	-1.3	-2.64	-2.18	0.26	0.5
724	96	1	P23219	2	CHEMBL221	4.52287874528034	nM	IC50	CHEMBL18312	2.39	0.75	-4.22	-4.28	-3.89	-4.28	3.52	-4.28	-2.59	0.75	3.11	1.75	-4.22	-4.28	1.75	2.47	-3.89	2.05	-2.85	-4.22	0.84	2.47	3.05	2.39	2.39	-3.89	-3.89	-4.28	-1.07	-2.18	1.94	-1.3	-1.73	-1.3	2.5	-1.3	-2.64	-2.18	0.26	0.5
725	96	1	P23219	2	CHEMBL221	5	nM	IC50	CHEMBL278231	2.39	0.75	-4.22	-4.28	-3.89	-4.28	3.52	-4.28	-2.59	0.75	3.11	1.75	-4.22	-4.28	1.75	2.47	-3.89	2.05	-2.85	-4.22	0.84	2.47	3.05	2.39	2.39	-3.89	-3.89	-4.28	-1.07	-2.18	1.94	-1.3	-1.73	-1.3	2.5	-1.3	-2.64	-2.18	0.26	0.5
726	96	1	P23219	2	CHEMBL221	5.52287874528034	nM	IC50	CHEMBL18089	2.39	0.75	-4.22	-4.28	-3.89	-4.28	3.52	-4.28	-2.59	0.75	3.11	1.75	-4.22	-4.28	1.75	2.47	-3.89	2.05	-2.85	-4.22	0.84	2.47	3.05	2.39	2.39	-3.89	-3.89	-4.28	-1.07	-2.18	1.94	-1.3	-1.73	-1.3	2.5	-1.3	-2.64	-2.18	0.26	0.5
733	96	1	P23219	2	CHEMBL221	5.72124639904717	nM	IC50	CHEMBL416542	2.39	0.75	-4.22	-4.28	-3.89	-4.28	3.52	-4.28	-2.59	0.75	3.11	1.75	-4.22	-4.28	1.75	2.47	-3.89	2.05	-2.85	-4.22	0.84	2.47	3.05	2.39	2.39	-3.89	-3.89	-4.28	-1.07	-2.18	1.94	-1.3	-1.73	-1.3	2.5	-1.3	-2.64	-2.18	0.26	0.5
735	96	1	P23219	2	CHEMBL221	5.18708664335714	nM	IC50	CHEMBL19299	2.39	0.75	-4.22	-4.28	-3.89	-4.28	3.52	-4.28	-2.59	0.75	3.11	1.75	-4.22	-4.28	1.75	2.47	-3.89	2.05	-2.85	-4.22	0.84	2.47	3.05	2.39	2.39	-3.89	-3.89	-4.28	-1.07	-2.18	1.94	-1.3	-1.73	-1.3	2.5	-1.3	-2.64	-2.18	0.26	0.5
737	96	1	P23219	2	CHEMBL221	4.69464863055338	nM	IC50	CHEMBL417452	2.39	0.75	-4.22	-4.28	-3.89	-4.28	3.52	-4.28	-2.59	0.75	3.11	1.75	-4.22	-4.28	1.75	2.47	-3.89	2.05	-2.85	-4.22	0.84	2.47	3.05	2.39	2.39	-3.89	-3.89	-4.28	-1.07	-2.18	1.94	-1.3	-1.73	-1.3	2.5	-1.3	-2.64	-2.18	0.26	0.5
740	96	1	P23219	2	CHEMBL221	5.79588001734407	nM	IC50	CHEMBL320784	2.39	0.75	-4.22	-4.28	-3.89	-4.28	3.52	-4.28	-2.59	0.75	3.11	1.75	-4.22	-4.28	1.75	2.47	-3.89	2.05	-2.85	-4.22	0.84	2.47	3.05	2.39	2.39	-3.89	-3.89	-4.28	-1.07	-2.18	1.94	-1.3	-1.73	-1.3	2.5	-1.3	-2.64	-2.18	0.26	0.5
741	96	1	P23219	2	CHEMBL221	4.23657200643706	nM	IC50	CHEMBL322045	2.39	0.75	-4.22	-4.28	-3.89	-4.28	3.52	-4.28	-2.59	0.75	3.11	1.75	-4.22	-4.28	1.75	2.47	-3.89	2.05	-2.85	-4.22	0.84	2.47	3.05	2.39	2.39	-3.89	-3.89	-4.28	-1.07	-2.18	1.94	-1.3	-1.73	-1.3	2.5	-1.3	-2.64	-2.18	0.26	0.5
745	96	1	P23219	2	CHEMBL221	7.52287874528034	nM	IC50	CHEMBL140167	2.39	0.75	-4.22	-4.28	-3.89	-4.28	3.52	-4.28	-2.59	0.75	3.11	1.75	-4.22	-4.28	1.75	2.47	-3.89	2.05	-2.85	-4.22	0.84	2.47	3.05	2.39	2.39	-3.89	-3.89	-4.28	-1.07	-2.18	1.94	-1.3	-1.73	-1.3	2.5	-1.3	-2.64	-2.18	0.26	0.5
746	96	1	P23219	2	CHEMBL221	9	nM	IC50	CHEMBL143776	2.39	0.75	-4.22	-4.28	-3.89	-4.28	3.52	-4.28	-2.59	0.75	3.11	1.75	-4.22	-4.28	1.75	2.47	-3.89	2.05	-2.85	-4.22	0.84	2.47	3.05	2.39	2.39	-3.89	-3.89	-4.28	-1.07	-2.18	1.94	-1.3	-1.73	-1.3	2.5	-1.3	-2.64	-2.18	0.26	0.5
748	96	1	P23219	2	CHEMBL221	5.95860731484177	nM	IC50	CHEMBL156482	2.39	0.75	-4.22	-4.28	-3.89	-4.28	3.52	-4.28	-2.59	0.75	3.11	1.75	-4.22	-4.28	1.75	2.47	-3.89	2.05	-2.85	-4.22	0.84	2.47	3.05	2.39	2.39	-3.89	-3.89	-4.28	-1.07	-2.18	1.94	-1.3	-1.73	-1.3	2.5	-1.3	-2.64	-2.18	0.26	0.5
749	96	1	P23219	2	CHEMBL221	6.22184874961636	nM	IC50	CHEMBL348115	2.39	0.75	-4.22	-4.28	-3.89	-4.28	3.52	-4.28	-2.59	0.75	3.11	1.75	-4.22	-4.28	1.75	2.47	-3.89	2.05	-2.85	-4.22	0.84	2.47	3.05	2.39	2.39	-3.89	-3.89	-4.28	-1.07	-2.18	1.94	-1.3	-1.73	-1.3	2.5	-1.3	-2.64	-2.18	0.26	0.5
750	96	1	P23219	2	CHEMBL221	4.52287874528034	nM	IC50	CHEMBL348645	2.39	0.75	-4.22	-4.28	-3.89	-4.28	3.52	-4.28	-2.59	0.75	3.11	1.75	-4.22	-4.28	1.75	2.47	-3.89	2.05	-2.85	-4.22	0.84	2.47	3.05	2.39	2.39	-3.89	-3.89	-4.28	-1.07	-2.18	1.94	-1.3	-1.73	-1.3	2.5	-1.3	-2.64	-2.18	0.26	0.5
751	96	1	P23219	2	CHEMBL221	5.01772876696043	nM	IC50	CHEMBL157714	2.39	0.75	-4.22	-4.28	-3.89	-4.28	3.52	-4.28	-2.59	0.75	3.11	1.75	-4.22	-4.28	1.75	2.47	-3.89	2.05	-2.85	-4.22	0.84	2.47	3.05	2.39	2.39	-3.89	-3.89	-4.28	-1.07	-2.18	1.94	-1.3	-1.73	-1.3	2.5	-1.3	-2.64	-2.18	0.26	0.5
752	96	1	P23219	2	CHEMBL221	5.67778070526608	nM	IC50	CHEMBL157623	2.39	0.75	-4.22	-4.28	-3.89	-4.28	3.52	-4.28	-2.59	0.75	3.11	1.75	-4.22	-4.28	1.75	2.47	-3.89	2.05	-2.85	-4.22	0.84	2.47	3.05	2.39	2.39	-3.89	-3.89	-4.28	-1.07	-2.18	1.94	-1.3	-1.73	-1.3	2.5	-1.3	-2.64	-2.18	0.26	0.5
753	96	1	P23219	2	CHEMBL221	4.36653154442041	nM	IC50	CHEMBL158316	2.39	0.75	-4.22	-4.28	-3.89	-4.28	3.52	-4.28	-2.59	0.75	3.11	1.75	-4.22	-4.28	1.75	2.47	-3.89	2.05	-2.85	-4.22	0.84	2.47	3.05	2.39	2.39	-3.89	-3.89	-4.28	-1.07	-2.18	1.94	-1.3	-1.73	-1.3	2.5	-1.3	-2.64	-2.18	0.26	0.5
755	96	1	P23219	2	CHEMBL221	4.82390874094432	nM	IC50	CHEMBL156493	2.39	0.75	-4.22	-4.28	-3.89	-4.28	3.52	-4.28	-2.59	0.75	3.11	1.75	-4.22	-4.28	1.75	2.47	-3.89	2.05	-2.85	-4.22	0.84	2.47	3.05	2.39	2.39	-3.89	-3.89	-4.28	-1.07	-2.18	1.94	-1.3	-1.73	-1.3	2.5	-1.3	-2.64	-2.18	0.26	0.5
756	96	1	P23219	2	CHEMBL221	5.61978875828839	nM	IC50	CHEMBL156399	2.39	0.75	-4.22	-4.28	-3.89	-4.28	3.52	-4.28	-2.59	0.75	3.11	1.75	-4.22	-4.28	1.75	2.47	-3.89	2.05	-2.85	-4.22	0.84	2.47	3.05	2.39	2.39	-3.89	-3.89	-4.28	-1.07	-2.18	1.94	-1.3	-1.73	-1.3	2.5	-1.3	-2.64	-2.18	0.26	0.5
757	96	1	P23219	2	CHEMBL221	5.07058107428571	nM	IC50	CHEMBL155927	2.39	0.75	-4.22	-4.28	-3.89	-4.28	3.52	-4.28	-2.59	0.75	3.11	1.75	-4.22	-4.28	1.75	2.47	-3.89	2.05	-2.85	-4.22	0.84	2.47	3.05	2.39	2.39	-3.89	-3.89	-4.28	-1.07	-2.18	1.94	-1.3	-1.73	-1.3	2.5	-1.3	-2.64	-2.18	0.26	0.5
758	96	1	P23219	2	CHEMBL221	6.21467016498923	nM	IC50	CHEMBL421826	2.39	0.75	-4.22	-4.28	-3.89	-4.28	3.52	-4.28	-2.59	0.75	3.11	1.75	-4.22	-4.28	1.75	2.47	-3.89	2.05	-2.85	-4.22	0.84	2.47	3.05	2.39	2.39	-3.89	-3.89	-4.28	-1.07	-2.18	1.94	-1.3	-1.73	-1.3	2.5	-1.3	-2.64	-2.18	0.26	0.5
759	96	1	P23219	2	CHEMBL221	5.04575749056067	nM	IC50	CHEMBL157358	2.39	0.75	-4.22	-4.28	-3.89	-4.28	3.52	-4.28	-2.59	0.75	3.11	1.75	-4.22	-4.28	1.75	2.47	-3.89	2.05	-2.85	-4.22	0.84	2.47	3.05	2.39	2.39	-3.89	-3.89	-4.28	-1.07	-2.18	1.94	-1.3	-1.73	-1.3	2.5	-1.3	-2.64	-2.18	0.26	0.5
761	96	1	P23219	2	CHEMBL221	5.88605664769316	nM	IC50	CHEMBL348825	2.39	0.75	-4.22	-4.28	-3.89	-4.28	3.52	-4.28	-2.59	0.75	3.11	1.75	-4.22	-4.28	1.75	2.47	-3.89	2.05	-2.85	-4.22	0.84	2.47	3.05	2.39	2.39	-3.89	-3.89	-4.28	-1.07	-2.18	1.94	-1.3	-1.73	-1.3	2.5	-1.3	-2.64	-2.18	0.26	0.5
762	96	1	P23219	2	CHEMBL221	4.42021640338319	nM	IC50	CHEMBL349370	2.39	0.75	-4.22	-4.28	-3.89	-4.28	3.52	-4.28	-2.59	0.75	3.11	1.75	-4.22	-4.28	1.75	2.47	-3.89	2.05	-2.85	-4.22	0.84	2.47	3.05	2.39	2.39	-3.89	-3.89	-4.28	-1.07	-2.18	1.94	-1.3	-1.73	-1.3	2.5	-1.3	-2.64	-2.18	0.26	0.5
763	96	1	P23219	2	CHEMBL221	4.82390874094432	nM	IC50	CHEMBL276436	2.39	0.75	-4.22	-4.28	-3.89	-4.28	3.52	-4.28	-2.59	0.75	3.11	1.75	-4.22	-4.28	1.75	2.47	-3.89	2.05	-2.85	-4.22	0.84	2.47	3.05	2.39	2.39	-3.89	-3.89	-4.28	-1.07	-2.18	1.94	-1.3	-1.73	-1.3	2.5	-1.3	-2.64	-2.18	0.26	0.5
766	96	1	P23219	2	CHEMBL221	4.52287874528034	nM	IC50	CHEMBL14266	2.39	0.75	-4.22	-4.28	-3.89	-4.28	3.52	-4.28	-2.59	0.75	3.11	1.75	-4.22	-4.28	1.75	2.47	-3.89	2.05	-2.85	-4.22	0.84	2.47	3.05	2.39	2.39	-3.89	-3.89	-4.28	-1.07	-2.18	1.94	-1.3	-1.73	-1.3	2.5	-1.3	-2.64	-2.18	0.26	0.5
767	96	1	P23219	2	CHEMBL221	6	nM	IC50	CHEMBL14420	2.39	0.75	-4.22	-4.28	-3.89	-4.28	3.52	-4.28	-2.59	0.75	3.11	1.75	-4.22	-4.28	1.75	2.47	-3.89	2.05	-2.85	-4.22	0.84	2.47	3.05	2.39	2.39	-3.89	-3.89	-4.28	-1.07	-2.18	1.94	-1.3	-1.73	-1.3	2.5	-1.3	-2.64	-2.18	0.26	0.5
768	96	1	P23219	2	CHEMBL221	6.09691001300806	nM	IC50	CHEMBL13988	2.39	0.75	-4.22	-4.28	-3.89	-4.28	3.52	-4.28	-2.59	0.75	3.11	1.75	-4.22	-4.28	1.75	2.47	-3.89	2.05	-2.85	-4.22	0.84	2.47	3.05	2.39	2.39	-3.89	-3.89	-4.28	-1.07	-2.18	1.94	-1.3	-1.73	-1.3	2.5	-1.3	-2.64	-2.18	0.26	0.5
770	96	1	P23219	2	CHEMBL221	6.82390874094432	nM	IC50	CHEMBL275120	2.39	0.75	-4.22	-4.28	-3.89	-4.28	3.52	-4.28	-2.59	0.75	3.11	1.75	-4.22	-4.28	1.75	2.47	-3.89	2.05	-2.85	-4.22	0.84	2.47	3.05	2.39	2.39	-3.89	-3.89	-4.28	-1.07	-2.18	1.94	-1.3	-1.73	-1.3	2.5	-1.3	-2.64	-2.18	0.26	0.5
774	96	1	P23219	2	CHEMBL221	4.69897000433602	nM	IC50	CHEMBL274811	2.39	0.75	-4.22	-4.28	-3.89	-4.28	3.52	-4.28	-2.59	0.75	3.11	1.75	-4.22	-4.28	1.75	2.47	-3.89	2.05	-2.85	-4.22	0.84	2.47	3.05	2.39	2.39	-3.89	-3.89	-4.28	-1.07	-2.18	1.94	-1.3	-1.73	-1.3	2.5	-1.3	-2.64	-2.18	0.26	0.5
775	96	1	P23219	2	CHEMBL221	5.30102999566398	nM	IC50	CHEMBL266858	2.39	0.75	-4.22	-4.28	-3.89	-4.28	3.52	-4.28	-2.59	0.75	3.11	1.75	-4.22	-4.28	1.75	2.47	-3.89	2.05	-2.85	-4.22	0.84	2.47	3.05	2.39	2.39	-3.89	-3.89	-4.28	-1.07	-2.18	1.94	-1.3	-1.73	-1.3	2.5	-1.3	-2.64	-2.18	0.26	0.5
776	96	1	P23219	2	CHEMBL221	6.18708664335714	nM	IC50	CHEMBL417254	2.39	0.75	-4.22	-4.28	-3.89	-4.28	3.52	-4.28	-2.59	0.75	3.11	1.75	-4.22	-4.28	1.75	2.47	-3.89	2.05	-2.85	-4.22	0.84	2.47	3.05	2.39	2.39	-3.89	-3.89	-4.28	-1.07	-2.18	1.94	-1.3	-1.73	-1.3	2.5	-1.3	-2.64	-2.18	0.26	0.5
780	96	1	P23219	2	CHEMBL221	4.60205999132796	nM	IC50	CHEMBL14735	2.39	0.75	-4.22	-4.28	-3.89	-4.28	3.52	-4.28	-2.59	0.75	3.11	1.75	-4.22	-4.28	1.75	2.47	-3.89	2.05	-2.85	-4.22	0.84	2.47	3.05	2.39	2.39	-3.89	-3.89	-4.28	-1.07	-2.18	1.94	-1.3	-1.73	-1.3	2.5	-1.3	-2.64	-2.18	0.26	0.5
781	96	1	P23219	2	CHEMBL221	5.69897000433602	nM	IC50	CHEMBL15039	2.39	0.75	-4.22	-4.28	-3.89	-4.28	3.52	-4.28	-2.59	0.75	3.11	1.75	-4.22	-4.28	1.75	2.47	-3.89	2.05	-2.85	-4.22	0.84	2.47	3.05	2.39	2.39	-3.89	-3.89	-4.28	-1.07	-2.18	1.94	-1.3	-1.73	-1.3	2.5	-1.3	-2.64	-2.18	0.26	0.5
783	96	1	P23219	2	CHEMBL221	5.82390874094432	nM	IC50	CHEMBL14767	2.39	0.75	-4.22	-4.28	-3.89	-4.28	3.52	-4.28	-2.59	0.75	3.11	1.75	-4.22	-4.28	1.75	2.47	-3.89	2.05	-2.85	-4.22	0.84	2.47	3.05	2.39	2.39	-3.89	-3.89	-4.28	-1.07	-2.18	1.94	-1.3	-1.73	-1.3	2.5	-1.3	-2.64	-2.18	0.26	0.5
785	96	1	P23219	2	CHEMBL221	5.30102999566398	nM	IC50	CHEMBL279166	2.39	0.75	-4.22	-4.28	-3.89	-4.28	3.52	-4.28	-2.59	0.75	3.11	1.75	-4.22	-4.28	1.75	2.47	-3.89	2.05	-2.85	-4.22	0.84	2.47	3.05	2.39	2.39	-3.89	-3.89	-4.28	-1.07	-2.18	1.94	-1.3	-1.73	-1.3	2.5	-1.3	-2.64	-2.18	0.26	0.5
787	96	1	P23219	2	CHEMBL221	4.69897000433602	nM	IC50	CHEMBL15058	2.39	0.75	-4.22	-4.28	-3.89	-4.28	3.52	-4.28	-2.59	0.75	3.11	1.75	-4.22	-4.28	1.75	2.47	-3.89	2.05	-2.85	-4.22	0.84	2.47	3.05	2.39	2.39	-3.89	-3.89	-4.28	-1.07	-2.18	1.94	-1.3	-1.73	-1.3	2.5	-1.3	-2.64	-2.18	0.26	0.5
789	96	1	P23219	2	CHEMBL221	6.39794000867204	nM	IC50	CHEMBL276800	2.39	0.75	-4.22	-4.28	-3.89	-4.28	3.52	-4.28	-2.59	0.75	3.11	1.75	-4.22	-4.28	1.75	2.47	-3.89	2.05	-2.85	-4.22	0.84	2.47	3.05	2.39	2.39	-3.89	-3.89	-4.28	-1.07	-2.18	1.94	-1.3	-1.73	-1.3	2.5	-1.3	-2.64	-2.18	0.26	0.5
790	96	1	P23219	2	CHEMBL221	4.69897000433602	nM	IC50	CHEMBL15014	2.39	0.75	-4.22	-4.28	-3.89	-4.28	3.52	-4.28	-2.59	0.75	3.11	1.75	-4.22	-4.28	1.75	2.47	-3.89	2.05	-2.85	-4.22	0.84	2.47	3.05	2.39	2.39	-3.89	-3.89	-4.28	-1.07	-2.18	1.94	-1.3	-1.73	-1.3	2.5	-1.3	-2.64	-2.18	0.26	0.5
823	96	1	P23219	2	CHEMBL221	4.73518217699046	nM	IC50	CHEMBL116328	2.39	0.75	-4.22	-4.28	-3.89	-4.28	3.52	-4.28	-2.59	0.75	3.11	1.75	-4.22	-4.28	1.75	2.47	-3.89	2.05	-2.85	-4.22	0.84	2.47	3.05	2.39	2.39	-3.89	-3.89	-4.28	-1.07	-2.18	1.94	-1.3	-1.73	-1.3	2.5	-1.3	-2.64	-2.18	0.26	0.5
824	96	1	P23219	2	CHEMBL221	4.2518119729938	nM	IC50	CHEMBL153495	2.39	0.75	-4.22	-4.28	-3.89	-4.28	3.52	-4.28	-2.59	0.75	3.11	1.75	-4.22	-4.28	1.75	2.47	-3.89	2.05	-2.85	-4.22	0.84	2.47	3.05	2.39	2.39	-3.89	-3.89	-4.28	-1.07	-2.18	1.94	-1.3	-1.73	-1.3	2.5	-1.3	-2.64	-2.18	0.26	0.5
825	96	1	P23219	2	CHEMBL221	4.48945498979339	nM	IC50	CHEMBL151859	2.39	0.75	-4.22	-4.28	-3.89	-4.28	3.52	-4.28	-2.59	0.75	3.11	1.75	-4.22	-4.28	1.75	2.47	-3.89	2.05	-2.85	-4.22	0.84	2.47	3.05	2.39	2.39	-3.89	-3.89	-4.28	-1.07	-2.18	1.94	-1.3	-1.73	-1.3	2.5	-1.3	-2.64	-2.18	0.26	0.5
826	96	1	P23219	2	CHEMBL221	4.27901425584626	nM	IC50	CHEMBL116532	2.39	0.75	-4.22	-4.28	-3.89	-4.28	3.52	-4.28	-2.59	0.75	3.11	1.75	-4.22	-4.28	1.75	2.47	-3.89	2.05	-2.85	-4.22	0.84	2.47	3.05	2.39	2.39	-3.89	-3.89	-4.28	-1.07	-2.18	1.94	-1.3	-1.73	-1.3	2.5	-1.3	-2.64	-2.18	0.26	0.5
827	96	1	P23219	2	CHEMBL221	4.48545224733971	nM	IC50	CHEMBL324730	2.39	0.75	-4.22	-4.28	-3.89	-4.28	3.52	-4.28	-2.59	0.75	3.11	1.75	-4.22	-4.28	1.75	2.47	-3.89	2.05	-2.85	-4.22	0.84	2.47	3.05	2.39	2.39	-3.89	-3.89	-4.28	-1.07	-2.18	1.94	-1.3	-1.73	-1.3	2.5	-1.3	-2.64	-2.18	0.26	0.5
828	96	1	P23219	2	CHEMBL221	4.67571754470231	nM	IC50	CHEMBL324837	2.39	0.75	-4.22	-4.28	-3.89	-4.28	3.52	-4.28	-2.59	0.75	3.11	1.75	-4.22	-4.28	1.75	2.47	-3.89	2.05	-2.85	-4.22	0.84	2.47	3.05	2.39	2.39	-3.89	-3.89	-4.28	-1.07	-2.18	1.94	-1.3	-1.73	-1.3	2.5	-1.3	-2.64	-2.18	0.26	0.5
829	96	1	P23219	2	CHEMBL221	4.07262963696098	nM	IC50	CHEMBL153497	2.39	0.75	-4.22	-4.28	-3.89	-4.28	3.52	-4.28	-2.59	0.75	3.11	1.75	-4.22	-4.28	1.75	2.47	-3.89	2.05	-2.85	-4.22	0.84	2.47	3.05	2.39	2.39	-3.89	-3.89	-4.28	-1.07	-2.18	1.94	-1.3	-1.73	-1.3	2.5	-1.3	-2.64	-2.18	0.26	0.5
830	96	1	P23219	2	CHEMBL221	4.55129368009492	nM	IC50	CHEMBL117763	2.39	0.75	-4.22	-4.28	-3.89	-4.28	3.52	-4.28	-2.59	0.75	3.11	1.75	-4.22	-4.28	1.75	2.47	-3.89	2.05	-2.85	-4.22	0.84	2.47	3.05	2.39	2.39	-3.89	-3.89	-4.28	-1.07	-2.18	1.94	-1.3	-1.73	-1.3	2.5	-1.3	-2.64	-2.18	0.26	0.5
831	96	1	P23219	2	CHEMBL221	4.34103515733556	nM	IC50	CHEMBL345533	2.39	0.75	-4.22	-4.28	-3.89	-4.28	3.52	-4.28	-2.59	0.75	3.11	1.75	-4.22	-4.28	1.75	2.47	-3.89	2.05	-2.85	-4.22	0.84	2.47	3.05	2.39	2.39	-3.89	-3.89	-4.28	-1.07	-2.18	1.94	-1.3	-1.73	-1.3	2.5	-1.3	-2.64	-2.18	0.26	0.5
832	96	1	P23219	2	CHEMBL221	4.46470587995723	nM	IC50	CHEMBL117635	2.39	0.75	-4.22	-4.28	-3.89	-4.28	3.52	-4.28	-2.59	0.75	3.11	1.75	-4.22	-4.28	1.75	2.47	-3.89	2.05	-2.85	-4.22	0.84	2.47	3.05	2.39	2.39	-3.89	-3.89	-4.28	-1.07	-2.18	1.94	-1.3	-1.73	-1.3	2.5	-1.3	-2.64	-2.18	0.26	0.5
833	96	1	P23219	2	CHEMBL221	4.73518217699046	nM	IC50	CHEMBL357801	2.39	0.75	-4.22	-4.28	-3.89	-4.28	3.52	-4.28	-2.59	0.75	3.11	1.75	-4.22	-4.28	1.75	2.47	-3.89	2.05	-2.85	-4.22	0.84	2.47	3.05	2.39	2.39	-3.89	-3.89	-4.28	-1.07	-2.18	1.94	-1.3	-1.73	-1.3	2.5	-1.3	-2.64	-2.18	0.26	0.5
834	96	1	P23219	2	CHEMBL221	4.31875876262441	nM	IC50	CHEMBL95246	2.39	0.75	-4.22	-4.28	-3.89	-4.28	3.52	-4.28	-2.59	0.75	3.11	1.75	-4.22	-4.28	1.75	2.47	-3.89	2.05	-2.85	-4.22	0.84	2.47	3.05	2.39	2.39	-3.89	-3.89	-4.28	-1.07	-2.18	1.94	-1.3	-1.73	-1.3	2.5	-1.3	-2.64	-2.18	0.26	0.5
835	96	1	P23219	2	CHEMBL221	4.82390874094432	nM	IC50	CHEMBL98492	2.39	0.75	-4.22	-4.28	-3.89	-4.28	3.52	-4.28	-2.59	0.75	3.11	1.75	-4.22	-4.28	1.75	2.47	-3.89	2.05	-2.85	-4.22	0.84	2.47	3.05	2.39	2.39	-3.89	-3.89	-4.28	-1.07	-2.18	1.94	-1.3	-1.73	-1.3	2.5	-1.3	-2.64	-2.18	0.26	0.5
836	96	1	P23219	2	CHEMBL221	4.09691001300806	nM	IC50	CHEMBL99828	2.39	0.75	-4.22	-4.28	-3.89	-4.28	3.52	-4.28	-2.59	0.75	3.11	1.75	-4.22	-4.28	1.75	2.47	-3.89	2.05	-2.85	-4.22	0.84	2.47	3.05	2.39	2.39	-3.89	-3.89	-4.28	-1.07	-2.18	1.94	-1.3	-1.73	-1.3	2.5	-1.3	-2.64	-2.18	0.26	0.5
838	96	1	P23219	2	CHEMBL221	5.22184874961636	nM	IC50	CHEMBL553088	2.39	0.75	-4.22	-4.28	-3.89	-4.28	3.52	-4.28	-2.59	0.75	3.11	1.75	-4.22	-4.28	1.75	2.47	-3.89	2.05	-2.85	-4.22	0.84	2.47	3.05	2.39	2.39	-3.89	-3.89	-4.28	-1.07	-2.18	1.94	-1.3	-1.73	-1.3	2.5	-1.3	-2.64	-2.18	0.26	0.5
839	96	1	P23219	2	CHEMBL221	4.03151705144607	nM	IC50	CHEMBL98489	2.39	0.75	-4.22	-4.28	-3.89	-4.28	3.52	-4.28	-2.59	0.75	3.11	1.75	-4.22	-4.28	1.75	2.47	-3.89	2.05	-2.85	-4.22	0.84	2.47	3.05	2.39	2.39	-3.89	-3.89	-4.28	-1.07	-2.18	1.94	-1.3	-1.73	-1.3	2.5	-1.3	-2.64	-2.18	0.26	0.5
840	96	1	P23219	2	CHEMBL221	4.55284196865778	nM	IC50	CHEMBL318678	2.39	0.75	-4.22	-4.28	-3.89	-4.28	3.52	-4.28	-2.59	0.75	3.11	1.75	-4.22	-4.28	1.75	2.47	-3.89	2.05	-2.85	-4.22	0.84	2.47	3.05	2.39	2.39	-3.89	-3.89	-4.28	-1.07	-2.18	1.94	-1.3	-1.73	-1.3	2.5	-1.3	-2.64	-2.18	0.26	0.5
841	96	1	P23219	2	CHEMBL221	4.92081875395237	nM	IC50	CHEMBL319284	2.39	0.75	-4.22	-4.28	-3.89	-4.28	3.52	-4.28	-2.59	0.75	3.11	1.75	-4.22	-4.28	1.75	2.47	-3.89	2.05	-2.85	-4.22	0.84	2.47	3.05	2.39	2.39	-3.89	-3.89	-4.28	-1.07	-2.18	1.94	-1.3	-1.73	-1.3	2.5	-1.3	-2.64	-2.18	0.26	0.5
842	96	1	P23219	2	CHEMBL221	4	nM	IC50	CHEMBL320006	2.39	0.75	-4.22	-4.28	-3.89	-4.28	3.52	-4.28	-2.59	0.75	3.11	1.75	-4.22	-4.28	1.75	2.47	-3.89	2.05	-2.85	-4.22	0.84	2.47	3.05	2.39	2.39	-3.89	-3.89	-4.28	-1.07	-2.18	1.94	-1.3	-1.73	-1.3	2.5	-1.3	-2.64	-2.18	0.26	0.5
843	96	1	P23219	2	CHEMBL221	4.44369749923271	nM	IC50	CHEMBL274271	2.39	0.75	-4.22	-4.28	-3.89	-4.28	3.52	-4.28	-2.59	0.75	3.11	1.75	-4.22	-4.28	1.75	2.47	-3.89	2.05	-2.85	-4.22	0.84	2.47	3.05	2.39	2.39	-3.89	-3.89	-4.28	-1.07	-2.18	1.94	-1.3	-1.73	-1.3	2.5	-1.3	-2.64	-2.18	0.26	0.5
845	96	1	P23219	2	CHEMBL221	4.61978875828839	nM	IC50	CHEMBL276739	2.39	0.75	-4.22	-4.28	-3.89	-4.28	3.52	-4.28	-2.59	0.75	3.11	1.75	-4.22	-4.28	1.75	2.47	-3.89	2.05	-2.85	-4.22	0.84	2.47	3.05	2.39	2.39	-3.89	-3.89	-4.28	-1.07	-2.18	1.94	-1.3	-1.73	-1.3	2.5	-1.3	-2.64	-2.18	0.26	0.5
859	96	1	P23219	2	CHEMBL221	4.69897000433602	nM	IC50	CHEMBL16659	2.39	0.75	-4.22	-4.28	-3.89	-4.28	3.52	-4.28	-2.59	0.75	3.11	1.75	-4.22	-4.28	1.75	2.47	-3.89	2.05	-2.85	-4.22	0.84	2.47	3.05	2.39	2.39	-3.89	-3.89	-4.28	-1.07	-2.18	1.94	-1.3	-1.73	-1.3	2.5	-1.3	-2.64	-2.18	0.26	0.5
865	96	1	P23219	2	CHEMBL221	4.80410034759077	nM	IC50	CHEMBL145327	2.39	0.75	-4.22	-4.28	-3.89	-4.28	3.52	-4.28	-2.59	0.75	3.11	1.75	-4.22	-4.28	1.75	2.47	-3.89	2.05	-2.85	-4.22	0.84	2.47	3.05	2.39	2.39	-3.89	-3.89	-4.28	-1.07	-2.18	1.94	-1.3	-1.73	-1.3	2.5	-1.3	-2.64	-2.18	0.26	0.5
868	96	1	P23219	2	CHEMBL221	4.16430942850757	nM	IC50	CHEMBL146009	2.39	0.75	-4.22	-4.28	-3.89	-4.28	3.52	-4.28	-2.59	0.75	3.11	1.75	-4.22	-4.28	1.75	2.47	-3.89	2.05	-2.85	-4.22	0.84	2.47	3.05	2.39	2.39	-3.89	-3.89	-4.28	-1.07	-2.18	1.94	-1.3	-1.73	-1.3	2.5	-1.3	-2.64	-2.18	0.26	0.5
870	96	1	P23219	2	CHEMBL221	4.37059040089728	nM	IC50	CHEMBL144449	2.39	0.75	-4.22	-4.28	-3.89	-4.28	3.52	-4.28	-2.59	0.75	3.11	1.75	-4.22	-4.28	1.75	2.47	-3.89	2.05	-2.85	-4.22	0.84	2.47	3.05	2.39	2.39	-3.89	-3.89	-4.28	-1.07	-2.18	1.94	-1.3	-1.73	-1.3	2.5	-1.3	-2.64	-2.18	0.26	0.5
872	96	1	P23219	2	CHEMBL221	4.29499204066666	nM	IC50	CHEMBL144391	2.39	0.75	-4.22	-4.28	-3.89	-4.28	3.52	-4.28	-2.59	0.75	3.11	1.75	-4.22	-4.28	1.75	2.47	-3.89	2.05	-2.85	-4.22	0.84	2.47	3.05	2.39	2.39	-3.89	-3.89	-4.28	-1.07	-2.18	1.94	-1.3	-1.73	-1.3	2.5	-1.3	-2.64	-2.18	0.26	0.5
873	96	1	P23219	2	CHEMBL221	5.50863830616573	nM	IC50	CHEMBL358998	2.39	0.75	-4.22	-4.28	-3.89	-4.28	3.52	-4.28	-2.59	0.75	3.11	1.75	-4.22	-4.28	1.75	2.47	-3.89	2.05	-2.85	-4.22	0.84	2.47	3.05	2.39	2.39	-3.89	-3.89	-4.28	-1.07	-2.18	1.94	-1.3	-1.73	-1.3	2.5	-1.3	-2.64	-2.18	0.26	0.5
874	96	1	P23219	2	CHEMBL221	4.27572413039921	nM	IC50	CHEMBL319766	2.39	0.75	-4.22	-4.28	-3.89	-4.28	3.52	-4.28	-2.59	0.75	3.11	1.75	-4.22	-4.28	1.75	2.47	-3.89	2.05	-2.85	-4.22	0.84	2.47	3.05	2.39	2.39	-3.89	-3.89	-4.28	-1.07	-2.18	1.94	-1.3	-1.73	-1.3	2.5	-1.3	-2.64	-2.18	0.26	0.5
875	96	1	P23219	2	CHEMBL221	5.39794000867204	nM	IC50	CHEMBL319578	2.39	0.75	-4.22	-4.28	-3.89	-4.28	3.52	-4.28	-2.59	0.75	3.11	1.75	-4.22	-4.28	1.75	2.47	-3.89	2.05	-2.85	-4.22	0.84	2.47	3.05	2.39	2.39	-3.89	-3.89	-4.28	-1.07	-2.18	1.94	-1.3	-1.73	-1.3	2.5	-1.3	-2.64	-2.18	0.26	0.5
876	96	1	P23219	2	CHEMBL221	5.09691001300806	nM	IC50	CHEMBL317332	2.39	0.75	-4.22	-4.28	-3.89	-4.28	3.52	-4.28	-2.59	0.75	3.11	1.75	-4.22	-4.28	1.75	2.47	-3.89	2.05	-2.85	-4.22	0.84	2.47	3.05	2.39	2.39	-3.89	-3.89	-4.28	-1.07	-2.18	1.94	-1.3	-1.73	-1.3	2.5	-1.3	-2.64	-2.18	0.26	0.5
877	96	1	P23219	2	CHEMBL221	4.18045606445813	nM	IC50	CHEMBL100331	2.39	0.75	-4.22	-4.28	-3.89	-4.28	3.52	-4.28	-2.59	0.75	3.11	1.75	-4.22	-4.28	1.75	2.47	-3.89	2.05	-2.85	-4.22	0.84	2.47	3.05	2.39	2.39	-3.89	-3.89	-4.28	-1.07	-2.18	1.94	-1.3	-1.73	-1.3	2.5	-1.3	-2.64	-2.18	0.26	0.5
879	96	1	P23219	2	CHEMBL221	4.43179827593301	nM	IC50	CHEMBL329052	2.39	0.75	-4.22	-4.28	-3.89	-4.28	3.52	-4.28	-2.59	0.75	3.11	1.75	-4.22	-4.28	1.75	2.47	-3.89	2.05	-2.85	-4.22	0.84	2.47	3.05	2.39	2.39	-3.89	-3.89	-4.28	-1.07	-2.18	1.94	-1.3	-1.73	-1.3	2.5	-1.3	-2.64	-2.18	0.26	0.5
880	96	1	P23219	2	CHEMBL221	4.34678748622466	nM	IC50	CHEMBL319148	2.39	0.75	-4.22	-4.28	-3.89	-4.28	3.52	-4.28	-2.59	0.75	3.11	1.75	-4.22	-4.28	1.75	2.47	-3.89	2.05	-2.85	-4.22	0.84	2.47	3.05	2.39	2.39	-3.89	-3.89	-4.28	-1.07	-2.18	1.94	-1.3	-1.73	-1.3	2.5	-1.3	-2.64	-2.18	0.26	0.5
881	96	1	P23219	2	CHEMBL221	5.39794000867204	nM	IC50	CHEMBL319359	2.39	0.75	-4.22	-4.28	-3.89	-4.28	3.52	-4.28	-2.59	0.75	3.11	1.75	-4.22	-4.28	1.75	2.47	-3.89	2.05	-2.85	-4.22	0.84	2.47	3.05	2.39	2.39	-3.89	-3.89	-4.28	-1.07	-2.18	1.94	-1.3	-1.73	-1.3	2.5	-1.3	-2.64	-2.18	0.26	0.5
882	96	1	P23219	2	CHEMBL221	4.76955107862173	nM	IC50	CHEMBL97219	2.39	0.75	-4.22	-4.28	-3.89	-4.28	3.52	-4.28	-2.59	0.75	3.11	1.75	-4.22	-4.28	1.75	2.47	-3.89	2.05	-2.85	-4.22	0.84	2.47	3.05	2.39	2.39	-3.89	-3.89	-4.28	-1.07	-2.18	1.94	-1.3	-1.73	-1.3	2.5	-1.3	-2.64	-2.18	0.26	0.5
883	96	1	P23219	2	CHEMBL221	4.34678748622466	nM	IC50	CHEMBL319764	2.39	0.75	-4.22	-4.28	-3.89	-4.28	3.52	-4.28	-2.59	0.75	3.11	1.75	-4.22	-4.28	1.75	2.47	-3.89	2.05	-2.85	-4.22	0.84	2.47	3.05	2.39	2.39	-3.89	-3.89	-4.28	-1.07	-2.18	1.94	-1.3	-1.73	-1.3	2.5	-1.3	-2.64	-2.18	0.26	0.5
884	96	1	P23219	2	CHEMBL221	4.18045606445813	nM	IC50	CHEMBL97562	2.39	0.75	-4.22	-4.28	-3.89	-4.28	3.52	-4.28	-2.59	0.75	3.11	1.75	-4.22	-4.28	1.75	2.47	-3.89	2.05	-2.85	-4.22	0.84	2.47	3.05	2.39	2.39	-3.89	-3.89	-4.28	-1.07	-2.18	1.94	-1.3	-1.73	-1.3	2.5	-1.3	-2.64	-2.18	0.26	0.5
885	96	1	P23219	2	CHEMBL221	7.22184874961636	nM	IC50	CHEMBL421385	2.39	0.75	-4.22	-4.28	-3.89	-4.28	3.52	-4.28	-2.59	0.75	3.11	1.75	-4.22	-4.28	1.75	2.47	-3.89	2.05	-2.85	-4.22	0.84	2.47	3.05	2.39	2.39	-3.89	-3.89	-4.28	-1.07	-2.18	1.94	-1.3	-1.73	-1.3	2.5	-1.3	-2.64	-2.18	0.26	0.5
886	96	1	P23219	2	CHEMBL221	5.52287874528034	nM	IC50	CHEMBL96057	2.39	0.75	-4.22	-4.28	-3.89	-4.28	3.52	-4.28	-2.59	0.75	3.11	1.75	-4.22	-4.28	1.75	2.47	-3.89	2.05	-2.85	-4.22	0.84	2.47	3.05	2.39	2.39	-3.89	-3.89	-4.28	-1.07	-2.18	1.94	-1.3	-1.73	-1.3	2.5	-1.3	-2.64	-2.18	0.26	0.5
887	96	1	P23219	2	CHEMBL221	5.39794000867204	nM	IC50	CHEMBL318206	2.39	0.75	-4.22	-4.28	-3.89	-4.28	3.52	-4.28	-2.59	0.75	3.11	1.75	-4.22	-4.28	1.75	2.47	-3.89	2.05	-2.85	-4.22	0.84	2.47	3.05	2.39	2.39	-3.89	-3.89	-4.28	-1.07	-2.18	1.94	-1.3	-1.73	-1.3	2.5	-1.3	-2.64	-2.18	0.26	0.5
888	96	1	P23219	2	CHEMBL221	5.60205999132796	nM	IC50	CHEMBL96954	2.39	0.75	-4.22	-4.28	-3.89	-4.28	3.52	-4.28	-2.59	0.75	3.11	1.75	-4.22	-4.28	1.75	2.47	-3.89	2.05	-2.85	-4.22	0.84	2.47	3.05	2.39	2.39	-3.89	-3.89	-4.28	-1.07	-2.18	1.94	-1.3	-1.73	-1.3	2.5	-1.3	-2.64	-2.18	0.26	0.5
889	96	1	P23219	2	CHEMBL221	4.76955107862173	nM	IC50	CHEMBL95402	2.39	0.75	-4.22	-4.28	-3.89	-4.28	3.52	-4.28	-2.59	0.75	3.11	1.75	-4.22	-4.28	1.75	2.47	-3.89	2.05	-2.85	-4.22	0.84	2.47	3.05	2.39	2.39	-3.89	-3.89	-4.28	-1.07	-2.18	1.94	-1.3	-1.73	-1.3	2.5	-1.3	-2.64	-2.18	0.26	0.5
890	96	1	P23219	2	CHEMBL221	5.52287874528034	nM	IC50	CHEMBL318881	2.39	0.75	-4.22	-4.28	-3.89	-4.28	3.52	-4.28	-2.59	0.75	3.11	1.75	-4.22	-4.28	1.75	2.47	-3.89	2.05	-2.85	-4.22	0.84	2.47	3.05	2.39	2.39	-3.89	-3.89	-4.28	-1.07	-2.18	1.94	-1.3	-1.73	-1.3	2.5	-1.3	-2.64	-2.18	0.26	0.5
891	96	1	P23219	2	CHEMBL221	4.48148606012211	nM	IC50	CHEMBL73572	2.39	0.75	-4.22	-4.28	-3.89	-4.28	3.52	-4.28	-2.59	0.75	3.11	1.75	-4.22	-4.28	1.75	2.47	-3.89	2.05	-2.85	-4.22	0.84	2.47	3.05	2.39	2.39	-3.89	-3.89	-4.28	-1.07	-2.18	1.94	-1.3	-1.73	-1.3	2.5	-1.3	-2.64	-2.18	0.26	0.5
892	96	1	P23219	2	CHEMBL221	4.80687540164554	nM	IC50	CHEMBL47638	2.39	0.75	-4.22	-4.28	-3.89	-4.28	3.52	-4.28	-2.59	0.75	3.11	1.75	-4.22	-4.28	1.75	2.47	-3.89	2.05	-2.85	-4.22	0.84	2.47	3.05	2.39	2.39	-3.89	-3.89	-4.28	-1.07	-2.18	1.94	-1.3	-1.73	-1.3	2.5	-1.3	-2.64	-2.18	0.26	0.5
894	96	1	P23219	2	CHEMBL221	7.14266750356873	nM	IC50	CHEMBL47687	2.39	0.75	-4.22	-4.28	-3.89	-4.28	3.52	-4.28	-2.59	0.75	3.11	1.75	-4.22	-4.28	1.75	2.47	-3.89	2.05	-2.85	-4.22	0.84	2.47	3.05	2.39	2.39	-3.89	-3.89	-4.28	-1.07	-2.18	1.94	-1.3	-1.73	-1.3	2.5	-1.3	-2.64	-2.18	0.26	0.5
895	96	1	P23219	2	CHEMBL221	4.20065945054642	nM	IC50	CHEMBL45331	2.39	0.75	-4.22	-4.28	-3.89	-4.28	3.52	-4.28	-2.59	0.75	3.11	1.75	-4.22	-4.28	1.75	2.47	-3.89	2.05	-2.85	-4.22	0.84	2.47	3.05	2.39	2.39	-3.89	-3.89	-4.28	-1.07	-2.18	1.94	-1.3	-1.73	-1.3	2.5	-1.3	-2.64	-2.18	0.26	0.5
896	96	1	P23219	2	CHEMBL221	5.46852108295774	nM	IC50	CHEMBL418516	2.39	0.75	-4.22	-4.28	-3.89	-4.28	3.52	-4.28	-2.59	0.75	3.11	1.75	-4.22	-4.28	1.75	2.47	-3.89	2.05	-2.85	-4.22	0.84	2.47	3.05	2.39	2.39	-3.89	-3.89	-4.28	-1.07	-2.18	1.94	-1.3	-1.73	-1.3	2.5	-1.3	-2.64	-2.18	0.26	0.5
897	96	1	P23219	2	CHEMBL221	4	nM	IC50	CHEMBL45387	2.39	0.75	-4.22	-4.28	-3.89	-4.28	3.52	-4.28	-2.59	0.75	3.11	1.75	-4.22	-4.28	1.75	2.47	-3.89	2.05	-2.85	-4.22	0.84	2.47	3.05	2.39	2.39	-3.89	-3.89	-4.28	-1.07	-2.18	1.94	-1.3	-1.73	-1.3	2.5	-1.3	-2.64	-2.18	0.26	0.5
898	96	1	P23219	2	CHEMBL221	6.39794000867204	nM	IC50	CHEMBL298031	2.39	0.75	-4.22	-4.28	-3.89	-4.28	3.52	-4.28	-2.59	0.75	3.11	1.75	-4.22	-4.28	1.75	2.47	-3.89	2.05	-2.85	-4.22	0.84	2.47	3.05	2.39	2.39	-3.89	-3.89	-4.28	-1.07	-2.18	1.94	-1.3	-1.73	-1.3	2.5	-1.3	-2.64	-2.18	0.26	0.5
899	96	1	P23219	2	CHEMBL221	4.69250396208679	nM	IC50	CHEMBL442548	2.39	0.75	-4.22	-4.28	-3.89	-4.28	3.52	-4.28	-2.59	0.75	3.11	1.75	-4.22	-4.28	1.75	2.47	-3.89	2.05	-2.85	-4.22	0.84	2.47	3.05	2.39	2.39	-3.89	-3.89	-4.28	-1.07	-2.18	1.94	-1.3	-1.73	-1.3	2.5	-1.3	-2.64	-2.18	0.26	0.5
900	96	1	P23219	2	CHEMBL221	4.87614835903291	nM	IC50	CHEMBL47447	2.39	0.75	-4.22	-4.28	-3.89	-4.28	3.52	-4.28	-2.59	0.75	3.11	1.75	-4.22	-4.28	1.75	2.47	-3.89	2.05	-2.85	-4.22	0.84	2.47	3.05	2.39	2.39	-3.89	-3.89	-4.28	-1.07	-2.18	1.94	-1.3	-1.73	-1.3	2.5	-1.3	-2.64	-2.18	0.26	0.5
901	96	1	P23219	2	CHEMBL221	5.45593195564972	nM	IC50	CHEMBL43842	2.39	0.75	-4.22	-4.28	-3.89	-4.28	3.52	-4.28	-2.59	0.75	3.11	1.75	-4.22	-4.28	1.75	2.47	-3.89	2.05	-2.85	-4.22	0.84	2.47	3.05	2.39	2.39	-3.89	-3.89	-4.28	-1.07	-2.18	1.94	-1.3	-1.73	-1.3	2.5	-1.3	-2.64	-2.18	0.26	0.5
902	96	1	P23219	2	CHEMBL221	4.5003129173816	nM	IC50	CHEMBL297527	2.39	0.75	-4.22	-4.28	-3.89	-4.28	3.52	-4.28	-2.59	0.75	3.11	1.75	-4.22	-4.28	1.75	2.47	-3.89	2.05	-2.85	-4.22	0.84	2.47	3.05	2.39	2.39	-3.89	-3.89	-4.28	-1.07	-2.18	1.94	-1.3	-1.73	-1.3	2.5	-1.3	-2.64	-2.18	0.26	0.5
904	96	1	P23219	2	CHEMBL221	5.30980391997149	nM	IC50	CHEMBL297788	2.39	0.75	-4.22	-4.28	-3.89	-4.28	3.52	-4.28	-2.59	0.75	3.11	1.75	-4.22	-4.28	1.75	2.47	-3.89	2.05	-2.85	-4.22	0.84	2.47	3.05	2.39	2.39	-3.89	-3.89	-4.28	-1.07	-2.18	1.94	-1.3	-1.73	-1.3	2.5	-1.3	-2.64	-2.18	0.26	0.5
905	96	1	P23219	2	CHEMBL221	4.20065945054642	nM	IC50	CHEMBL45247	2.39	0.75	-4.22	-4.28	-3.89	-4.28	3.52	-4.28	-2.59	0.75	3.11	1.75	-4.22	-4.28	1.75	2.47	-3.89	2.05	-2.85	-4.22	0.84	2.47	3.05	2.39	2.39	-3.89	-3.89	-4.28	-1.07	-2.18	1.94	-1.3	-1.73	-1.3	2.5	-1.3	-2.64	-2.18	0.26	0.5
906	96	1	P23219	2	CHEMBL221	4.06905096883248	nM	IC50	CHEMBL44319	2.39	0.75	-4.22	-4.28	-3.89	-4.28	3.52	-4.28	-2.59	0.75	3.11	1.75	-4.22	-4.28	1.75	2.47	-3.89	2.05	-2.85	-4.22	0.84	2.47	3.05	2.39	2.39	-3.89	-3.89	-4.28	-1.07	-2.18	1.94	-1.3	-1.73	-1.3	2.5	-1.3	-2.64	-2.18	0.26	0.5
908	96	1	P23219	2	CHEMBL221	4.5003129173816	nM	IC50	CHEMBL450879	2.39	0.75	-4.22	-4.28	-3.89	-4.28	3.52	-4.28	-2.59	0.75	3.11	1.75	-4.22	-4.28	1.75	2.47	-3.89	2.05	-2.85	-4.22	0.84	2.47	3.05	2.39	2.39	-3.89	-3.89	-4.28	-1.07	-2.18	1.94	-1.3	-1.73	-1.3	2.5	-1.3	-2.64	-2.18	0.26	0.5
909	96	1	P23219	2	CHEMBL221	5.32239304727951	nM	IC50	CHEMBL177719	2.39	0.75	-4.22	-4.28	-3.89	-4.28	3.52	-4.28	-2.59	0.75	3.11	1.75	-4.22	-4.28	1.75	2.47	-3.89	2.05	-2.85	-4.22	0.84	2.47	3.05	2.39	2.39	-3.89	-3.89	-4.28	-1.07	-2.18	1.94	-1.3	-1.73	-1.3	2.5	-1.3	-2.64	-2.18	0.26	0.5
910	96	1	P23219	2	CHEMBL221	6.32790214206428	nM	IC50	CHEMBL174756	2.39	0.75	-4.22	-4.28	-3.89	-4.28	3.52	-4.28	-2.59	0.75	3.11	1.75	-4.22	-4.28	1.75	2.47	-3.89	2.05	-2.85	-4.22	0.84	2.47	3.05	2.39	2.39	-3.89	-3.89	-4.28	-1.07	-2.18	1.94	-1.3	-1.73	-1.3	2.5	-1.3	-2.64	-2.18	0.26	0.5
911	96	1	P23219	2	CHEMBL221	5.77469071827414	nM	IC50	CHEMBL175686	2.39	0.75	-4.22	-4.28	-3.89	-4.28	3.52	-4.28	-2.59	0.75	3.11	1.75	-4.22	-4.28	1.75	2.47	-3.89	2.05	-2.85	-4.22	0.84	2.47	3.05	2.39	2.39	-3.89	-3.89	-4.28	-1.07	-2.18	1.94	-1.3	-1.73	-1.3	2.5	-1.3	-2.64	-2.18	0.26	0.5
912	96	1	P23219	2	CHEMBL221	4.5016894462104	nM	IC50	CHEMBL366723	2.39	0.75	-4.22	-4.28	-3.89	-4.28	3.52	-4.28	-2.59	0.75	3.11	1.75	-4.22	-4.28	1.75	2.47	-3.89	2.05	-2.85	-4.22	0.84	2.47	3.05	2.39	2.39	-3.89	-3.89	-4.28	-1.07	-2.18	1.94	-1.3	-1.73	-1.3	2.5	-1.3	-2.64	-2.18	0.26	0.5
913	96	1	P23219	2	CHEMBL221	5.49485002168009	nM	IC50	CHEMBL368597	2.39	0.75	-4.22	-4.28	-3.89	-4.28	3.52	-4.28	-2.59	0.75	3.11	1.75	-4.22	-4.28	1.75	2.47	-3.89	2.05	-2.85	-4.22	0.84	2.47	3.05	2.39	2.39	-3.89	-3.89	-4.28	-1.07	-2.18	1.94	-1.3	-1.73	-1.3	2.5	-1.3	-2.64	-2.18	0.26	0.5
915	96	1	P23219	2	CHEMBL221	4.34447740374658	nM	IC50	CHEMBL2096754	2.39	0.75	-4.22	-4.28	-3.89	-4.28	3.52	-4.28	-2.59	0.75	3.11	1.75	-4.22	-4.28	1.75	2.47	-3.89	2.05	-2.85	-4.22	0.84	2.47	3.05	2.39	2.39	-3.89	-3.89	-4.28	-1.07	-2.18	1.94	-1.3	-1.73	-1.3	2.5	-1.3	-2.64	-2.18	0.26	0.5
916	96	1	P23219	2	CHEMBL221	4	nM	IC50	CHEMBL66601	2.39	0.75	-4.22	-4.28	-3.89	-4.28	3.52	-4.28	-2.59	0.75	3.11	1.75	-4.22	-4.28	1.75	2.47	-3.89	2.05	-2.85	-4.22	0.84	2.47	3.05	2.39	2.39	-3.89	-3.89	-4.28	-1.07	-2.18	1.94	-1.3	-1.73	-1.3	2.5	-1.3	-2.64	-2.18	0.26	0.5
917	96	1	P23219	2	CHEMBL221	4	nM	IC50	CHEMBL65541	2.39	0.75	-4.22	-4.28	-3.89	-4.28	3.52	-4.28	-2.59	0.75	3.11	1.75	-4.22	-4.28	1.75	2.47	-3.89	2.05	-2.85	-4.22	0.84	2.47	3.05	2.39	2.39	-3.89	-3.89	-4.28	-1.07	-2.18	1.94	-1.3	-1.73	-1.3	2.5	-1.3	-2.64	-2.18	0.26	0.5
918	96	1	P23219	2	CHEMBL221	4	nM	IC50	CHEMBL307336	2.39	0.75	-4.22	-4.28	-3.89	-4.28	3.52	-4.28	-2.59	0.75	3.11	1.75	-4.22	-4.28	1.75	2.47	-3.89	2.05	-2.85	-4.22	0.84	2.47	3.05	2.39	2.39	-3.89	-3.89	-4.28	-1.07	-2.18	1.94	-1.3	-1.73	-1.3	2.5	-1.3	-2.64	-2.18	0.26	0.5
919	96	1	P23219	2	CHEMBL221	5.20065945054642	nM	IC50	CHEMBL304523	2.39	0.75	-4.22	-4.28	-3.89	-4.28	3.52	-4.28	-2.59	0.75	3.11	1.75	-4.22	-4.28	1.75	2.47	-3.89	2.05	-2.85	-4.22	0.84	2.47	3.05	2.39	2.39	-3.89	-3.89	-4.28	-1.07	-2.18	1.94	-1.3	-1.73	-1.3	2.5	-1.3	-2.64	-2.18	0.26	0.5
920	96	1	P23219	2	CHEMBL221	4	nM	IC50	CHEMBL66600	2.39	0.75	-4.22	-4.28	-3.89	-4.28	3.52	-4.28	-2.59	0.75	3.11	1.75	-4.22	-4.28	1.75	2.47	-3.89	2.05	-2.85	-4.22	0.84	2.47	3.05	2.39	2.39	-3.89	-3.89	-4.28	-1.07	-2.18	1.94	-1.3	-1.73	-1.3	2.5	-1.3	-2.64	-2.18	0.26	0.5
921	96	1	P23219	2	CHEMBL221	4	nM	IC50	CHEMBL306667	2.39	0.75	-4.22	-4.28	-3.89	-4.28	3.52	-4.28	-2.59	0.75	3.11	1.75	-4.22	-4.28	1.75	2.47	-3.89	2.05	-2.85	-4.22	0.84	2.47	3.05	2.39	2.39	-3.89	-3.89	-4.28	-1.07	-2.18	1.94	-1.3	-1.73	-1.3	2.5	-1.3	-2.64	-2.18	0.26	0.5
922	96	1	P23219	2	CHEMBL221	4	nM	IC50	CHEMBL291834	2.39	0.75	-4.22	-4.28	-3.89	-4.28	3.52	-4.28	-2.59	0.75	3.11	1.75	-4.22	-4.28	1.75	2.47	-3.89	2.05	-2.85	-4.22	0.84	2.47	3.05	2.39	2.39	-3.89	-3.89	-4.28	-1.07	-2.18	1.94	-1.3	-1.73	-1.3	2.5	-1.3	-2.64	-2.18	0.26	0.5
923	96	1	P23219	2	CHEMBL221	4.34678748622466	nM	IC50	CHEMBL291427	2.39	0.75	-4.22	-4.28	-3.89	-4.28	3.52	-4.28	-2.59	0.75	3.11	1.75	-4.22	-4.28	1.75	2.47	-3.89	2.05	-2.85	-4.22	0.84	2.47	3.05	2.39	2.39	-3.89	-3.89	-4.28	-1.07	-2.18	1.94	-1.3	-1.73	-1.3	2.5	-1.3	-2.64	-2.18	0.26	0.5
924	96	1	P23219	2	CHEMBL221	4	nM	IC50	CHEMBL304416	2.39	0.75	-4.22	-4.28	-3.89	-4.28	3.52	-4.28	-2.59	0.75	3.11	1.75	-4.22	-4.28	1.75	2.47	-3.89	2.05	-2.85	-4.22	0.84	2.47	3.05	2.39	2.39	-3.89	-3.89	-4.28	-1.07	-2.18	1.94	-1.3	-1.73	-1.3	2.5	-1.3	-2.64	-2.18	0.26	0.5
925	96	1	P23219	2	CHEMBL221	5	nM	IC50	CHEMBL305797	2.39	0.75	-4.22	-4.28	-3.89	-4.28	3.52	-4.28	-2.59	0.75	3.11	1.75	-4.22	-4.28	1.75	2.47	-3.89	2.05	-2.85	-4.22	0.84	2.47	3.05	2.39	2.39	-3.89	-3.89	-4.28	-1.07	-2.18	1.94	-1.3	-1.73	-1.3	2.5	-1.3	-2.64	-2.18	0.26	0.5
927	96	1	P23219	2	CHEMBL221	5.32790214206428	nM	IC50	CHEMBL414437	2.39	0.75	-4.22	-4.28	-3.89	-4.28	3.52	-4.28	-2.59	0.75	3.11	1.75	-4.22	-4.28	1.75	2.47	-3.89	2.05	-2.85	-4.22	0.84	2.47	3.05	2.39	2.39	-3.89	-3.89	-4.28	-1.07	-2.18	1.94	-1.3	-1.73	-1.3	2.5	-1.3	-2.64	-2.18	0.26	0.5
928	96	1	P23219	2	CHEMBL221	5.30102999566398	nM	IC50	CHEMBL345108	2.39	0.75	-4.22	-4.28	-3.89	-4.28	3.52	-4.28	-2.59	0.75	3.11	1.75	-4.22	-4.28	1.75	2.47	-3.89	2.05	-2.85	-4.22	0.84	2.47	3.05	2.39	2.39	-3.89	-3.89	-4.28	-1.07	-2.18	1.94	-1.3	-1.73	-1.3	2.5	-1.3	-2.64	-2.18	0.26	0.5
929	96	1	P23219	2	CHEMBL221	4.76955107862173	nM	IC50	CHEMBL150099	2.39	0.75	-4.22	-4.28	-3.89	-4.28	3.52	-4.28	-2.59	0.75	3.11	1.75	-4.22	-4.28	1.75	2.47	-3.89	2.05	-2.85	-4.22	0.84	2.47	3.05	2.39	2.39	-3.89	-3.89	-4.28	-1.07	-2.18	1.94	-1.3	-1.73	-1.3	2.5	-1.3	-2.64	-2.18	0.26	0.5
930	96	1	P23219	2	CHEMBL221	6.82390874094432	nM	IC50	CHEMBL148545	2.39	0.75	-4.22	-4.28	-3.89	-4.28	3.52	-4.28	-2.59	0.75	3.11	1.75	-4.22	-4.28	1.75	2.47	-3.89	2.05	-2.85	-4.22	0.84	2.47	3.05	2.39	2.39	-3.89	-3.89	-4.28	-1.07	-2.18	1.94	-1.3	-1.73	-1.3	2.5	-1.3	-2.64	-2.18	0.26	0.5
931	96	1	P23219	2	CHEMBL221	5.34678748622466	nM	IC50	CHEMBL149134	2.39	0.75	-4.22	-4.28	-3.89	-4.28	3.52	-4.28	-2.59	0.75	3.11	1.75	-4.22	-4.28	1.75	2.47	-3.89	2.05	-2.85	-4.22	0.84	2.47	3.05	2.39	2.39	-3.89	-3.89	-4.28	-1.07	-2.18	1.94	-1.3	-1.73	-1.3	2.5	-1.3	-2.64	-2.18	0.26	0.5
932	96	1	P23219	2	CHEMBL221	5.09691001300806	nM	IC50	CHEMBL146920	2.39	0.75	-4.22	-4.28	-3.89	-4.28	3.52	-4.28	-2.59	0.75	3.11	1.75	-4.22	-4.28	1.75	2.47	-3.89	2.05	-2.85	-4.22	0.84	2.47	3.05	2.39	2.39	-3.89	-3.89	-4.28	-1.07	-2.18	1.94	-1.3	-1.73	-1.3	2.5	-1.3	-2.64	-2.18	0.26	0.5
933	96	1	P23219	2	CHEMBL221	6.22184874961636	nM	IC50	CHEMBL146854	2.39	0.75	-4.22	-4.28	-3.89	-4.28	3.52	-4.28	-2.59	0.75	3.11	1.75	-4.22	-4.28	1.75	2.47	-3.89	2.05	-2.85	-4.22	0.84	2.47	3.05	2.39	2.39	-3.89	-3.89	-4.28	-1.07	-2.18	1.94	-1.3	-1.73	-1.3	2.5	-1.3	-2.64	-2.18	0.26	0.5
934	96	1	P23219	2	CHEMBL221	7.30102999566398	nM	IC50	CHEMBL148931	2.39	0.75	-4.22	-4.28	-3.89	-4.28	3.52	-4.28	-2.59	0.75	3.11	1.75	-4.22	-4.28	1.75	2.47	-3.89	2.05	-2.85	-4.22	0.84	2.47	3.05	2.39	2.39	-3.89	-3.89	-4.28	-1.07	-2.18	1.94	-1.3	-1.73	-1.3	2.5	-1.3	-2.64	-2.18	0.26	0.5
935	96	1	P23219	2	CHEMBL221	5.09691001300806	nM	IC50	CHEMBL358500	2.39	0.75	-4.22	-4.28	-3.89	-4.28	3.52	-4.28	-2.59	0.75	3.11	1.75	-4.22	-4.28	1.75	2.47	-3.89	2.05	-2.85	-4.22	0.84	2.47	3.05	2.39	2.39	-3.89	-3.89	-4.28	-1.07	-2.18	1.94	-1.3	-1.73	-1.3	2.5	-1.3	-2.64	-2.18	0.26	0.5
936	96	1	P23219	2	CHEMBL221	7.22184874961636	nM	IC50	CHEMBL149213	2.39	0.75	-4.22	-4.28	-3.89	-4.28	3.52	-4.28	-2.59	0.75	3.11	1.75	-4.22	-4.28	1.75	2.47	-3.89	2.05	-2.85	-4.22	0.84	2.47	3.05	2.39	2.39	-3.89	-3.89	-4.28	-1.07	-2.18	1.94	-1.3	-1.73	-1.3	2.5	-1.3	-2.64	-2.18	0.26	0.5
937	96	1	P23219	2	CHEMBL221	6.69897000433602	nM	IC50	CHEMBL149335	2.39	0.75	-4.22	-4.28	-3.89	-4.28	3.52	-4.28	-2.59	0.75	3.11	1.75	-4.22	-4.28	1.75	2.47	-3.89	2.05	-2.85	-4.22	0.84	2.47	3.05	2.39	2.39	-3.89	-3.89	-4.28	-1.07	-2.18	1.94	-1.3	-1.73	-1.3	2.5	-1.3	-2.64	-2.18	0.26	0.5
938	96	1	P23219	2	CHEMBL221	7.15490195998574	nM	IC50	CHEMBL356203	2.39	0.75	-4.22	-4.28	-3.89	-4.28	3.52	-4.28	-2.59	0.75	3.11	1.75	-4.22	-4.28	1.75	2.47	-3.89	2.05	-2.85	-4.22	0.84	2.47	3.05	2.39	2.39	-3.89	-3.89	-4.28	-1.07	-2.18	1.94	-1.3	-1.73	-1.3	2.5	-1.3	-2.64	-2.18	0.26	0.5
939	96	1	P23219	2	CHEMBL221	6.60205999132796	nM	IC50	CHEMBL151441	2.39	0.75	-4.22	-4.28	-3.89	-4.28	3.52	-4.28	-2.59	0.75	3.11	1.75	-4.22	-4.28	1.75	2.47	-3.89	2.05	-2.85	-4.22	0.84	2.47	3.05	2.39	2.39	-3.89	-3.89	-4.28	-1.07	-2.18	1.94	-1.3	-1.73	-1.3	2.5	-1.3	-2.64	-2.18	0.26	0.5
940	96	1	P23219	2	CHEMBL221	5.22184874961636	nM	IC50	CHEMBL151929	2.39	0.75	-4.22	-4.28	-3.89	-4.28	3.52	-4.28	-2.59	0.75	3.11	1.75	-4.22	-4.28	1.75	2.47	-3.89	2.05	-2.85	-4.22	0.84	2.47	3.05	2.39	2.39	-3.89	-3.89	-4.28	-1.07	-2.18	1.94	-1.3	-1.73	-1.3	2.5	-1.3	-2.64	-2.18	0.26	0.5
941	96	1	P23219	2	CHEMBL221	6.85387196432176	nM	IC50	CHEMBL149775	2.39	0.75	-4.22	-4.28	-3.89	-4.28	3.52	-4.28	-2.59	0.75	3.11	1.75	-4.22	-4.28	1.75	2.47	-3.89	2.05	-2.85	-4.22	0.84	2.47	3.05	2.39	2.39	-3.89	-3.89	-4.28	-1.07	-2.18	1.94	-1.3	-1.73	-1.3	2.5	-1.3	-2.64	-2.18	0.26	0.5
942	96	1	P23219	2	CHEMBL221	5.30102999566398	nM	IC50	CHEMBL343865	2.39	0.75	-4.22	-4.28	-3.89	-4.28	3.52	-4.28	-2.59	0.75	3.11	1.75	-4.22	-4.28	1.75	2.47	-3.89	2.05	-2.85	-4.22	0.84	2.47	3.05	2.39	2.39	-3.89	-3.89	-4.28	-1.07	-2.18	1.94	-1.3	-1.73	-1.3	2.5	-1.3	-2.64	-2.18	0.26	0.5
943	96	1	P23219	2	CHEMBL221	6.39794000867204	nM	IC50	CHEMBL146703	2.39	0.75	-4.22	-4.28	-3.89	-4.28	3.52	-4.28	-2.59	0.75	3.11	1.75	-4.22	-4.28	1.75	2.47	-3.89	2.05	-2.85	-4.22	0.84	2.47	3.05	2.39	2.39	-3.89	-3.89	-4.28	-1.07	-2.18	1.94	-1.3	-1.73	-1.3	2.5	-1.3	-2.64	-2.18	0.26	0.5
944	96	1	P23219	2	CHEMBL221	6.09691001300806	nM	IC50	CHEMBL151322	2.39	0.75	-4.22	-4.28	-3.89	-4.28	3.52	-4.28	-2.59	0.75	3.11	1.75	-4.22	-4.28	1.75	2.47	-3.89	2.05	-2.85	-4.22	0.84	2.47	3.05	2.39	2.39	-3.89	-3.89	-4.28	-1.07	-2.18	1.94	-1.3	-1.73	-1.3	2.5	-1.3	-2.64	-2.18	0.26	0.5
946	96	1	P23219	2	CHEMBL221	5.56863623584101	nM	IC50	CHEMBL147141	2.39	0.75	-4.22	-4.28	-3.89	-4.28	3.52	-4.28	-2.59	0.75	3.11	1.75	-4.22	-4.28	1.75	2.47	-3.89	2.05	-2.85	-4.22	0.84	2.47	3.05	2.39	2.39	-3.89	-3.89	-4.28	-1.07	-2.18	1.94	-1.3	-1.73	-1.3	2.5	-1.3	-2.64	-2.18	0.26	0.5
947	96	1	P23219	2	CHEMBL221	7.15490195998574	nM	IC50	CHEMBL148629	2.39	0.75	-4.22	-4.28	-3.89	-4.28	3.52	-4.28	-2.59	0.75	3.11	1.75	-4.22	-4.28	1.75	2.47	-3.89	2.05	-2.85	-4.22	0.84	2.47	3.05	2.39	2.39	-3.89	-3.89	-4.28	-1.07	-2.18	1.94	-1.3	-1.73	-1.3	2.5	-1.3	-2.64	-2.18	0.26	0.5
948	96	1	P23219	2	CHEMBL221	6	nM	IC50	CHEMBL358222	2.39	0.75	-4.22	-4.28	-3.89	-4.28	3.52	-4.28	-2.59	0.75	3.11	1.75	-4.22	-4.28	1.75	2.47	-3.89	2.05	-2.85	-4.22	0.84	2.47	3.05	2.39	2.39	-3.89	-3.89	-4.28	-1.07	-2.18	1.94	-1.3	-1.73	-1.3	2.5	-1.3	-2.64	-2.18	0.26	0.5
949	96	1	P23219	2	CHEMBL221	6.69897000433602	nM	IC50	CHEMBL147016	2.39	0.75	-4.22	-4.28	-3.89	-4.28	3.52	-4.28	-2.59	0.75	3.11	1.75	-4.22	-4.28	1.75	2.47	-3.89	2.05	-2.85	-4.22	0.84	2.47	3.05	2.39	2.39	-3.89	-3.89	-4.28	-1.07	-2.18	1.94	-1.3	-1.73	-1.3	2.5	-1.3	-2.64	-2.18	0.26	0.5
950	96	1	P23219	2	CHEMBL221	6.30102999566398	nM	IC50	CHEMBL433287	2.39	0.75	-4.22	-4.28	-3.89	-4.28	3.52	-4.28	-2.59	0.75	3.11	1.75	-4.22	-4.28	1.75	2.47	-3.89	2.05	-2.85	-4.22	0.84	2.47	3.05	2.39	2.39	-3.89	-3.89	-4.28	-1.07	-2.18	1.94	-1.3	-1.73	-1.3	2.5	-1.3	-2.64	-2.18	0.26	0.5
951	96	1	P23219	2	CHEMBL221	5.4145392704915	nM	IC50	CHEMBL268215	2.39	0.75	-4.22	-4.28	-3.89	-4.28	3.52	-4.28	-2.59	0.75	3.11	1.75	-4.22	-4.28	1.75	2.47	-3.89	2.05	-2.85	-4.22	0.84	2.47	3.05	2.39	2.39	-3.89	-3.89	-4.28	-1.07	-2.18	1.94	-1.3	-1.73	-1.3	2.5	-1.3	-2.64	-2.18	0.26	0.5
952	96	1	P23219	2	CHEMBL221	6.43179827593301	nM	IC50	CHEMBL468	2.39	0.75	-4.22	-4.28	-3.89	-4.28	3.52	-4.28	-2.59	0.75	3.11	1.75	-4.22	-4.28	1.75	2.47	-3.89	2.05	-2.85	-4.22	0.84	2.47	3.05	2.39	2.39	-3.89	-3.89	-4.28	-1.07	-2.18	1.94	-1.3	-1.73	-1.3	2.5	-1.3	-2.64	-2.18	0.26	0.5
953	96	1	P23219	2	CHEMBL221	6.76955107862173	nM	IC50	CHEMBL9192	2.39	0.75	-4.22	-4.28	-3.89	-4.28	3.52	-4.28	-2.59	0.75	3.11	1.75	-4.22	-4.28	1.75	2.47	-3.89	2.05	-2.85	-4.22	0.84	2.47	3.05	2.39	2.39	-3.89	-3.89	-4.28	-1.07	-2.18	1.94	-1.3	-1.73	-1.3	2.5	-1.3	-2.64	-2.18	0.26	0.5
954	96	1	P23219	2	CHEMBL221	6.53760200210104	nM	IC50	CHEMBL8734	2.39	0.75	-4.22	-4.28	-3.89	-4.28	3.52	-4.28	-2.59	0.75	3.11	1.75	-4.22	-4.28	1.75	2.47	-3.89	2.05	-2.85	-4.22	0.84	2.47	3.05	2.39	2.39	-3.89	-3.89	-4.28	-1.07	-2.18	1.94	-1.3	-1.73	-1.3	2.5	-1.3	-2.64	-2.18	0.26	0.5
955	96	1	P23219	2	CHEMBL221	6.07058107428571	nM	IC50	CHEMBL268643	2.39	0.75	-4.22	-4.28	-3.89	-4.28	3.52	-4.28	-2.59	0.75	3.11	1.75	-4.22	-4.28	1.75	2.47	-3.89	2.05	-2.85	-4.22	0.84	2.47	3.05	2.39	2.39	-3.89	-3.89	-4.28	-1.07	-2.18	1.94	-1.3	-1.73	-1.3	2.5	-1.3	-2.64	-2.18	0.26	0.5
956	96	1	P23219	2	CHEMBL221	4.66354026615147	nM	IC50	CHEMBL8979	2.39	0.75	-4.22	-4.28	-3.89	-4.28	3.52	-4.28	-2.59	0.75	3.11	1.75	-4.22	-4.28	1.75	2.47	-3.89	2.05	-2.85	-4.22	0.84	2.47	3.05	2.39	2.39	-3.89	-3.89	-4.28	-1.07	-2.18	1.94	-1.3	-1.73	-1.3	2.5	-1.3	-2.64	-2.18	0.26	0.5
957	96	1	P23219	2	CHEMBL221	6.26760624017703	nM	IC50	CHEMBL8781	2.39	0.75	-4.22	-4.28	-3.89	-4.28	3.52	-4.28	-2.59	0.75	3.11	1.75	-4.22	-4.28	1.75	2.47	-3.89	2.05	-2.85	-4.22	0.84	2.47	3.05	2.39	2.39	-3.89	-3.89	-4.28	-1.07	-2.18	1.94	-1.3	-1.73	-1.3	2.5	-1.3	-2.64	-2.18	0.26	0.5
958	96	1	P23219	2	CHEMBL221	6.48148606012211	nM	IC50	CHEMBL9254	2.39	0.75	-4.22	-4.28	-3.89	-4.28	3.52	-4.28	-2.59	0.75	3.11	1.75	-4.22	-4.28	1.75	2.47	-3.89	2.05	-2.85	-4.22	0.84	2.47	3.05	2.39	2.39	-3.89	-3.89	-4.28	-1.07	-2.18	1.94	-1.3	-1.73	-1.3	2.5	-1.3	-2.64	-2.18	0.26	0.5
959	96	1	P23219	2	CHEMBL221	5.13076828026902	nM	IC50	CHEMBL9255	2.39	0.75	-4.22	-4.28	-3.89	-4.28	3.52	-4.28	-2.59	0.75	3.11	1.75	-4.22	-4.28	1.75	2.47	-3.89	2.05	-2.85	-4.22	0.84	2.47	3.05	2.39	2.39	-3.89	-3.89	-4.28	-1.07	-2.18	1.94	-1.3	-1.73	-1.3	2.5	-1.3	-2.64	-2.18	0.26	0.5
960	96	1	P23219	2	CHEMBL221	6.39794000867204	nM	IC50	CHEMBL9191	2.39	0.75	-4.22	-4.28	-3.89	-4.28	3.52	-4.28	-2.59	0.75	3.11	1.75	-4.22	-4.28	1.75	2.47	-3.89	2.05	-2.85	-4.22	0.84	2.47	3.05	2.39	2.39	-3.89	-3.89	-4.28	-1.07	-2.18	1.94	-1.3	-1.73	-1.3	2.5	-1.3	-2.64	-2.18	0.26	0.5
961	96	1	P23219	2	CHEMBL221	4.99139982823808	nM	IC50	CHEMBL441214	2.39	0.75	-4.22	-4.28	-3.89	-4.28	3.52	-4.28	-2.59	0.75	3.11	1.75	-4.22	-4.28	1.75	2.47	-3.89	2.05	-2.85	-4.22	0.84	2.47	3.05	2.39	2.39	-3.89	-3.89	-4.28	-1.07	-2.18	1.94	-1.3	-1.73	-1.3	2.5	-1.3	-2.64	-2.18	0.26	0.5
962	96	1	P23219	2	CHEMBL221	6.22184874961636	nM	IC50	CHEMBL9123	2.39	0.75	-4.22	-4.28	-3.89	-4.28	3.52	-4.28	-2.59	0.75	3.11	1.75	-4.22	-4.28	1.75	2.47	-3.89	2.05	-2.85	-4.22	0.84	2.47	3.05	2.39	2.39	-3.89	-3.89	-4.28	-1.07	-2.18	1.94	-1.3	-1.73	-1.3	2.5	-1.3	-2.64	-2.18	0.26	0.5
963	96	1	P23219	2	CHEMBL221	4.90308998699194	nM	IC50	CHEMBL9273	2.39	0.75	-4.22	-4.28	-3.89	-4.28	3.52	-4.28	-2.59	0.75	3.11	1.75	-4.22	-4.28	1.75	2.47	-3.89	2.05	-2.85	-4.22	0.84	2.47	3.05	2.39	2.39	-3.89	-3.89	-4.28	-1.07	-2.18	1.94	-1.3	-1.73	-1.3	2.5	-1.3	-2.64	-2.18	0.26	0.5
964	96	1	P23219	2	CHEMBL221	6.92081875395237	nM	IC50	CHEMBL9197	2.39	0.75	-4.22	-4.28	-3.89	-4.28	3.52	-4.28	-2.59	0.75	3.11	1.75	-4.22	-4.28	1.75	2.47	-3.89	2.05	-2.85	-4.22	0.84	2.47	3.05	2.39	2.39	-3.89	-3.89	-4.28	-1.07	-2.18	1.94	-1.3	-1.73	-1.3	2.5	-1.3	-2.64	-2.18	0.26	0.5
965	96	1	P23219	2	CHEMBL221	6.69897000433602	nM	IC50	CHEMBL9007	2.39	0.75	-4.22	-4.28	-3.89	-4.28	3.52	-4.28	-2.59	0.75	3.11	1.75	-4.22	-4.28	1.75	2.47	-3.89	2.05	-2.85	-4.22	0.84	2.47	3.05	2.39	2.39	-3.89	-3.89	-4.28	-1.07	-2.18	1.94	-1.3	-1.73	-1.3	2.5	-1.3	-2.64	-2.18	0.26	0.5
966	96	1	P23219	2	CHEMBL221	5.9100948885606	nM	IC50	CHEMBL8998	2.39	0.75	-4.22	-4.28	-3.89	-4.28	3.52	-4.28	-2.59	0.75	3.11	1.75	-4.22	-4.28	1.75	2.47	-3.89	2.05	-2.85	-4.22	0.84	2.47	3.05	2.39	2.39	-3.89	-3.89	-4.28	-1.07	-2.18	1.94	-1.3	-1.73	-1.3	2.5	-1.3	-2.64	-2.18	0.26	0.5
967	96	1	P23219	2	CHEMBL221	4.02136305161553	nM	IC50	CHEMBL8783	2.39	0.75	-4.22	-4.28	-3.89	-4.28	3.52	-4.28	-2.59	0.75	3.11	1.75	-4.22	-4.28	1.75	2.47	-3.89	2.05	-2.85	-4.22	0.84	2.47	3.05	2.39	2.39	-3.89	-3.89	-4.28	-1.07	-2.18	1.94	-1.3	-1.73	-1.3	2.5	-1.3	-2.64	-2.18	0.26	0.5
968	96	1	P23219	2	CHEMBL221	6.35654732351381	nM	IC50	CHEMBL266599	2.39	0.75	-4.22	-4.28	-3.89	-4.28	3.52	-4.28	-2.59	0.75	3.11	1.75	-4.22	-4.28	1.75	2.47	-3.89	2.05	-2.85	-4.22	0.84	2.47	3.05	2.39	2.39	-3.89	-3.89	-4.28	-1.07	-2.18	1.94	-1.3	-1.73	-1.3	2.5	-1.3	-2.64	-2.18	0.26	0.5
970	96	1	P23219	2	CHEMBL221	4.22402566887063	nM	IC50	CHEMBL357002	2.39	0.75	-4.22	-4.28	-3.89	-4.28	3.52	-4.28	-2.59	0.75	3.11	1.75	-4.22	-4.28	1.75	2.47	-3.89	2.05	-2.85	-4.22	0.84	2.47	3.05	2.39	2.39	-3.89	-3.89	-4.28	-1.07	-2.18	1.94	-1.3	-1.73	-1.3	2.5	-1.3	-2.64	-2.18	0.26	0.5
971	96	1	P23219	2	CHEMBL221	5.33535802444387	nM	IC50	CHEMBL149781	2.39	0.75	-4.22	-4.28	-3.89	-4.28	3.52	-4.28	-2.59	0.75	3.11	1.75	-4.22	-4.28	1.75	2.47	-3.89	2.05	-2.85	-4.22	0.84	2.47	3.05	2.39	2.39	-3.89	-3.89	-4.28	-1.07	-2.18	1.94	-1.3	-1.73	-1.3	2.5	-1.3	-2.64	-2.18	0.26	0.5
972	96	1	P23219	2	CHEMBL221	4	nM	IC50	CHEMBL146465	2.39	0.75	-4.22	-4.28	-3.89	-4.28	3.52	-4.28	-2.59	0.75	3.11	1.75	-4.22	-4.28	1.75	2.47	-3.89	2.05	-2.85	-4.22	0.84	2.47	3.05	2.39	2.39	-3.89	-3.89	-4.28	-1.07	-2.18	1.94	-1.3	-1.73	-1.3	2.5	-1.3	-2.64	-2.18	0.26	0.5
974	96	1	P23219	2	CHEMBL221	4.46092390120722	nM	IC50	CHEMBL2112872	2.39	0.75	-4.22	-4.28	-3.89	-4.28	3.52	-4.28	-2.59	0.75	3.11	1.75	-4.22	-4.28	1.75	2.47	-3.89	2.05	-2.85	-4.22	0.84	2.47	3.05	2.39	2.39	-3.89	-3.89	-4.28	-1.07	-2.18	1.94	-1.3	-1.73	-1.3	2.5	-1.3	-2.64	-2.18	0.26	0.5
975	96	1	P23219	2	CHEMBL221	4	nM	IC50	CHEMBL344540	2.39	0.75	-4.22	-4.28	-3.89	-4.28	3.52	-4.28	-2.59	0.75	3.11	1.75	-4.22	-4.28	1.75	2.47	-3.89	2.05	-2.85	-4.22	0.84	2.47	3.05	2.39	2.39	-3.89	-3.89	-4.28	-1.07	-2.18	1.94	-1.3	-1.73	-1.3	2.5	-1.3	-2.64	-2.18	0.26	0.5
976	96	1	P23219	2	CHEMBL221	4.20065945054642	nM	IC50	CHEMBL148100	2.39	0.75	-4.22	-4.28	-3.89	-4.28	3.52	-4.28	-2.59	0.75	3.11	1.75	-4.22	-4.28	1.75	2.47	-3.89	2.05	-2.85	-4.22	0.84	2.47	3.05	2.39	2.39	-3.89	-3.89	-4.28	-1.07	-2.18	1.94	-1.3	-1.73	-1.3	2.5	-1.3	-2.64	-2.18	0.26	0.5
977	96	1	P23219	2	CHEMBL221	6.69897000433602	nM	IC50	CHEMBL277409	2.39	0.75	-4.22	-4.28	-3.89	-4.28	3.52	-4.28	-2.59	0.75	3.11	1.75	-4.22	-4.28	1.75	2.47	-3.89	2.05	-2.85	-4.22	0.84	2.47	3.05	2.39	2.39	-3.89	-3.89	-4.28	-1.07	-2.18	1.94	-1.3	-1.73	-1.3	2.5	-1.3	-2.64	-2.18	0.26	0.5
978	96	1	P23219	2	CHEMBL221	4.06048074738138	nM	IC50	CHEMBL22712	2.39	0.75	-4.22	-4.28	-3.89	-4.28	3.52	-4.28	-2.59	0.75	3.11	1.75	-4.22	-4.28	1.75	2.47	-3.89	2.05	-2.85	-4.22	0.84	2.47	3.05	2.39	2.39	-3.89	-3.89	-4.28	-1.07	-2.18	1.94	-1.3	-1.73	-1.3	2.5	-1.3	-2.64	-2.18	0.26	0.5
979	96	1	P23219	2	CHEMBL221	5.30102999566398	nM	IC50	CHEMBL278783	2.39	0.75	-4.22	-4.28	-3.89	-4.28	3.52	-4.28	-2.59	0.75	3.11	1.75	-4.22	-4.28	1.75	2.47	-3.89	2.05	-2.85	-4.22	0.84	2.47	3.05	2.39	2.39	-3.89	-3.89	-4.28	-1.07	-2.18	1.94	-1.3	-1.73	-1.3	2.5	-1.3	-2.64	-2.18	0.26	0.5
980	96	1	P23219	2	CHEMBL221	4.13667713987954	nM	IC50	CHEMBL280524	2.39	0.75	-4.22	-4.28	-3.89	-4.28	3.52	-4.28	-2.59	0.75	3.11	1.75	-4.22	-4.28	1.75	2.47	-3.89	2.05	-2.85	-4.22	0.84	2.47	3.05	2.39	2.39	-3.89	-3.89	-4.28	-1.07	-2.18	1.94	-1.3	-1.73	-1.3	2.5	-1.3	-2.64	-2.18	0.26	0.5
981	96	1	P23219	2	CHEMBL221	5.20065945054642	nM	IC50	CHEMBL25219	2.39	0.75	-4.22	-4.28	-3.89	-4.28	3.52	-4.28	-2.59	0.75	3.11	1.75	-4.22	-4.28	1.75	2.47	-3.89	2.05	-2.85	-4.22	0.84	2.47	3.05	2.39	2.39	-3.89	-3.89	-4.28	-1.07	-2.18	1.94	-1.3	-1.73	-1.3	2.5	-1.3	-2.64	-2.18	0.26	0.5
982	96	1	P23219	2	CHEMBL221	4.69897000433602	nM	IC50	CHEMBL22618	2.39	0.75	-4.22	-4.28	-3.89	-4.28	3.52	-4.28	-2.59	0.75	3.11	1.75	-4.22	-4.28	1.75	2.47	-3.89	2.05	-2.85	-4.22	0.84	2.47	3.05	2.39	2.39	-3.89	-3.89	-4.28	-1.07	-2.18	1.94	-1.3	-1.73	-1.3	2.5	-1.3	-2.64	-2.18	0.26	0.5
983	96	1	P23219	2	CHEMBL221	5.52287874528034	nM	IC50	CHEMBL23828	2.39	0.75	-4.22	-4.28	-3.89	-4.28	3.52	-4.28	-2.59	0.75	3.11	1.75	-4.22	-4.28	1.75	2.47	-3.89	2.05	-2.85	-4.22	0.84	2.47	3.05	2.39	2.39	-3.89	-3.89	-4.28	-1.07	-2.18	1.94	-1.3	-1.73	-1.3	2.5	-1.3	-2.64	-2.18	0.26	0.5
984	96	1	P23219	2	CHEMBL221	4.39794000867204	nM	IC50	CHEMBL22818	2.39	0.75	-4.22	-4.28	-3.89	-4.28	3.52	-4.28	-2.59	0.75	3.11	1.75	-4.22	-4.28	1.75	2.47	-3.89	2.05	-2.85	-4.22	0.84	2.47	3.05	2.39	2.39	-3.89	-3.89	-4.28	-1.07	-2.18	1.94	-1.3	-1.73	-1.3	2.5	-1.3	-2.64	-2.18	0.26	0.5
985	96	1	P23219	2	CHEMBL221	6.22914798835786	nM	IC50	CHEMBL281847	2.39	0.75	-4.22	-4.28	-3.89	-4.28	3.52	-4.28	-2.59	0.75	3.11	1.75	-4.22	-4.28	1.75	2.47	-3.89	2.05	-2.85	-4.22	0.84	2.47	3.05	2.39	2.39	-3.89	-3.89	-4.28	-1.07	-2.18	1.94	-1.3	-1.73	-1.3	2.5	-1.3	-2.64	-2.18	0.26	0.5
986	96	1	P23219	2	CHEMBL221	4.2839966563652	nM	IC50	CHEMBL281653	2.39	0.75	-4.22	-4.28	-3.89	-4.28	3.52	-4.28	-2.59	0.75	3.11	1.75	-4.22	-4.28	1.75	2.47	-3.89	2.05	-2.85	-4.22	0.84	2.47	3.05	2.39	2.39	-3.89	-3.89	-4.28	-1.07	-2.18	1.94	-1.3	-1.73	-1.3	2.5	-1.3	-2.64	-2.18	0.26	0.5
987	96	1	P23219	2	CHEMBL221	6.39794000867204	nM	IC50	CHEMBL25030	2.39	0.75	-4.22	-4.28	-3.89	-4.28	3.52	-4.28	-2.59	0.75	3.11	1.75	-4.22	-4.28	1.75	2.47	-3.89	2.05	-2.85	-4.22	0.84	2.47	3.05	2.39	2.39	-3.89	-3.89	-4.28	-1.07	-2.18	1.94	-1.3	-1.73	-1.3	2.5	-1.3	-2.64	-2.18	0.26	0.5
988	96	1	P23219	2	CHEMBL221	4.49485002168009	nM	IC50	CHEMBL25371	2.39	0.75	-4.22	-4.28	-3.89	-4.28	3.52	-4.28	-2.59	0.75	3.11	1.75	-4.22	-4.28	1.75	2.47	-3.89	2.05	-2.85	-4.22	0.84	2.47	3.05	2.39	2.39	-3.89	-3.89	-4.28	-1.07	-2.18	1.94	-1.3	-1.73	-1.3	2.5	-1.3	-2.64	-2.18	0.26	0.5
989	96	1	P23219	2	CHEMBL221	4.29242982390206	nM	IC50	CHEMBL432260	2.39	0.75	-4.22	-4.28	-3.89	-4.28	3.52	-4.28	-2.59	0.75	3.11	1.75	-4.22	-4.28	1.75	2.47	-3.89	2.05	-2.85	-4.22	0.84	2.47	3.05	2.39	2.39	-3.89	-3.89	-4.28	-1.07	-2.18	1.94	-1.3	-1.73	-1.3	2.5	-1.3	-2.64	-2.18	0.26	0.5
990	96	1	P23219	2	CHEMBL221	6.09691001300806	nM	IC50	CHEMBL433427	2.39	0.75	-4.22	-4.28	-3.89	-4.28	3.52	-4.28	-2.59	0.75	3.11	1.75	-4.22	-4.28	1.75	2.47	-3.89	2.05	-2.85	-4.22	0.84	2.47	3.05	2.39	2.39	-3.89	-3.89	-4.28	-1.07	-2.18	1.94	-1.3	-1.73	-1.3	2.5	-1.3	-2.64	-2.18	0.26	0.5
991	96	1	P23219	2	CHEMBL221	6.31875876262441	nM	IC50	CHEMBL24798	2.39	0.75	-4.22	-4.28	-3.89	-4.28	3.52	-4.28	-2.59	0.75	3.11	1.75	-4.22	-4.28	1.75	2.47	-3.89	2.05	-2.85	-4.22	0.84	2.47	3.05	2.39	2.39	-3.89	-3.89	-4.28	-1.07	-2.18	1.94	-1.3	-1.73	-1.3	2.5	-1.3	-2.64	-2.18	0.26	0.5
992	96	1	P23219	2	CHEMBL221	4.32790214206428	nM	IC50	CHEMBL26509	2.39	0.75	-4.22	-4.28	-3.89	-4.28	3.52	-4.28	-2.59	0.75	3.11	1.75	-4.22	-4.28	1.75	2.47	-3.89	2.05	-2.85	-4.22	0.84	2.47	3.05	2.39	2.39	-3.89	-3.89	-4.28	-1.07	-2.18	1.94	-1.3	-1.73	-1.3	2.5	-1.3	-2.64	-2.18	0.26	0.5
993	96	1	P23219	2	CHEMBL221	4.2518119729938	nM	IC50	CHEMBL441769	2.39	0.75	-4.22	-4.28	-3.89	-4.28	3.52	-4.28	-2.59	0.75	3.11	1.75	-4.22	-4.28	1.75	2.47	-3.89	2.05	-2.85	-4.22	0.84	2.47	3.05	2.39	2.39	-3.89	-3.89	-4.28	-1.07	-2.18	1.94	-1.3	-1.73	-1.3	2.5	-1.3	-2.64	-2.18	0.26	0.5
994	96	1	P23219	2	CHEMBL221	5.63827216398241	nM	IC50	CHEMBL281379	2.39	0.75	-4.22	-4.28	-3.89	-4.28	3.52	-4.28	-2.59	0.75	3.11	1.75	-4.22	-4.28	1.75	2.47	-3.89	2.05	-2.85	-4.22	0.84	2.47	3.05	2.39	2.39	-3.89	-3.89	-4.28	-1.07	-2.18	1.94	-1.3	-1.73	-1.3	2.5	-1.3	-2.64	-2.18	0.26	0.5
995	96	1	P23219	2	CHEMBL221	4.48148606012211	nM	IC50	CHEMBL24874	2.39	0.75	-4.22	-4.28	-3.89	-4.28	3.52	-4.28	-2.59	0.75	3.11	1.75	-4.22	-4.28	1.75	2.47	-3.89	2.05	-2.85	-4.22	0.84	2.47	3.05	2.39	2.39	-3.89	-3.89	-4.28	-1.07	-2.18	1.94	-1.3	-1.73	-1.3	2.5	-1.3	-2.64	-2.18	0.26	0.5
996	96	1	P23219	2	CHEMBL221	6.74472749489669	nM	IC50	CHEMBL25035	2.39	0.75	-4.22	-4.28	-3.89	-4.28	3.52	-4.28	-2.59	0.75	3.11	1.75	-4.22	-4.28	1.75	2.47	-3.89	2.05	-2.85	-4.22	0.84	2.47	3.05	2.39	2.39	-3.89	-3.89	-4.28	-1.07	-2.18	1.94	-1.3	-1.73	-1.3	2.5	-1.3	-2.64	-2.18	0.26	0.5
998	96	1	P23219	2	CHEMBL221	6.45593195564972	nM	IC50	CHEMBL27784	2.39	0.75	-4.22	-4.28	-3.89	-4.28	3.52	-4.28	-2.59	0.75	3.11	1.75	-4.22	-4.28	1.75	2.47	-3.89	2.05	-2.85	-4.22	0.84	2.47	3.05	2.39	2.39	-3.89	-3.89	-4.28	-1.07	-2.18	1.94	-1.3	-1.73	-1.3	2.5	-1.3	-2.64	-2.18	0.26	0.5
1000	96	1	P23219	2	CHEMBL221	5.32790214206428	nM	IC50	CHEMBL25288	2.39	0.75	-4.22	-4.28	-3.89	-4.28	3.52	-4.28	-2.59	0.75	3.11	1.75	-4.22	-4.28	1.75	2.47	-3.89	2.05	-2.85	-4.22	0.84	2.47	3.05	2.39	2.39	-3.89	-3.89	-4.28	-1.07	-2.18	1.94	-1.3	-1.73	-1.3	2.5	-1.3	-2.64	-2.18	0.26	0.5
1001	96	1	P23219	2	CHEMBL221	4.22914798835786	nM	IC50	CHEMBL24957	2.39	0.75	-4.22	-4.28	-3.89	-4.28	3.52	-4.28	-2.59	0.75	3.11	1.75	-4.22	-4.28	1.75	2.47	-3.89	2.05	-2.85	-4.22	0.84	2.47	3.05	2.39	2.39	-3.89	-3.89	-4.28	-1.07	-2.18	1.94	-1.3	-1.73	-1.3	2.5	-1.3	-2.64	-2.18	0.26	0.5
1002	96	1	P23219	2	CHEMBL221	5.16749108729376	nM	IC50	CHEMBL24349	2.39	0.75	-4.22	-4.28	-3.89	-4.28	3.52	-4.28	-2.59	0.75	3.11	1.75	-4.22	-4.28	1.75	2.47	-3.89	2.05	-2.85	-4.22	0.84	2.47	3.05	2.39	2.39	-3.89	-3.89	-4.28	-1.07	-2.18	1.94	-1.3	-1.73	-1.3	2.5	-1.3	-2.64	-2.18	0.26	0.5
1004	96	1	P23219	2	CHEMBL221	6.95860731484177	nM	IC50	CHEMBL161052	2.39	0.75	-4.22	-4.28	-3.89	-4.28	3.52	-4.28	-2.59	0.75	3.11	1.75	-4.22	-4.28	1.75	2.47	-3.89	2.05	-2.85	-4.22	0.84	2.47	3.05	2.39	2.39	-3.89	-3.89	-4.28	-1.07	-2.18	1.94	-1.3	-1.73	-1.3	2.5	-1.3	-2.64	-2.18	0.26	0.5
1005	96	1	P23219	2	CHEMBL221	4.61978875828839	nM	IC50	CHEMBL161481	2.39	0.75	-4.22	-4.28	-3.89	-4.28	3.52	-4.28	-2.59	0.75	3.11	1.75	-4.22	-4.28	1.75	2.47	-3.89	2.05	-2.85	-4.22	0.84	2.47	3.05	2.39	2.39	-3.89	-3.89	-4.28	-1.07	-2.18	1.94	-1.3	-1.73	-1.3	2.5	-1.3	-2.64	-2.18	0.26	0.5
1006	96	1	P23219	2	CHEMBL221	4.70996538863748	nM	IC50	CHEMBL161978	2.39	0.75	-4.22	-4.28	-3.89	-4.28	3.52	-4.28	-2.59	0.75	3.11	1.75	-4.22	-4.28	1.75	2.47	-3.89	2.05	-2.85	-4.22	0.84	2.47	3.05	2.39	2.39	-3.89	-3.89	-4.28	-1.07	-2.18	1.94	-1.3	-1.73	-1.3	2.5	-1.3	-2.64	-2.18	0.26	0.5
1007	96	1	P23219	2	CHEMBL221	4.22914798835786	nM	IC50	CHEMBL350424	2.39	0.75	-4.22	-4.28	-3.89	-4.28	3.52	-4.28	-2.59	0.75	3.11	1.75	-4.22	-4.28	1.75	2.47	-3.89	2.05	-2.85	-4.22	0.84	2.47	3.05	2.39	2.39	-3.89	-3.89	-4.28	-1.07	-2.18	1.94	-1.3	-1.73	-1.3	2.5	-1.3	-2.64	-2.18	0.26	0.5
1009	96	1	P23219	2	CHEMBL221	5.31875876262441	nM	IC50	CHEMBL162698	2.39	0.75	-4.22	-4.28	-3.89	-4.28	3.52	-4.28	-2.59	0.75	3.11	1.75	-4.22	-4.28	1.75	2.47	-3.89	2.05	-2.85	-4.22	0.84	2.47	3.05	2.39	2.39	-3.89	-3.89	-4.28	-1.07	-2.18	1.94	-1.3	-1.73	-1.3	2.5	-1.3	-2.64	-2.18	0.26	0.5
1010	96	1	P23219	2	CHEMBL221	4.19044028536473	nM	IC50	CHEMBL162029	2.39	0.75	-4.22	-4.28	-3.89	-4.28	3.52	-4.28	-2.59	0.75	3.11	1.75	-4.22	-4.28	1.75	2.47	-3.89	2.05	-2.85	-4.22	0.84	2.47	3.05	2.39	2.39	-3.89	-3.89	-4.28	-1.07	-2.18	1.94	-1.3	-1.73	-1.3	2.5	-1.3	-2.64	-2.18	0.26	0.5
1011	96	1	P23219	2	CHEMBL221	5.08092190762393	nM	IC50	CHEMBL350428	2.39	0.75	-4.22	-4.28	-3.89	-4.28	3.52	-4.28	-2.59	0.75	3.11	1.75	-4.22	-4.28	1.75	2.47	-3.89	2.05	-2.85	-4.22	0.84	2.47	3.05	2.39	2.39	-3.89	-3.89	-4.28	-1.07	-2.18	1.94	-1.3	-1.73	-1.3	2.5	-1.3	-2.64	-2.18	0.26	0.5
1012	96	1	P23219	2	CHEMBL221	7.49485002168009	nM	IC50	CHEMBL317434	2.39	0.75	-4.22	-4.28	-3.89	-4.28	3.52	-4.28	-2.59	0.75	3.11	1.75	-4.22	-4.28	1.75	2.47	-3.89	2.05	-2.85	-4.22	0.84	2.47	3.05	2.39	2.39	-3.89	-3.89	-4.28	-1.07	-2.18	1.94	-1.3	-1.73	-1.3	2.5	-1.3	-2.64	-2.18	0.26	0.5
1013	96	1	P23219	2	CHEMBL221	4.54515513999149	nM	IC50	CHEMBL158991	2.39	0.75	-4.22	-4.28	-3.89	-4.28	3.52	-4.28	-2.59	0.75	3.11	1.75	-4.22	-4.28	1.75	2.47	-3.89	2.05	-2.85	-4.22	0.84	2.47	3.05	2.39	2.39	-3.89	-3.89	-4.28	-1.07	-2.18	1.94	-1.3	-1.73	-1.3	2.5	-1.3	-2.64	-2.18	0.26	0.5
1047	96	1	P23219	2	CHEMBL221	4.30102999566398	nM	IC50	CHEMBL138191	2.39	0.75	-4.22	-4.28	-3.89	-4.28	3.52	-4.28	-2.59	0.75	3.11	1.75	-4.22	-4.28	1.75	2.47	-3.89	2.05	-2.85	-4.22	0.84	2.47	3.05	2.39	2.39	-3.89	-3.89	-4.28	-1.07	-2.18	1.94	-1.3	-1.73	-1.3	2.5	-1.3	-2.64	-2.18	0.26	0.5
1049	96	1	P23219	2	CHEMBL221	4.46344155742847	nM	IC50	CHEMBL345222	2.39	0.75	-4.22	-4.28	-3.89	-4.28	3.52	-4.28	-2.59	0.75	3.11	1.75	-4.22	-4.28	1.75	2.47	-3.89	2.05	-2.85	-4.22	0.84	2.47	3.05	2.39	2.39	-3.89	-3.89	-4.28	-1.07	-2.18	1.94	-1.3	-1.73	-1.3	2.5	-1.3	-2.64	-2.18	0.26	0.5
1051	96	1	P23219	2	CHEMBL221	5.43179827593301	nM	IC50	CHEMBL423640	2.39	0.75	-4.22	-4.28	-3.89	-4.28	3.52	-4.28	-2.59	0.75	3.11	1.75	-4.22	-4.28	1.75	2.47	-3.89	2.05	-2.85	-4.22	0.84	2.47	3.05	2.39	2.39	-3.89	-3.89	-4.28	-1.07	-2.18	1.94	-1.3	-1.73	-1.3	2.5	-1.3	-2.64	-2.18	0.26	0.5
1052	96	1	P23219	2	CHEMBL221	5.52287874528034	nM	IC50	CHEMBL101	2.39	0.75	-4.22	-4.28	-3.89	-4.28	3.52	-4.28	-2.59	0.75	3.11	1.75	-4.22	-4.28	1.75	2.47	-3.89	2.05	-2.85	-4.22	0.84	2.47	3.05	2.39	2.39	-3.89	-3.89	-4.28	-1.07	-2.18	1.94	-1.3	-1.73	-1.3	2.5	-1.3	-2.64	-2.18	0.26	0.5
1053	96	1	P23219	2	CHEMBL221	5.0268721464003	nM	IC50	CHEMBL351983	2.39	0.75	-4.22	-4.28	-3.89	-4.28	3.52	-4.28	-2.59	0.75	3.11	1.75	-4.22	-4.28	1.75	2.47	-3.89	2.05	-2.85	-4.22	0.84	2.47	3.05	2.39	2.39	-3.89	-3.89	-4.28	-1.07	-2.18	1.94	-1.3	-1.73	-1.3	2.5	-1.3	-2.64	-2.18	0.26	0.5
1054	96	1	P23219	2	CHEMBL221	5.55284196865778	nM	IC50	CHEMBL164319	2.39	0.75	-4.22	-4.28	-3.89	-4.28	3.52	-4.28	-2.59	0.75	3.11	1.75	-4.22	-4.28	1.75	2.47	-3.89	2.05	-2.85	-4.22	0.84	2.47	3.05	2.39	2.39	-3.89	-3.89	-4.28	-1.07	-2.18	1.94	-1.3	-1.73	-1.3	2.5	-1.3	-2.64	-2.18	0.26	0.5
1055	96	1	P23219	2	CHEMBL221	5.57348873863543	nM	IC50	CHEMBL97059	2.39	0.75	-4.22	-4.28	-3.89	-4.28	3.52	-4.28	-2.59	0.75	3.11	1.75	-4.22	-4.28	1.75	2.47	-3.89	2.05	-2.85	-4.22	0.84	2.47	3.05	2.39	2.39	-3.89	-3.89	-4.28	-1.07	-2.18	1.94	-1.3	-1.73	-1.3	2.5	-1.3	-2.64	-2.18	0.26	0.5
1056	96	1	P23219	2	CHEMBL221	6.11918640771921	nM	IC50	CHEMBL95022	2.39	0.75	-4.22	-4.28	-3.89	-4.28	3.52	-4.28	-2.59	0.75	3.11	1.75	-4.22	-4.28	1.75	2.47	-3.89	2.05	-2.85	-4.22	0.84	2.47	3.05	2.39	2.39	-3.89	-3.89	-4.28	-1.07	-2.18	1.94	-1.3	-1.73	-1.3	2.5	-1.3	-2.64	-2.18	0.26	0.5
1057	96	1	P23219	2	CHEMBL221	6.39794000867204	nM	IC50	CHEMBL329919	2.39	0.75	-4.22	-4.28	-3.89	-4.28	3.52	-4.28	-2.59	0.75	3.11	1.75	-4.22	-4.28	1.75	2.47	-3.89	2.05	-2.85	-4.22	0.84	2.47	3.05	2.39	2.39	-3.89	-3.89	-4.28	-1.07	-2.18	1.94	-1.3	-1.73	-1.3	2.5	-1.3	-2.64	-2.18	0.26	0.5
1058	96	1	P23219	2	CHEMBL221	4.95467702121334	nM	IC50	CHEMBL94494	2.39	0.75	-4.22	-4.28	-3.89	-4.28	3.52	-4.28	-2.59	0.75	3.11	1.75	-4.22	-4.28	1.75	2.47	-3.89	2.05	-2.85	-4.22	0.84	2.47	3.05	2.39	2.39	-3.89	-3.89	-4.28	-1.07	-2.18	1.94	-1.3	-1.73	-1.3	2.5	-1.3	-2.64	-2.18	0.26	0.5
1059	96	1	P23219	2	CHEMBL221	5.01322826573375	nM	IC50	CHEMBL273420	2.39	0.75	-4.22	-4.28	-3.89	-4.28	3.52	-4.28	-2.59	0.75	3.11	1.75	-4.22	-4.28	1.75	2.47	-3.89	2.05	-2.85	-4.22	0.84	2.47	3.05	2.39	2.39	-3.89	-3.89	-4.28	-1.07	-2.18	1.94	-1.3	-1.73	-1.3	2.5	-1.3	-2.64	-2.18	0.26	0.5
1060	96	1	P23219	2	CHEMBL221	5.56383735295924	nM	IC50	CHEMBL328009	2.39	0.75	-4.22	-4.28	-3.89	-4.28	3.52	-4.28	-2.59	0.75	3.11	1.75	-4.22	-4.28	1.75	2.47	-3.89	2.05	-2.85	-4.22	0.84	2.47	3.05	2.39	2.39	-3.89	-3.89	-4.28	-1.07	-2.18	1.94	-1.3	-1.73	-1.3	2.5	-1.3	-2.64	-2.18	0.26	0.5
1061	96	1	P23219	2	CHEMBL221	6.52287874528034	nM	IC50	CHEMBL319512	2.39	0.75	-4.22	-4.28	-3.89	-4.28	3.52	-4.28	-2.59	0.75	3.11	1.75	-4.22	-4.28	1.75	2.47	-3.89	2.05	-2.85	-4.22	0.84	2.47	3.05	2.39	2.39	-3.89	-3.89	-4.28	-1.07	-2.18	1.94	-1.3	-1.73	-1.3	2.5	-1.3	-2.64	-2.18	0.26	0.5
1062	96	1	P23219	2	CHEMBL221	4.86646109162978	nM	IC50	CHEMBL94935	2.39	0.75	-4.22	-4.28	-3.89	-4.28	3.52	-4.28	-2.59	0.75	3.11	1.75	-4.22	-4.28	1.75	2.47	-3.89	2.05	-2.85	-4.22	0.84	2.47	3.05	2.39	2.39	-3.89	-3.89	-4.28	-1.07	-2.18	1.94	-1.3	-1.73	-1.3	2.5	-1.3	-2.64	-2.18	0.26	0.5
1063	96	1	P23219	2	CHEMBL221	6.56863623584101	nM	IC50	CHEMBL316455	2.39	0.75	-4.22	-4.28	-3.89	-4.28	3.52	-4.28	-2.59	0.75	3.11	1.75	-4.22	-4.28	1.75	2.47	-3.89	2.05	-2.85	-4.22	0.84	2.47	3.05	2.39	2.39	-3.89	-3.89	-4.28	-1.07	-2.18	1.94	-1.3	-1.73	-1.3	2.5	-1.3	-2.64	-2.18	0.26	0.5
1064	96	1	P23219	2	CHEMBL221	5.14874165128092	nM	IC50	CHEMBL95021	2.39	0.75	-4.22	-4.28	-3.89	-4.28	3.52	-4.28	-2.59	0.75	3.11	1.75	-4.22	-4.28	1.75	2.47	-3.89	2.05	-2.85	-4.22	0.84	2.47	3.05	2.39	2.39	-3.89	-3.89	-4.28	-1.07	-2.18	1.94	-1.3	-1.73	-1.3	2.5	-1.3	-2.64	-2.18	0.26	0.5
1065	96	1	P23219	2	CHEMBL221	6.10237290870956	nM	IC50	CHEMBL328906	2.39	0.75	-4.22	-4.28	-3.89	-4.28	3.52	-4.28	-2.59	0.75	3.11	1.75	-4.22	-4.28	1.75	2.47	-3.89	2.05	-2.85	-4.22	0.84	2.47	3.05	2.39	2.39	-3.89	-3.89	-4.28	-1.07	-2.18	1.94	-1.3	-1.73	-1.3	2.5	-1.3	-2.64	-2.18	0.26	0.5
1066	96	1	P23219	2	CHEMBL221	5.20481541031758	nM	IC50	CHEMBL411894	2.39	0.75	-4.22	-4.28	-3.89	-4.28	3.52	-4.28	-2.59	0.75	3.11	1.75	-4.22	-4.28	1.75	2.47	-3.89	2.05	-2.85	-4.22	0.84	2.47	3.05	2.39	2.39	-3.89	-3.89	-4.28	-1.07	-2.18	1.94	-1.3	-1.73	-1.3	2.5	-1.3	-2.64	-2.18	0.26	0.5
1068	96	1	P23219	2	CHEMBL221	5.00524305541237	nM	IC50	CHEMBL320433	2.39	0.75	-4.22	-4.28	-3.89	-4.28	3.52	-4.28	-2.59	0.75	3.11	1.75	-4.22	-4.28	1.75	2.47	-3.89	2.05	-2.85	-4.22	0.84	2.47	3.05	2.39	2.39	-3.89	-3.89	-4.28	-1.07	-2.18	1.94	-1.3	-1.73	-1.3	2.5	-1.3	-2.64	-2.18	0.26	0.5
1069	96	1	P23219	2	CHEMBL221	5.69897000433602	nM	IC50	CHEMBL10	2.39	0.75	-4.22	-4.28	-3.89	-4.28	3.52	-4.28	-2.59	0.75	3.11	1.75	-4.22	-4.28	1.75	2.47	-3.89	2.05	-2.85	-4.22	0.84	2.47	3.05	2.39	2.39	-3.89	-3.89	-4.28	-1.07	-2.18	1.94	-1.3	-1.73	-1.3	2.5	-1.3	-2.64	-2.18	0.26	0.5
1070	96	1	P23219	2	CHEMBL221	6	nM	IC50	CHEMBL35482	2.39	0.75	-4.22	-4.28	-3.89	-4.28	3.52	-4.28	-2.59	0.75	3.11	1.75	-4.22	-4.28	1.75	2.47	-3.89	2.05	-2.85	-4.22	0.84	2.47	3.05	2.39	2.39	-3.89	-3.89	-4.28	-1.07	-2.18	1.94	-1.3	-1.73	-1.3	2.5	-1.3	-2.64	-2.18	0.26	0.5
1071	96	1	P23219	2	CHEMBL221	5.30102999566398	nM	IC50	CHEMBL113851	2.39	0.75	-4.22	-4.28	-3.89	-4.28	3.52	-4.28	-2.59	0.75	3.11	1.75	-4.22	-4.28	1.75	2.47	-3.89	2.05	-2.85	-4.22	0.84	2.47	3.05	2.39	2.39	-3.89	-3.89	-4.28	-1.07	-2.18	1.94	-1.3	-1.73	-1.3	2.5	-1.3	-2.64	-2.18	0.26	0.5
1076	96	1	P23219	2	CHEMBL221	4.23433144524099	nM	IC50	CHEMBL363102	2.39	0.75	-4.22	-4.28	-3.89	-4.28	3.52	-4.28	-2.59	0.75	3.11	1.75	-4.22	-4.28	1.75	2.47	-3.89	2.05	-2.85	-4.22	0.84	2.47	3.05	2.39	2.39	-3.89	-3.89	-4.28	-1.07	-2.18	1.94	-1.3	-1.73	-1.3	2.5	-1.3	-2.64	-2.18	0.26	0.5
1077	96	1	P23219	2	CHEMBL221	5.41116827440579	nM	IC50	CHEMBL359775	2.39	0.75	-4.22	-4.28	-3.89	-4.28	3.52	-4.28	-2.59	0.75	3.11	1.75	-4.22	-4.28	1.75	2.47	-3.89	2.05	-2.85	-4.22	0.84	2.47	3.05	2.39	2.39	-3.89	-3.89	-4.28	-1.07	-2.18	1.94	-1.3	-1.73	-1.3	2.5	-1.3	-2.64	-2.18	0.26	0.5
1078	96	1	P23219	2	CHEMBL221	4.61798295742513	nM	IC50	CHEMBL366102	2.39	0.75	-4.22	-4.28	-3.89	-4.28	3.52	-4.28	-2.59	0.75	3.11	1.75	-4.22	-4.28	1.75	2.47	-3.89	2.05	-2.85	-4.22	0.84	2.47	3.05	2.39	2.39	-3.89	-3.89	-4.28	-1.07	-2.18	1.94	-1.3	-1.73	-1.3	2.5	-1.3	-2.64	-2.18	0.26	0.5
1079	96	1	P23219	2	CHEMBL221	5.41702807089519	nM	IC50	CHEMBL186632	2.39	0.75	-4.22	-4.28	-3.89	-4.28	3.52	-4.28	-2.59	0.75	3.11	1.75	-4.22	-4.28	1.75	2.47	-3.89	2.05	-2.85	-4.22	0.84	2.47	3.05	2.39	2.39	-3.89	-3.89	-4.28	-1.07	-2.18	1.94	-1.3	-1.73	-1.3	2.5	-1.3	-2.64	-2.18	0.26	0.5
1080	96	1	P23219	2	CHEMBL221	5.58419227236446	nM	IC50	CHEMBL365267	2.39	0.75	-4.22	-4.28	-3.89	-4.28	3.52	-4.28	-2.59	0.75	3.11	1.75	-4.22	-4.28	1.75	2.47	-3.89	2.05	-2.85	-4.22	0.84	2.47	3.05	2.39	2.39	-3.89	-3.89	-4.28	-1.07	-2.18	1.94	-1.3	-1.73	-1.3	2.5	-1.3	-2.64	-2.18	0.26	0.5
1081	96	1	P23219	2	CHEMBL221	4.35753547975788	nM	IC50	CHEMBL184613	2.39	0.75	-4.22	-4.28	-3.89	-4.28	3.52	-4.28	-2.59	0.75	3.11	1.75	-4.22	-4.28	1.75	2.47	-3.89	2.05	-2.85	-4.22	0.84	2.47	3.05	2.39	2.39	-3.89	-3.89	-4.28	-1.07	-2.18	1.94	-1.3	-1.73	-1.3	2.5	-1.3	-2.64	-2.18	0.26	0.5
1082	96	1	P23219	2	CHEMBL221	5.06398920428479	nM	IC50	CHEMBL186709	2.39	0.75	-4.22	-4.28	-3.89	-4.28	3.52	-4.28	-2.59	0.75	3.11	1.75	-4.22	-4.28	1.75	2.47	-3.89	2.05	-2.85	-4.22	0.84	2.47	3.05	2.39	2.39	-3.89	-3.89	-4.28	-1.07	-2.18	1.94	-1.3	-1.73	-1.3	2.5	-1.3	-2.64	-2.18	0.26	0.5
1085	96	1	P23219	2	CHEMBL221	4.27002571430044	nM	IC50	CHEMBL329688	2.39	0.75	-4.22	-4.28	-3.89	-4.28	3.52	-4.28	-2.59	0.75	3.11	1.75	-4.22	-4.28	1.75	2.47	-3.89	2.05	-2.85	-4.22	0.84	2.47	3.05	2.39	2.39	-3.89	-3.89	-4.28	-1.07	-2.18	1.94	-1.3	-1.73	-1.3	2.5	-1.3	-2.64	-2.18	0.26	0.5
1086	96	1	P23219	2	CHEMBL221	5.23999995270727	nM	IC50	CHEMBL185163	2.39	0.75	-4.22	-4.28	-3.89	-4.28	3.52	-4.28	-2.59	0.75	3.11	1.75	-4.22	-4.28	1.75	2.47	-3.89	2.05	-2.85	-4.22	0.84	2.47	3.05	2.39	2.39	-3.89	-3.89	-4.28	-1.07	-2.18	1.94	-1.3	-1.73	-1.3	2.5	-1.3	-2.64	-2.18	0.26	0.5
1087	96	1	P23219	2	CHEMBL221	5.25999990031145	nM	IC50	CHEMBL362779	2.39	0.75	-4.22	-4.28	-3.89	-4.28	3.52	-4.28	-2.59	0.75	3.11	1.75	-4.22	-4.28	1.75	2.47	-3.89	2.05	-2.85	-4.22	0.84	2.47	3.05	2.39	2.39	-3.89	-3.89	-4.28	-1.07	-2.18	1.94	-1.3	-1.73	-1.3	2.5	-1.3	-2.64	-2.18	0.26	0.5
1088	96	1	P23219	2	CHEMBL221	5.43000026779605	nM	IC50	CHEMBL365301	2.39	0.75	-4.22	-4.28	-3.89	-4.28	3.52	-4.28	-2.59	0.75	3.11	1.75	-4.22	-4.28	1.75	2.47	-3.89	2.05	-2.85	-4.22	0.84	2.47	3.05	2.39	2.39	-3.89	-3.89	-4.28	-1.07	-2.18	1.94	-1.3	-1.73	-1.3	2.5	-1.3	-2.64	-2.18	0.26	0.5
1089	96	1	P23219	2	CHEMBL221	4.65000002688118	nM	IC50	CHEMBL182820	2.39	0.75	-4.22	-4.28	-3.89	-4.28	3.52	-4.28	-2.59	0.75	3.11	1.75	-4.22	-4.28	1.75	2.47	-3.89	2.05	-2.85	-4.22	0.84	2.47	3.05	2.39	2.39	-3.89	-3.89	-4.28	-1.07	-2.18	1.94	-1.3	-1.73	-1.3	2.5	-1.3	-2.64	-2.18	0.26	0.5
1090	96	1	P23219	2	CHEMBL221	4.71999993571791	nM	IC50	CHEMBL184122	2.39	0.75	-4.22	-4.28	-3.89	-4.28	3.52	-4.28	-2.59	0.75	3.11	1.75	-4.22	-4.28	1.75	2.47	-3.89	2.05	-2.85	-4.22	0.84	2.47	3.05	2.39	2.39	-3.89	-3.89	-4.28	-1.07	-2.18	1.94	-1.3	-1.73	-1.3	2.5	-1.3	-2.64	-2.18	0.26	0.5
1091	96	1	P23219	2	CHEMBL221	4.96000007768865	nM	IC50	CHEMBL184341	2.39	0.75	-4.22	-4.28	-3.89	-4.28	3.52	-4.28	-2.59	0.75	3.11	1.75	-4.22	-4.28	1.75	2.47	-3.89	2.05	-2.85	-4.22	0.84	2.47	3.05	2.39	2.39	-3.89	-3.89	-4.28	-1.07	-2.18	1.94	-1.3	-1.73	-1.3	2.5	-1.3	-2.64	-2.18	0.26	0.5
1092	96	1	P23219	2	CHEMBL221	5.77000093405071	nM	IC50	CHEMBL365883	2.39	0.75	-4.22	-4.28	-3.89	-4.28	3.52	-4.28	-2.59	0.75	3.11	1.75	-4.22	-4.28	1.75	2.47	-3.89	2.05	-2.85	-4.22	0.84	2.47	3.05	2.39	2.39	-3.89	-3.89	-4.28	-1.07	-2.18	1.94	-1.3	-1.73	-1.3	2.5	-1.3	-2.64	-2.18	0.26	0.5
1093	96	1	P23219	2	CHEMBL221	4.76999991112351	nM	IC50	CHEMBL184076	2.39	0.75	-4.22	-4.28	-3.89	-4.28	3.52	-4.28	-2.59	0.75	3.11	1.75	-4.22	-4.28	1.75	2.47	-3.89	2.05	-2.85	-4.22	0.84	2.47	3.05	2.39	2.39	-3.89	-3.89	-4.28	-1.07	-2.18	1.94	-1.3	-1.73	-1.3	2.5	-1.3	-2.64	-2.18	0.26	0.5
1094	96	1	P23219	2	CHEMBL221	4.77999997577749	nM	IC50	CHEMBL185547	2.39	0.75	-4.22	-4.28	-3.89	-4.28	3.52	-4.28	-2.59	0.75	3.11	1.75	-4.22	-4.28	1.75	2.47	-3.89	2.05	-2.85	-4.22	0.84	2.47	3.05	2.39	2.39	-3.89	-3.89	-4.28	-1.07	-2.18	1.94	-1.3	-1.73	-1.3	2.5	-1.3	-2.64	-2.18	0.26	0.5
1095	96	1	P23219	2	CHEMBL221	4.83000011397362	nM	IC50	CHEMBL184375	2.39	0.75	-4.22	-4.28	-3.89	-4.28	3.52	-4.28	-2.59	0.75	3.11	1.75	-4.22	-4.28	1.75	2.47	-3.89	2.05	-2.85	-4.22	0.84	2.47	3.05	2.39	2.39	-3.89	-3.89	-4.28	-1.07	-2.18	1.94	-1.3	-1.73	-1.3	2.5	-1.3	-2.64	-2.18	0.26	0.5
1096	96	1	P23219	2	CHEMBL221	5.41000016185841	nM	IC50	CHEMBL185196	2.39	0.75	-4.22	-4.28	-3.89	-4.28	3.52	-4.28	-2.59	0.75	3.11	1.75	-4.22	-4.28	1.75	2.47	-3.89	2.05	-2.85	-4.22	0.84	2.47	3.05	2.39	2.39	-3.89	-3.89	-4.28	-1.07	-2.18	1.94	-1.3	-1.73	-1.3	2.5	-1.3	-2.64	-2.18	0.26	0.5
1097	96	1	P23219	2	CHEMBL221	6.23000269597146	nM	IC50	CHEMBL363270	2.39	0.75	-4.22	-4.28	-3.89	-4.28	3.52	-4.28	-2.59	0.75	3.11	1.75	-4.22	-4.28	1.75	2.47	-3.89	2.05	-2.85	-4.22	0.84	2.47	3.05	2.39	2.39	-3.89	-3.89	-4.28	-1.07	-2.18	1.94	-1.3	-1.73	-1.3	2.5	-1.3	-2.64	-2.18	0.26	0.5
1098	96	1	P23219	2	CHEMBL221	4.75000010014043	nM	IC50	CHEMBL186634	2.39	0.75	-4.22	-4.28	-3.89	-4.28	3.52	-4.28	-2.59	0.75	3.11	1.75	-4.22	-4.28	1.75	2.47	-3.89	2.05	-2.85	-4.22	0.84	2.47	3.05	2.39	2.39	-3.89	-3.89	-4.28	-1.07	-2.18	1.94	-1.3	-1.73	-1.3	2.5	-1.3	-2.64	-2.18	0.26	0.5
1106	96	1	P23219	2	CHEMBL221	5.45593195564972	nM	IC50	CHEMBL183977	2.39	0.75	-4.22	-4.28	-3.89	-4.28	3.52	-4.28	-2.59	0.75	3.11	1.75	-4.22	-4.28	1.75	2.47	-3.89	2.05	-2.85	-4.22	0.84	2.47	3.05	2.39	2.39	-3.89	-3.89	-4.28	-1.07	-2.18	1.94	-1.3	-1.73	-1.3	2.5	-1.3	-2.64	-2.18	0.26	0.5
1107	96	1	P23219	2	CHEMBL221	4.25414480482627	nM	IC50	CHEMBL362290	2.39	0.75	-4.22	-4.28	-3.89	-4.28	3.52	-4.28	-2.59	0.75	3.11	1.75	-4.22	-4.28	1.75	2.47	-3.89	2.05	-2.85	-4.22	0.84	2.47	3.05	2.39	2.39	-3.89	-3.89	-4.28	-1.07	-2.18	1.94	-1.3	-1.73	-1.3	2.5	-1.3	-2.64	-2.18	0.26	0.5
1108	96	1	P23219	2	CHEMBL221	4.73992861201492	nM	IC50	CHEMBL363767	2.39	0.75	-4.22	-4.28	-3.89	-4.28	3.52	-4.28	-2.59	0.75	3.11	1.75	-4.22	-4.28	1.75	2.47	-3.89	2.05	-2.85	-4.22	0.84	2.47	3.05	2.39	2.39	-3.89	-3.89	-4.28	-1.07	-2.18	1.94	-1.3	-1.73	-1.3	2.5	-1.3	-2.64	-2.18	0.26	0.5
1109	96	1	P23219	2	CHEMBL221	4.74472749489669	nM	IC50	CHEMBL184281	2.39	0.75	-4.22	-4.28	-3.89	-4.28	3.52	-4.28	-2.59	0.75	3.11	1.75	-4.22	-4.28	1.75	2.47	-3.89	2.05	-2.85	-4.22	0.84	2.47	3.05	2.39	2.39	-3.89	-3.89	-4.28	-1.07	-2.18	1.94	-1.3	-1.73	-1.3	2.5	-1.3	-2.64	-2.18	0.26	0.5
1110	96	1	P23219	2	CHEMBL221	4.52287874528034	nM	IC50	CHEMBL183653	2.39	0.75	-4.22	-4.28	-3.89	-4.28	3.52	-4.28	-2.59	0.75	3.11	1.75	-4.22	-4.28	1.75	2.47	-3.89	2.05	-2.85	-4.22	0.84	2.47	3.05	2.39	2.39	-3.89	-3.89	-4.28	-1.07	-2.18	1.94	-1.3	-1.73	-1.3	2.5	-1.3	-2.64	-2.18	0.26	0.5
1111	96	1	P23219	2	CHEMBL221	4.1944991418416	nM	IC50	CHEMBL362138	2.39	0.75	-4.22	-4.28	-3.89	-4.28	3.52	-4.28	-2.59	0.75	3.11	1.75	-4.22	-4.28	1.75	2.47	-3.89	2.05	-2.85	-4.22	0.84	2.47	3.05	2.39	2.39	-3.89	-3.89	-4.28	-1.07	-2.18	1.94	-1.3	-1.73	-1.3	2.5	-1.3	-2.64	-2.18	0.26	0.5
1112	96	1	P23219	2	CHEMBL221	4.0087739243075	nM	IC50	CHEMBL183970	2.39	0.75	-4.22	-4.28	-3.89	-4.28	3.52	-4.28	-2.59	0.75	3.11	1.75	-4.22	-4.28	1.75	2.47	-3.89	2.05	-2.85	-4.22	0.84	2.47	3.05	2.39	2.39	-3.89	-3.89	-4.28	-1.07	-2.18	1.94	-1.3	-1.73	-1.3	2.5	-1.3	-2.64	-2.18	0.26	0.5
1113	96	1	P23219	2	CHEMBL221	4.14813039927023	nM	IC50	CHEMBL185528	2.39	0.75	-4.22	-4.28	-3.89	-4.28	3.52	-4.28	-2.59	0.75	3.11	1.75	-4.22	-4.28	1.75	2.47	-3.89	2.05	-2.85	-4.22	0.84	2.47	3.05	2.39	2.39	-3.89	-3.89	-4.28	-1.07	-2.18	1.94	-1.3	-1.73	-1.3	2.5	-1.3	-2.64	-2.18	0.26	0.5
1114	96	1	P23219	2	CHEMBL221	5.13667713987954	nM	IC50	CHEMBL442036	2.39	0.75	-4.22	-4.28	-3.89	-4.28	3.52	-4.28	-2.59	0.75	3.11	1.75	-4.22	-4.28	1.75	2.47	-3.89	2.05	-2.85	-4.22	0.84	2.47	3.05	2.39	2.39	-3.89	-3.89	-4.28	-1.07	-2.18	1.94	-1.3	-1.73	-1.3	2.5	-1.3	-2.64	-2.18	0.26	0.5
1115	96	1	P23219	2	CHEMBL221	5.03151705144607	nM	IC50	CHEMBL184039	2.39	0.75	-4.22	-4.28	-3.89	-4.28	3.52	-4.28	-2.59	0.75	3.11	1.75	-4.22	-4.28	1.75	2.47	-3.89	2.05	-2.85	-4.22	0.84	2.47	3.05	2.39	2.39	-3.89	-3.89	-4.28	-1.07	-2.18	1.94	-1.3	-1.73	-1.3	2.5	-1.3	-2.64	-2.18	0.26	0.5
1116	96	1	P23219	2	CHEMBL221	4.76447155309245	nM	IC50	CHEMBL183101	2.39	0.75	-4.22	-4.28	-3.89	-4.28	3.52	-4.28	-2.59	0.75	3.11	1.75	-4.22	-4.28	1.75	2.47	-3.89	2.05	-2.85	-4.22	0.84	2.47	3.05	2.39	2.39	-3.89	-3.89	-4.28	-1.07	-2.18	1.94	-1.3	-1.73	-1.3	2.5	-1.3	-2.64	-2.18	0.26	0.5
1117	96	1	P23219	2	CHEMBL221	5.09151498112135	nM	IC50	CHEMBL183279	2.39	0.75	-4.22	-4.28	-3.89	-4.28	3.52	-4.28	-2.59	0.75	3.11	1.75	-4.22	-4.28	1.75	2.47	-3.89	2.05	-2.85	-4.22	0.84	2.47	3.05	2.39	2.39	-3.89	-3.89	-4.28	-1.07	-2.18	1.94	-1.3	-1.73	-1.3	2.5	-1.3	-2.64	-2.18	0.26	0.5
1118	96	1	P23219	2	CHEMBL221	4.48148606012211	nM	IC50	CHEMBL359563	2.39	0.75	-4.22	-4.28	-3.89	-4.28	3.52	-4.28	-2.59	0.75	3.11	1.75	-4.22	-4.28	1.75	2.47	-3.89	2.05	-2.85	-4.22	0.84	2.47	3.05	2.39	2.39	-3.89	-3.89	-4.28	-1.07	-2.18	1.94	-1.3	-1.73	-1.3	2.5	-1.3	-2.64	-2.18	0.26	0.5
1119	96	1	P23219	2	CHEMBL221	4.92081875395237	nM	IC50	CHEMBL184075	2.39	0.75	-4.22	-4.28	-3.89	-4.28	3.52	-4.28	-2.59	0.75	3.11	1.75	-4.22	-4.28	1.75	2.47	-3.89	2.05	-2.85	-4.22	0.84	2.47	3.05	2.39	2.39	-3.89	-3.89	-4.28	-1.07	-2.18	1.94	-1.3	-1.73	-1.3	2.5	-1.3	-2.64	-2.18	0.26	0.5
1120	96	1	P23219	2	CHEMBL221	5.22184874961636	nM	IC50	CHEMBL433756	2.39	0.75	-4.22	-4.28	-3.89	-4.28	3.52	-4.28	-2.59	0.75	3.11	1.75	-4.22	-4.28	1.75	2.47	-3.89	2.05	-2.85	-4.22	0.84	2.47	3.05	2.39	2.39	-3.89	-3.89	-4.28	-1.07	-2.18	1.94	-1.3	-1.73	-1.3	2.5	-1.3	-2.64	-2.18	0.26	0.5
1121	96	1	P23219	2	CHEMBL221	5.22184874961636	nM	IC50	CHEMBL183178	2.39	0.75	-4.22	-4.28	-3.89	-4.28	3.52	-4.28	-2.59	0.75	3.11	1.75	-4.22	-4.28	1.75	2.47	-3.89	2.05	-2.85	-4.22	0.84	2.47	3.05	2.39	2.39	-3.89	-3.89	-4.28	-1.07	-2.18	1.94	-1.3	-1.73	-1.3	2.5	-1.3	-2.64	-2.18	0.26	0.5
1122	96	1	P23219	2	CHEMBL221	4.48148606012211	nM	IC50	CHEMBL360343	2.39	0.75	-4.22	-4.28	-3.89	-4.28	3.52	-4.28	-2.59	0.75	3.11	1.75	-4.22	-4.28	1.75	2.47	-3.89	2.05	-2.85	-4.22	0.84	2.47	3.05	2.39	2.39	-3.89	-3.89	-4.28	-1.07	-2.18	1.94	-1.3	-1.73	-1.3	2.5	-1.3	-2.64	-2.18	0.26	0.5
1123	96	1	P23219	2	CHEMBL221	5.61261017366127	nM	IC50	CHEMBL361055	2.39	0.75	-4.22	-4.28	-3.89	-4.28	3.52	-4.28	-2.59	0.75	3.11	1.75	-4.22	-4.28	1.75	2.47	-3.89	2.05	-2.85	-4.22	0.84	2.47	3.05	2.39	2.39	-3.89	-3.89	-4.28	-1.07	-2.18	1.94	-1.3	-1.73	-1.3	2.5	-1.3	-2.64	-2.18	0.26	0.5
1124	96	1	P23219	2	CHEMBL221	7.04575749056067	nM	IC50	CHEMBL365033	2.39	0.75	-4.22	-4.28	-3.89	-4.28	3.52	-4.28	-2.59	0.75	3.11	1.75	-4.22	-4.28	1.75	2.47	-3.89	2.05	-2.85	-4.22	0.84	2.47	3.05	2.39	2.39	-3.89	-3.89	-4.28	-1.07	-2.18	1.94	-1.3	-1.73	-1.3	2.5	-1.3	-2.64	-2.18	0.26	0.5
1125	96	1	P23219	2	CHEMBL221	7.30102999566398	nM	IC50	CHEMBL361504	2.39	0.75	-4.22	-4.28	-3.89	-4.28	3.52	-4.28	-2.59	0.75	3.11	1.75	-4.22	-4.28	1.75	2.47	-3.89	2.05	-2.85	-4.22	0.84	2.47	3.05	2.39	2.39	-3.89	-3.89	-4.28	-1.07	-2.18	1.94	-1.3	-1.73	-1.3	2.5	-1.3	-2.64	-2.18	0.26	0.5
1126	96	1	P23219	2	CHEMBL221	6.30102999566398	nM	IC50	CHEMBL363228	2.39	0.75	-4.22	-4.28	-3.89	-4.28	3.52	-4.28	-2.59	0.75	3.11	1.75	-4.22	-4.28	1.75	2.47	-3.89	2.05	-2.85	-4.22	0.84	2.47	3.05	2.39	2.39	-3.89	-3.89	-4.28	-1.07	-2.18	1.94	-1.3	-1.73	-1.3	2.5	-1.3	-2.64	-2.18	0.26	0.5
1128	96	1	P23219	2	CHEMBL221	4.85387196432176	nM	IC50	CHEMBL364966	2.39	0.75	-4.22	-4.28	-3.89	-4.28	3.52	-4.28	-2.59	0.75	3.11	1.75	-4.22	-4.28	1.75	2.47	-3.89	2.05	-2.85	-4.22	0.84	2.47	3.05	2.39	2.39	-3.89	-3.89	-4.28	-1.07	-2.18	1.94	-1.3	-1.73	-1.3	2.5	-1.3	-2.64	-2.18	0.26	0.5
1131	96	1	P23219	2	CHEMBL221	4.43179827593301	nM	IC50	CHEMBL362093	2.39	0.75	-4.22	-4.28	-3.89	-4.28	3.52	-4.28	-2.59	0.75	3.11	1.75	-4.22	-4.28	1.75	2.47	-3.89	2.05	-2.85	-4.22	0.84	2.47	3.05	2.39	2.39	-3.89	-3.89	-4.28	-1.07	-2.18	1.94	-1.3	-1.73	-1.3	2.5	-1.3	-2.64	-2.18	0.26	0.5
1144	96	1	P23219	2	CHEMBL221	6.79588001734407	nM	IC50	CHEMBL300982	2.39	0.75	-4.22	-4.28	-3.89	-4.28	3.52	-4.28	-2.59	0.75	3.11	1.75	-4.22	-4.28	1.75	2.47	-3.89	2.05	-2.85	-4.22	0.84	2.47	3.05	2.39	2.39	-3.89	-3.89	-4.28	-1.07	-2.18	1.94	-1.3	-1.73	-1.3	2.5	-1.3	-2.64	-2.18	0.26	0.5
1145	96	1	P23219	2	CHEMBL221	4.91364016932525	nM	IC50	CHEMBL370562	2.39	0.75	-4.22	-4.28	-3.89	-4.28	3.52	-4.28	-2.59	0.75	3.11	1.75	-4.22	-4.28	1.75	2.47	-3.89	2.05	-2.85	-4.22	0.84	2.47	3.05	2.39	2.39	-3.89	-3.89	-4.28	-1.07	-2.18	1.94	-1.3	-1.73	-1.3	2.5	-1.3	-2.64	-2.18	0.26	0.5
1146	96	1	P23219	2	CHEMBL221	5.07572071393812	nM	IC50	CHEMBL195887	2.39	0.75	-4.22	-4.28	-3.89	-4.28	3.52	-4.28	-2.59	0.75	3.11	1.75	-4.22	-4.28	1.75	2.47	-3.89	2.05	-2.85	-4.22	0.84	2.47	3.05	2.39	2.39	-3.89	-3.89	-4.28	-1.07	-2.18	1.94	-1.3	-1.73	-1.3	2.5	-1.3	-2.64	-2.18	0.26	0.5
1147	96	1	P23219	2	CHEMBL221	5.07572071393812	nM	IC50	CHEMBL196263	2.39	0.75	-4.22	-4.28	-3.89	-4.28	3.52	-4.28	-2.59	0.75	3.11	1.75	-4.22	-4.28	1.75	2.47	-3.89	2.05	-2.85	-4.22	0.84	2.47	3.05	2.39	2.39	-3.89	-3.89	-4.28	-1.07	-2.18	1.94	-1.3	-1.73	-1.3	2.5	-1.3	-2.64	-2.18	0.26	0.5
1148	96	1	P23219	2	CHEMBL221	5.69897000433602	nM	IC50	CHEMBL435298	2.39	0.75	-4.22	-4.28	-3.89	-4.28	3.52	-4.28	-2.59	0.75	3.11	1.75	-4.22	-4.28	1.75	2.47	-3.89	2.05	-2.85	-4.22	0.84	2.47	3.05	2.39	2.39	-3.89	-3.89	-4.28	-1.07	-2.18	1.94	-1.3	-1.73	-1.3	2.5	-1.3	-2.64	-2.18	0.26	0.5
1149	96	1	P23219	2	CHEMBL221	4.35654732351381	nM	IC50	CHEMBL190083	2.39	0.75	-4.22	-4.28	-3.89	-4.28	3.52	-4.28	-2.59	0.75	3.11	1.75	-4.22	-4.28	1.75	2.47	-3.89	2.05	-2.85	-4.22	0.84	2.47	3.05	2.39	2.39	-3.89	-3.89	-4.28	-1.07	-2.18	1.94	-1.3	-1.73	-1.3	2.5	-1.3	-2.64	-2.18	0.26	0.5
1150	96	1	P23219	2	CHEMBL221	7.39794000867204	nM	IC50	CHEMBL213029	2.39	0.75	-4.22	-4.28	-3.89	-4.28	3.52	-4.28	-2.59	0.75	3.11	1.75	-4.22	-4.28	1.75	2.47	-3.89	2.05	-2.85	-4.22	0.84	2.47	3.05	2.39	2.39	-3.89	-3.89	-4.28	-1.07	-2.18	1.94	-1.3	-1.73	-1.3	2.5	-1.3	-2.64	-2.18	0.26	0.5
1151	96	1	P23219	2	CHEMBL221	5.52287874528034	nM	IC50	CHEMBL209689	2.39	0.75	-4.22	-4.28	-3.89	-4.28	3.52	-4.28	-2.59	0.75	3.11	1.75	-4.22	-4.28	1.75	2.47	-3.89	2.05	-2.85	-4.22	0.84	2.47	3.05	2.39	2.39	-3.89	-3.89	-4.28	-1.07	-2.18	1.94	-1.3	-1.73	-1.3	2.5	-1.3	-2.64	-2.18	0.26	0.5
1152	96	1	P23219	2	CHEMBL221	6.39794000867204	nM	IC50	CHEMBL212777	2.39	0.75	-4.22	-4.28	-3.89	-4.28	3.52	-4.28	-2.59	0.75	3.11	1.75	-4.22	-4.28	1.75	2.47	-3.89	2.05	-2.85	-4.22	0.84	2.47	3.05	2.39	2.39	-3.89	-3.89	-4.28	-1.07	-2.18	1.94	-1.3	-1.73	-1.3	2.5	-1.3	-2.64	-2.18	0.26	0.5
1153	96	1	P23219	2	CHEMBL221	8.42021640338319	nM	IC50	CHEMBL214101	2.39	0.75	-4.22	-4.28	-3.89	-4.28	3.52	-4.28	-2.59	0.75	3.11	1.75	-4.22	-4.28	1.75	2.47	-3.89	2.05	-2.85	-4.22	0.84	2.47	3.05	2.39	2.39	-3.89	-3.89	-4.28	-1.07	-2.18	1.94	-1.3	-1.73	-1.3	2.5	-1.3	-2.64	-2.18	0.26	0.5
1154	96	1	P23219	2	CHEMBL221	8.38721614328026	nM	IC50	CHEMBL213338	2.39	0.75	-4.22	-4.28	-3.89	-4.28	3.52	-4.28	-2.59	0.75	3.11	1.75	-4.22	-4.28	1.75	2.47	-3.89	2.05	-2.85	-4.22	0.84	2.47	3.05	2.39	2.39	-3.89	-3.89	-4.28	-1.07	-2.18	1.94	-1.3	-1.73	-1.3	2.5	-1.3	-2.64	-2.18	0.26	0.5
1156	96	1	P23219	2	CHEMBL221	4.20950372303289	nM	IC50	CHEMBL213326	2.39	0.75	-4.22	-4.28	-3.89	-4.28	3.52	-4.28	-2.59	0.75	3.11	1.75	-4.22	-4.28	1.75	2.47	-3.89	2.05	-2.85	-4.22	0.84	2.47	3.05	2.39	2.39	-3.89	-3.89	-4.28	-1.07	-2.18	1.94	-1.3	-1.73	-1.3	2.5	-1.3	-2.64	-2.18	0.26	0.5
1157	96	1	P23219	2	CHEMBL221	4.63301702402215	nM	IC50	CHEMBL17161	2.39	0.75	-4.22	-4.28	-3.89	-4.28	3.52	-4.28	-2.59	0.75	3.11	1.75	-4.22	-4.28	1.75	2.47	-3.89	2.05	-2.85	-4.22	0.84	2.47	3.05	2.39	2.39	-3.89	-3.89	-4.28	-1.07	-2.18	1.94	-1.3	-1.73	-1.3	2.5	-1.3	-2.64	-2.18	0.26	0.5
1158	96	1	P23219	2	CHEMBL221	4.50072541810778	nM	IC50	CHEMBL377353	2.39	0.75	-4.22	-4.28	-3.89	-4.28	3.52	-4.28	-2.59	0.75	3.11	1.75	-4.22	-4.28	1.75	2.47	-3.89	2.05	-2.85	-4.22	0.84	2.47	3.05	2.39	2.39	-3.89	-3.89	-4.28	-1.07	-2.18	1.94	-1.3	-1.73	-1.3	2.5	-1.3	-2.64	-2.18	0.26	0.5
1159	96	1	P23219	2	CHEMBL221	4.4550642341185	nM	IC50	CHEMBL212918	2.39	0.75	-4.22	-4.28	-3.89	-4.28	3.52	-4.28	-2.59	0.75	3.11	1.75	-4.22	-4.28	1.75	2.47	-3.89	2.05	-2.85	-4.22	0.84	2.47	3.05	2.39	2.39	-3.89	-3.89	-4.28	-1.07	-2.18	1.94	-1.3	-1.73	-1.3	2.5	-1.3	-2.64	-2.18	0.26	0.5
1160	96	1	P23219	2	CHEMBL221	4.58070527824654	nM	IC50	CHEMBL213939	2.39	0.75	-4.22	-4.28	-3.89	-4.28	3.52	-4.28	-2.59	0.75	3.11	1.75	-4.22	-4.28	1.75	2.47	-3.89	2.05	-2.85	-4.22	0.84	2.47	3.05	2.39	2.39	-3.89	-3.89	-4.28	-1.07	-2.18	1.94	-1.3	-1.73	-1.3	2.5	-1.3	-2.64	-2.18	0.26	0.5
1164	96	1	P23219	2	CHEMBL221	4.22213837582376	nM	IC50	CHEMBL386992	2.39	0.75	-4.22	-4.28	-3.89	-4.28	3.52	-4.28	-2.59	0.75	3.11	1.75	-4.22	-4.28	1.75	2.47	-3.89	2.05	-2.85	-4.22	0.84	2.47	3.05	2.39	2.39	-3.89	-3.89	-4.28	-1.07	-2.18	1.94	-1.3	-1.73	-1.3	2.5	-1.3	-2.64	-2.18	0.26	0.5
1165	96	1	P23219	2	CHEMBL221	4.17776651976116	nM	IC50	CHEMBL213266	2.39	0.75	-4.22	-4.28	-3.89	-4.28	3.52	-4.28	-2.59	0.75	3.11	1.75	-4.22	-4.28	1.75	2.47	-3.89	2.05	-2.85	-4.22	0.84	2.47	3.05	2.39	2.39	-3.89	-3.89	-4.28	-1.07	-2.18	1.94	-1.3	-1.73	-1.3	2.5	-1.3	-2.64	-2.18	0.26	0.5
1166	96	1	P23219	2	CHEMBL221	4.47729500726525	nM	IC50	CHEMBL215872	2.39	0.75	-4.22	-4.28	-3.89	-4.28	3.52	-4.28	-2.59	0.75	3.11	1.75	-4.22	-4.28	1.75	2.47	-3.89	2.05	-2.85	-4.22	0.84	2.47	3.05	2.39	2.39	-3.89	-3.89	-4.28	-1.07	-2.18	1.94	-1.3	-1.73	-1.3	2.5	-1.3	-2.64	-2.18	0.26	0.5
1170	96	1	P23219	2	CHEMBL221	5.23657200643706	nM	IC50	CHEMBL117862	2.39	0.75	-4.22	-4.28	-3.89	-4.28	3.52	-4.28	-2.59	0.75	3.11	1.75	-4.22	-4.28	1.75	2.47	-3.89	2.05	-2.85	-4.22	0.84	2.47	3.05	2.39	2.39	-3.89	-3.89	-4.28	-1.07	-2.18	1.94	-1.3	-1.73	-1.3	2.5	-1.3	-2.64	-2.18	0.26	0.5
1171	96	1	P23219	2	CHEMBL221	4.58369241294012	nM	IC50	CHEMBL423638	2.39	0.75	-4.22	-4.28	-3.89	-4.28	3.52	-4.28	-2.59	0.75	3.11	1.75	-4.22	-4.28	1.75	2.47	-3.89	2.05	-2.85	-4.22	0.84	2.47	3.05	2.39	2.39	-3.89	-3.89	-4.28	-1.07	-2.18	1.94	-1.3	-1.73	-1.3	2.5	-1.3	-2.64	-2.18	0.26	0.5
1173	96	1	P23219	2	CHEMBL221	4.60119226979674	nM	IC50	CHEMBL222902	2.39	0.75	-4.22	-4.28	-3.89	-4.28	3.52	-4.28	-2.59	0.75	3.11	1.75	-4.22	-4.28	1.75	2.47	-3.89	2.05	-2.85	-4.22	0.84	2.47	3.05	2.39	2.39	-3.89	-3.89	-4.28	-1.07	-2.18	1.94	-1.3	-1.73	-1.3	2.5	-1.3	-2.64	-2.18	0.26	0.5
1174	96	1	P23219	2	CHEMBL221	4.80106813006779	nM	IC50	CHEMBL225463	2.39	0.75	-4.22	-4.28	-3.89	-4.28	3.52	-4.28	-2.59	0.75	3.11	1.75	-4.22	-4.28	1.75	2.47	-3.89	2.05	-2.85	-4.22	0.84	2.47	3.05	2.39	2.39	-3.89	-3.89	-4.28	-1.07	-2.18	1.94	-1.3	-1.73	-1.3	2.5	-1.3	-2.64	-2.18	0.26	0.5
1175	96	1	P23219	2	CHEMBL221	4.75473416054254	nM	IC50	CHEMBL373434	2.39	0.75	-4.22	-4.28	-3.89	-4.28	3.52	-4.28	-2.59	0.75	3.11	1.75	-4.22	-4.28	1.75	2.47	-3.89	2.05	-2.85	-4.22	0.84	2.47	3.05	2.39	2.39	-3.89	-3.89	-4.28	-1.07	-2.18	1.94	-1.3	-1.73	-1.3	2.5	-1.3	-2.64	-2.18	0.26	0.5
1176	96	1	P23219	2	CHEMBL221	4.41930306028756	nM	IC50	CHEMBL373514	2.39	0.75	-4.22	-4.28	-3.89	-4.28	3.52	-4.28	-2.59	0.75	3.11	1.75	-4.22	-4.28	1.75	2.47	-3.89	2.05	-2.85	-4.22	0.84	2.47	3.05	2.39	2.39	-3.89	-3.89	-4.28	-1.07	-2.18	1.94	-1.3	-1.73	-1.3	2.5	-1.3	-2.64	-2.18	0.26	0.5
1177	96	1	P23219	2	CHEMBL221	4.00191511206344	nM	IC50	CHEMBL376711	2.39	0.75	-4.22	-4.28	-3.89	-4.28	3.52	-4.28	-2.59	0.75	3.11	1.75	-4.22	-4.28	1.75	2.47	-3.89	2.05	-2.85	-4.22	0.84	2.47	3.05	2.39	2.39	-3.89	-3.89	-4.28	-1.07	-2.18	1.94	-1.3	-1.73	-1.3	2.5	-1.3	-2.64	-2.18	0.26	0.5
1178	96	1	P23219	2	CHEMBL221	4.35330226870067	nM	IC50	CHEMBL375127	2.39	0.75	-4.22	-4.28	-3.89	-4.28	3.52	-4.28	-2.59	0.75	3.11	1.75	-4.22	-4.28	1.75	2.47	-3.89	2.05	-2.85	-4.22	0.84	2.47	3.05	2.39	2.39	-3.89	-3.89	-4.28	-1.07	-2.18	1.94	-1.3	-1.73	-1.3	2.5	-1.3	-2.64	-2.18	0.26	0.5
1179	96	1	P23219	2	CHEMBL221	4.59006687666871	nM	IC50	CHEMBL374427	2.39	0.75	-4.22	-4.28	-3.89	-4.28	3.52	-4.28	-2.59	0.75	3.11	1.75	-4.22	-4.28	1.75	2.47	-3.89	2.05	-2.85	-4.22	0.84	2.47	3.05	2.39	2.39	-3.89	-3.89	-4.28	-1.07	-2.18	1.94	-1.3	-1.73	-1.3	2.5	-1.3	-2.64	-2.18	0.26	0.5
1180	96	1	P23219	2	CHEMBL221	7.44369749923271	nM	IC50	CHEMBL222480	2.39	0.75	-4.22	-4.28	-3.89	-4.28	3.52	-4.28	-2.59	0.75	3.11	1.75	-4.22	-4.28	1.75	2.47	-3.89	2.05	-2.85	-4.22	0.84	2.47	3.05	2.39	2.39	-3.89	-3.89	-4.28	-1.07	-2.18	1.94	-1.3	-1.73	-1.3	2.5	-1.3	-2.64	-2.18	0.26	0.5
1181	96	1	P23219	2	CHEMBL221	5.80687540164554	nM	IC50	CHEMBL384659	2.39	0.75	-4.22	-4.28	-3.89	-4.28	3.52	-4.28	-2.59	0.75	3.11	1.75	-4.22	-4.28	1.75	2.47	-3.89	2.05	-2.85	-4.22	0.84	2.47	3.05	2.39	2.39	-3.89	-3.89	-4.28	-1.07	-2.18	1.94	-1.3	-1.73	-1.3	2.5	-1.3	-2.64	-2.18	0.26	0.5
1182	96	1	P23219	2	CHEMBL221	5.74232142513082	nM	IC50	CHEMBL222146	2.39	0.75	-4.22	-4.28	-3.89	-4.28	3.52	-4.28	-2.59	0.75	3.11	1.75	-4.22	-4.28	1.75	2.47	-3.89	2.05	-2.85	-4.22	0.84	2.47	3.05	2.39	2.39	-3.89	-3.89	-4.28	-1.07	-2.18	1.94	-1.3	-1.73	-1.3	2.5	-1.3	-2.64	-2.18	0.26	0.5
1183	96	1	P23219	2	CHEMBL221	5.94692155651658	nM	IC50	CHEMBL375308	2.39	0.75	-4.22	-4.28	-3.89	-4.28	3.52	-4.28	-2.59	0.75	3.11	1.75	-4.22	-4.28	1.75	2.47	-3.89	2.05	-2.85	-4.22	0.84	2.47	3.05	2.39	2.39	-3.89	-3.89	-4.28	-1.07	-2.18	1.94	-1.3	-1.73	-1.3	2.5	-1.3	-2.64	-2.18	0.26	0.5
1184	96	1	P23219	2	CHEMBL221	5.14630178822383	nM	IC50	CHEMBL223691	2.39	0.75	-4.22	-4.28	-3.89	-4.28	3.52	-4.28	-2.59	0.75	3.11	1.75	-4.22	-4.28	1.75	2.47	-3.89	2.05	-2.85	-4.22	0.84	2.47	3.05	2.39	2.39	-3.89	-3.89	-4.28	-1.07	-2.18	1.94	-1.3	-1.73	-1.3	2.5	-1.3	-2.64	-2.18	0.26	0.5
1185	96	1	P23219	2	CHEMBL221	5.63827216398241	nM	IC50	CHEMBL374169	2.39	0.75	-4.22	-4.28	-3.89	-4.28	3.52	-4.28	-2.59	0.75	3.11	1.75	-4.22	-4.28	1.75	2.47	-3.89	2.05	-2.85	-4.22	0.84	2.47	3.05	2.39	2.39	-3.89	-3.89	-4.28	-1.07	-2.18	1.94	-1.3	-1.73	-1.3	2.5	-1.3	-2.64	-2.18	0.26	0.5
1188	96	1	P23219	2	CHEMBL221	4.59159042153157	nM	IC50	CHEMBL224781	2.39	0.75	-4.22	-4.28	-3.89	-4.28	3.52	-4.28	-2.59	0.75	3.11	1.75	-4.22	-4.28	1.75	2.47	-3.89	2.05	-2.85	-4.22	0.84	2.47	3.05	2.39	2.39	-3.89	-3.89	-4.28	-1.07	-2.18	1.94	-1.3	-1.73	-1.3	2.5	-1.3	-2.64	-2.18	0.26	0.5
1189	96	1	P23219	2	CHEMBL221	5.33441900898205	nM	IC50	CHEMBL224401	2.39	0.75	-4.22	-4.28	-3.89	-4.28	3.52	-4.28	-2.59	0.75	3.11	1.75	-4.22	-4.28	1.75	2.47	-3.89	2.05	-2.85	-4.22	0.84	2.47	3.05	2.39	2.39	-3.89	-3.89	-4.28	-1.07	-2.18	1.94	-1.3	-1.73	-1.3	2.5	-1.3	-2.64	-2.18	0.26	0.5
1191	96	1	P23219	2	CHEMBL221	6.38721614328026	nM	IC50	CHEMBL224612	2.39	0.75	-4.22	-4.28	-3.89	-4.28	3.52	-4.28	-2.59	0.75	3.11	1.75	-4.22	-4.28	1.75	2.47	-3.89	2.05	-2.85	-4.22	0.84	2.47	3.05	2.39	2.39	-3.89	-3.89	-4.28	-1.07	-2.18	1.94	-1.3	-1.73	-1.3	2.5	-1.3	-2.64	-2.18	0.26	0.5
1193	96	1	P23219	2	CHEMBL221	4.73612732313478	nM	IC50	CHEMBL389485	2.39	0.75	-4.22	-4.28	-3.89	-4.28	3.52	-4.28	-2.59	0.75	3.11	1.75	-4.22	-4.28	1.75	2.47	-3.89	2.05	-2.85	-4.22	0.84	2.47	3.05	2.39	2.39	-3.89	-3.89	-4.28	-1.07	-2.18	1.94	-1.3	-1.73	-1.3	2.5	-1.3	-2.64	-2.18	0.26	0.5
1194	96	1	P23219	2	CHEMBL221	5.61261017366127	nM	IC50	CHEMBL223655	2.39	0.75	-4.22	-4.28	-3.89	-4.28	3.52	-4.28	-2.59	0.75	3.11	1.75	-4.22	-4.28	1.75	2.47	-3.89	2.05	-2.85	-4.22	0.84	2.47	3.05	2.39	2.39	-3.89	-3.89	-4.28	-1.07	-2.18	1.94	-1.3	-1.73	-1.3	2.5	-1.3	-2.64	-2.18	0.26	0.5
1195	96	1	P23219	2	CHEMBL221	5.27245874297144	nM	IC50	CHEMBL376143	2.39	0.75	-4.22	-4.28	-3.89	-4.28	3.52	-4.28	-2.59	0.75	3.11	1.75	-4.22	-4.28	1.75	2.47	-3.89	2.05	-2.85	-4.22	0.84	2.47	3.05	2.39	2.39	-3.89	-3.89	-4.28	-1.07	-2.18	1.94	-1.3	-1.73	-1.3	2.5	-1.3	-2.64	-2.18	0.26	0.5
1196	96	1	P23219	2	CHEMBL221	5.86327943284359	nM	IC50	CHEMBL387879	2.39	0.75	-4.22	-4.28	-3.89	-4.28	3.52	-4.28	-2.59	0.75	3.11	1.75	-4.22	-4.28	1.75	2.47	-3.89	2.05	-2.85	-4.22	0.84	2.47	3.05	2.39	2.39	-3.89	-3.89	-4.28	-1.07	-2.18	1.94	-1.3	-1.73	-1.3	2.5	-1.3	-2.64	-2.18	0.26	0.5
1197	96	1	P23219	2	CHEMBL221	6.58502665202918	nM	IC50	CHEMBL225092	2.39	0.75	-4.22	-4.28	-3.89	-4.28	3.52	-4.28	-2.59	0.75	3.11	1.75	-4.22	-4.28	1.75	2.47	-3.89	2.05	-2.85	-4.22	0.84	2.47	3.05	2.39	2.39	-3.89	-3.89	-4.28	-1.07	-2.18	1.94	-1.3	-1.73	-1.3	2.5	-1.3	-2.64	-2.18	0.26	0.5
1198	96	1	P23219	2	CHEMBL221	6.61978875828839	nM	IC50	CHEMBL374168	2.39	0.75	-4.22	-4.28	-3.89	-4.28	3.52	-4.28	-2.59	0.75	3.11	1.75	-4.22	-4.28	1.75	2.47	-3.89	2.05	-2.85	-4.22	0.84	2.47	3.05	2.39	2.39	-3.89	-3.89	-4.28	-1.07	-2.18	1.94	-1.3	-1.73	-1.3	2.5	-1.3	-2.64	-2.18	0.26	0.5
1199	96	1	P23219	2	CHEMBL221	6.44369749923271	nM	IC50	CHEMBL225113	2.39	0.75	-4.22	-4.28	-3.89	-4.28	3.52	-4.28	-2.59	0.75	3.11	1.75	-4.22	-4.28	1.75	2.47	-3.89	2.05	-2.85	-4.22	0.84	2.47	3.05	2.39	2.39	-3.89	-3.89	-4.28	-1.07	-2.18	1.94	-1.3	-1.73	-1.3	2.5	-1.3	-2.64	-2.18	0.26	0.5
1200	96	1	P23219	2	CHEMBL221	5.64397414280688	nM	IC50	CHEMBL224693	2.39	0.75	-4.22	-4.28	-3.89	-4.28	3.52	-4.28	-2.59	0.75	3.11	1.75	-4.22	-4.28	1.75	2.47	-3.89	2.05	-2.85	-4.22	0.84	2.47	3.05	2.39	2.39	-3.89	-3.89	-4.28	-1.07	-2.18	1.94	-1.3	-1.73	-1.3	2.5	-1.3	-2.64	-2.18	0.26	0.5
1201	96	1	P23219	2	CHEMBL221	6.56863623584101	nM	IC50	CHEMBL224640	2.39	0.75	-4.22	-4.28	-3.89	-4.28	3.52	-4.28	-2.59	0.75	3.11	1.75	-4.22	-4.28	1.75	2.47	-3.89	2.05	-2.85	-4.22	0.84	2.47	3.05	2.39	2.39	-3.89	-3.89	-4.28	-1.07	-2.18	1.94	-1.3	-1.73	-1.3	2.5	-1.3	-2.64	-2.18	0.26	0.5
1203	96	1	P23219	2	CHEMBL221	6.20760831050175	nM	IC50	CHEMBL224136	2.39	0.75	-4.22	-4.28	-3.89	-4.28	3.52	-4.28	-2.59	0.75	3.11	1.75	-4.22	-4.28	1.75	2.47	-3.89	2.05	-2.85	-4.22	0.84	2.47	3.05	2.39	2.39	-3.89	-3.89	-4.28	-1.07	-2.18	1.94	-1.3	-1.73	-1.3	2.5	-1.3	-2.64	-2.18	0.26	0.5
1204	96	1	P23219	2	CHEMBL221	5.74232142513082	nM	IC50	CHEMBL224624	2.39	0.75	-4.22	-4.28	-3.89	-4.28	3.52	-4.28	-2.59	0.75	3.11	1.75	-4.22	-4.28	1.75	2.47	-3.89	2.05	-2.85	-4.22	0.84	2.47	3.05	2.39	2.39	-3.89	-3.89	-4.28	-1.07	-2.18	1.94	-1.3	-1.73	-1.3	2.5	-1.3	-2.64	-2.18	0.26	0.5
1205	96	1	P23219	2	CHEMBL221	5.85078088734462	nM	IC50	CHEMBL224193	2.39	0.75	-4.22	-4.28	-3.89	-4.28	3.52	-4.28	-2.59	0.75	3.11	1.75	-4.22	-4.28	1.75	2.47	-3.89	2.05	-2.85	-4.22	0.84	2.47	3.05	2.39	2.39	-3.89	-3.89	-4.28	-1.07	-2.18	1.94	-1.3	-1.73	-1.3	2.5	-1.3	-2.64	-2.18	0.26	0.5
1206	96	1	P23219	2	CHEMBL221	5.83863199776502	nM	IC50	CHEMBL388625	2.39	0.75	-4.22	-4.28	-3.89	-4.28	3.52	-4.28	-2.59	0.75	3.11	1.75	-4.22	-4.28	1.75	2.47	-3.89	2.05	-2.85	-4.22	0.84	2.47	3.05	2.39	2.39	-3.89	-3.89	-4.28	-1.07	-2.18	1.94	-1.3	-1.73	-1.3	2.5	-1.3	-2.64	-2.18	0.26	0.5
1207	96	1	P23219	2	CHEMBL221	4.96417017474717	nM	IC50	CHEMBL224192	2.39	0.75	-4.22	-4.28	-3.89	-4.28	3.52	-4.28	-2.59	0.75	3.11	1.75	-4.22	-4.28	1.75	2.47	-3.89	2.05	-2.85	-4.22	0.84	2.47	3.05	2.39	2.39	-3.89	-3.89	-4.28	-1.07	-2.18	1.94	-1.3	-1.73	-1.3	2.5	-1.3	-2.64	-2.18	0.26	0.5
1208	96	1	P23219	2	CHEMBL221	5.98716277529483	nM	IC50	CHEMBL388628	2.39	0.75	-4.22	-4.28	-3.89	-4.28	3.52	-4.28	-2.59	0.75	3.11	1.75	-4.22	-4.28	1.75	2.47	-3.89	2.05	-2.85	-4.22	0.84	2.47	3.05	2.39	2.39	-3.89	-3.89	-4.28	-1.07	-2.18	1.94	-1.3	-1.73	-1.3	2.5	-1.3	-2.64	-2.18	0.26	0.5
1212	96	1	P23219	2	CHEMBL221	5.32790214206428	nM	IC50	CHEMBL232615	2.39	0.75	-4.22	-4.28	-3.89	-4.28	3.52	-4.28	-2.59	0.75	3.11	1.75	-4.22	-4.28	1.75	2.47	-3.89	2.05	-2.85	-4.22	0.84	2.47	3.05	2.39	2.39	-3.89	-3.89	-4.28	-1.07	-2.18	1.94	-1.3	-1.73	-1.3	2.5	-1.3	-2.64	-2.18	0.26	0.5
1214	96	1	P23219	2	CHEMBL221	6.88605664769316	nM	IC50	CHEMBL153	2.39	0.75	-4.22	-4.28	-3.89	-4.28	3.52	-4.28	-2.59	0.75	3.11	1.75	-4.22	-4.28	1.75	2.47	-3.89	2.05	-2.85	-4.22	0.84	2.47	3.05	2.39	2.39	-3.89	-3.89	-4.28	-1.07	-2.18	1.94	-1.3	-1.73	-1.3	2.5	-1.3	-2.64	-2.18	0.26	0.5
1216	96	1	P23219	2	CHEMBL221	4.97469413473523	nM	IC50	CHEMBL398087	2.39	0.75	-4.22	-4.28	-3.89	-4.28	3.52	-4.28	-2.59	0.75	3.11	1.75	-4.22	-4.28	1.75	2.47	-3.89	2.05	-2.85	-4.22	0.84	2.47	3.05	2.39	2.39	-3.89	-3.89	-4.28	-1.07	-2.18	1.94	-1.3	-1.73	-1.3	2.5	-1.3	-2.64	-2.18	0.26	0.5
1217	96	1	P23219	2	CHEMBL221	4.70333480973847	nM	IC50	CHEMBL236238	2.39	0.75	-4.22	-4.28	-3.89	-4.28	3.52	-4.28	-2.59	0.75	3.11	1.75	-4.22	-4.28	1.75	2.47	-3.89	2.05	-2.85	-4.22	0.84	2.47	3.05	2.39	2.39	-3.89	-3.89	-4.28	-1.07	-2.18	1.94	-1.3	-1.73	-1.3	2.5	-1.3	-2.64	-2.18	0.26	0.5
1218	96	1	P23219	2	CHEMBL221	5.72124639904717	nM	IC50	CHEMBL396182	2.39	0.75	-4.22	-4.28	-3.89	-4.28	3.52	-4.28	-2.59	0.75	3.11	1.75	-4.22	-4.28	1.75	2.47	-3.89	2.05	-2.85	-4.22	0.84	2.47	3.05	2.39	2.39	-3.89	-3.89	-4.28	-1.07	-2.18	1.94	-1.3	-1.73	-1.3	2.5	-1.3	-2.64	-2.18	0.26	0.5
1219	96	1	P23219	2	CHEMBL221	4.88605664769316	nM	IC50	CHEMBL236433	2.39	0.75	-4.22	-4.28	-3.89	-4.28	3.52	-4.28	-2.59	0.75	3.11	1.75	-4.22	-4.28	1.75	2.47	-3.89	2.05	-2.85	-4.22	0.84	2.47	3.05	2.39	2.39	-3.89	-3.89	-4.28	-1.07	-2.18	1.94	-1.3	-1.73	-1.3	2.5	-1.3	-2.64	-2.18	0.26	0.5
1220	96	1	P23219	2	CHEMBL221	4.6903698325741	nM	IC50	CHEMBL237592	2.39	0.75	-4.22	-4.28	-3.89	-4.28	3.52	-4.28	-2.59	0.75	3.11	1.75	-4.22	-4.28	1.75	2.47	-3.89	2.05	-2.85	-4.22	0.84	2.47	3.05	2.39	2.39	-3.89	-3.89	-4.28	-1.07	-2.18	1.94	-1.3	-1.73	-1.3	2.5	-1.3	-2.64	-2.18	0.26	0.5
1226	96	1	P23219	2	CHEMBL221	5.52287874528034	nM	IC50	CHEMBL237022	2.39	0.75	-4.22	-4.28	-3.89	-4.28	3.52	-4.28	-2.59	0.75	3.11	1.75	-4.22	-4.28	1.75	2.47	-3.89	2.05	-2.85	-4.22	0.84	2.47	3.05	2.39	2.39	-3.89	-3.89	-4.28	-1.07	-2.18	1.94	-1.3	-1.73	-1.3	2.5	-1.3	-2.64	-2.18	0.26	0.5
1227	96	1	P23219	2	CHEMBL221	5.58502665202918	nM	IC50	CHEMBL399198	2.39	0.75	-4.22	-4.28	-3.89	-4.28	3.52	-4.28	-2.59	0.75	3.11	1.75	-4.22	-4.28	1.75	2.47	-3.89	2.05	-2.85	-4.22	0.84	2.47	3.05	2.39	2.39	-3.89	-3.89	-4.28	-1.07	-2.18	1.94	-1.3	-1.73	-1.3	2.5	-1.3	-2.64	-2.18	0.26	0.5
1228	96	1	P23219	2	CHEMBL221	5.22184874961636	nM	IC50	CHEMBL237021	2.39	0.75	-4.22	-4.28	-3.89	-4.28	3.52	-4.28	-2.59	0.75	3.11	1.75	-4.22	-4.28	1.75	2.47	-3.89	2.05	-2.85	-4.22	0.84	2.47	3.05	2.39	2.39	-3.89	-3.89	-4.28	-1.07	-2.18	1.94	-1.3	-1.73	-1.3	2.5	-1.3	-2.64	-2.18	0.26	0.5
1231	96	1	P23219	2	CHEMBL221	4.79860287567955	nM	IC50	CHEMBL237400	2.39	0.75	-4.22	-4.28	-3.89	-4.28	3.52	-4.28	-2.59	0.75	3.11	1.75	-4.22	-4.28	1.75	2.47	-3.89	2.05	-2.85	-4.22	0.84	2.47	3.05	2.39	2.39	-3.89	-3.89	-4.28	-1.07	-2.18	1.94	-1.3	-1.73	-1.3	2.5	-1.3	-2.64	-2.18	0.26	0.5
1232	96	1	P23219	2	CHEMBL221	5.79588001734407	nM	IC50	CHEMBL237399	2.39	0.75	-4.22	-4.28	-3.89	-4.28	3.52	-4.28	-2.59	0.75	3.11	1.75	-4.22	-4.28	1.75	2.47	-3.89	2.05	-2.85	-4.22	0.84	2.47	3.05	2.39	2.39	-3.89	-3.89	-4.28	-1.07	-2.18	1.94	-1.3	-1.73	-1.3	2.5	-1.3	-2.64	-2.18	0.26	0.5
1233	96	1	P23219	2	CHEMBL221	5.26760624017703	nM	IC50	CHEMBL237398	2.39	0.75	-4.22	-4.28	-3.89	-4.28	3.52	-4.28	-2.59	0.75	3.11	1.75	-4.22	-4.28	1.75	2.47	-3.89	2.05	-2.85	-4.22	0.84	2.47	3.05	2.39	2.39	-3.89	-3.89	-4.28	-1.07	-2.18	1.94	-1.3	-1.73	-1.3	2.5	-1.3	-2.64	-2.18	0.26	0.5
1234	96	1	P23219	2	CHEMBL221	5.32790214206428	nM	IC50	CHEMBL237204	2.39	0.75	-4.22	-4.28	-3.89	-4.28	3.52	-4.28	-2.59	0.75	3.11	1.75	-4.22	-4.28	1.75	2.47	-3.89	2.05	-2.85	-4.22	0.84	2.47	3.05	2.39	2.39	-3.89	-3.89	-4.28	-1.07	-2.18	1.94	-1.3	-1.73	-1.3	2.5	-1.3	-2.64	-2.18	0.26	0.5
1235	96	1	P23219	2	CHEMBL221	4.80687540164554	nM	IC50	CHEMBL800	2.39	0.75	-4.22	-4.28	-3.89	-4.28	3.52	-4.28	-2.59	0.75	3.11	1.75	-4.22	-4.28	1.75	2.47	-3.89	2.05	-2.85	-4.22	0.84	2.47	3.05	2.39	2.39	-3.89	-3.89	-4.28	-1.07	-2.18	1.94	-1.3	-1.73	-1.3	2.5	-1.3	-2.64	-2.18	0.26	0.5
1236	96	1	P23219	2	CHEMBL221	5.63827216398241	nM	IC50	CHEMBL237033	2.39	0.75	-4.22	-4.28	-3.89	-4.28	3.52	-4.28	-2.59	0.75	3.11	1.75	-4.22	-4.28	1.75	2.47	-3.89	2.05	-2.85	-4.22	0.84	2.47	3.05	2.39	2.39	-3.89	-3.89	-4.28	-1.07	-2.18	1.94	-1.3	-1.73	-1.3	2.5	-1.3	-2.64	-2.18	0.26	0.5
1237	96	1	P23219	2	CHEMBL221	5.72124639904717	nM	IC50	CHEMBL235027	2.39	0.75	-4.22	-4.28	-3.89	-4.28	3.52	-4.28	-2.59	0.75	3.11	1.75	-4.22	-4.28	1.75	2.47	-3.89	2.05	-2.85	-4.22	0.84	2.47	3.05	2.39	2.39	-3.89	-3.89	-4.28	-1.07	-2.18	1.94	-1.3	-1.73	-1.3	2.5	-1.3	-2.64	-2.18	0.26	0.5
1240	96	1	P23219	2	CHEMBL221	5.44369749923271	nM	IC50	CHEMBL429267	2.39	0.75	-4.22	-4.28	-3.89	-4.28	3.52	-4.28	-2.59	0.75	3.11	1.75	-4.22	-4.28	1.75	2.47	-3.89	2.05	-2.85	-4.22	0.84	2.47	3.05	2.39	2.39	-3.89	-3.89	-4.28	-1.07	-2.18	1.94	-1.3	-1.73	-1.3	2.5	-1.3	-2.64	-2.18	0.26	0.5
1241	96	1	P23219	2	CHEMBL221	5.55284196865778	nM	IC50	CHEMBL295829	2.39	0.75	-4.22	-4.28	-3.89	-4.28	3.52	-4.28	-2.59	0.75	3.11	1.75	-4.22	-4.28	1.75	2.47	-3.89	2.05	-2.85	-4.22	0.84	2.47	3.05	2.39	2.39	-3.89	-3.89	-4.28	-1.07	-2.18	1.94	-1.3	-1.73	-1.3	2.5	-1.3	-2.64	-2.18	0.26	0.5
1242	96	1	P23219	2	CHEMBL221	5.92081875395237	nM	IC50	CHEMBL393680	2.39	0.75	-4.22	-4.28	-3.89	-4.28	3.52	-4.28	-2.59	0.75	3.11	1.75	-4.22	-4.28	1.75	2.47	-3.89	2.05	-2.85	-4.22	0.84	2.47	3.05	2.39	2.39	-3.89	-3.89	-4.28	-1.07	-2.18	1.94	-1.3	-1.73	-1.3	2.5	-1.3	-2.64	-2.18	0.26	0.5
1243	96	1	P23219	2	CHEMBL221	4.01727661233145	nM	IC50	CHEMBL399878	2.39	0.75	-4.22	-4.28	-3.89	-4.28	3.52	-4.28	-2.59	0.75	3.11	1.75	-4.22	-4.28	1.75	2.47	-3.89	2.05	-2.85	-4.22	0.84	2.47	3.05	2.39	2.39	-3.89	-3.89	-4.28	-1.07	-2.18	1.94	-1.3	-1.73	-1.3	2.5	-1.3	-2.64	-2.18	0.26	0.5
1245	96	1	P23219	2	CHEMBL221	4.26841123481326	nM	IC50	CHEMBL399879	2.39	0.75	-4.22	-4.28	-3.89	-4.28	3.52	-4.28	-2.59	0.75	3.11	1.75	-4.22	-4.28	1.75	2.47	-3.89	2.05	-2.85	-4.22	0.84	2.47	3.05	2.39	2.39	-3.89	-3.89	-4.28	-1.07	-2.18	1.94	-1.3	-1.73	-1.3	2.5	-1.3	-2.64	-2.18	0.26	0.5
1250	96	1	P23219	2	CHEMBL221	5.11350927482752	nM	IC50	CHEMBL257539	2.39	0.75	-4.22	-4.28	-3.89	-4.28	3.52	-4.28	-2.59	0.75	3.11	1.75	-4.22	-4.28	1.75	2.47	-3.89	2.05	-2.85	-4.22	0.84	2.47	3.05	2.39	2.39	-3.89	-3.89	-4.28	-1.07	-2.18	1.94	-1.3	-1.73	-1.3	2.5	-1.3	-2.64	-2.18	0.26	0.5
1251	96	1	P23219	2	CHEMBL221	4.2461872164353	nM	IC50	CHEMBL255174	2.39	0.75	-4.22	-4.28	-3.89	-4.28	3.52	-4.28	-2.59	0.75	3.11	1.75	-4.22	-4.28	1.75	2.47	-3.89	2.05	-2.85	-4.22	0.84	2.47	3.05	2.39	2.39	-3.89	-3.89	-4.28	-1.07	-2.18	1.94	-1.3	-1.73	-1.3	2.5	-1.3	-2.64	-2.18	0.26	0.5
1252	96	1	P23219	2	CHEMBL221	4.61996975203217	nM	IC50	CHEMBL446198	2.39	0.75	-4.22	-4.28	-3.89	-4.28	3.52	-4.28	-2.59	0.75	3.11	1.75	-4.22	-4.28	1.75	2.47	-3.89	2.05	-2.85	-4.22	0.84	2.47	3.05	2.39	2.39	-3.89	-3.89	-4.28	-1.07	-2.18	1.94	-1.3	-1.73	-1.3	2.5	-1.3	-2.64	-2.18	0.26	0.5
1253	96	1	P23219	2	CHEMBL221	4.50487211875707	nM	IC50	CHEMBL270886	2.39	0.75	-4.22	-4.28	-3.89	-4.28	3.52	-4.28	-2.59	0.75	3.11	1.75	-4.22	-4.28	1.75	2.47	-3.89	2.05	-2.85	-4.22	0.84	2.47	3.05	2.39	2.39	-3.89	-3.89	-4.28	-1.07	-2.18	1.94	-1.3	-1.73	-1.3	2.5	-1.3	-2.64	-2.18	0.26	0.5
1254	96	1	P23219	2	CHEMBL221	4.21652521241775	nM	IC50	CHEMBL257489	2.39	0.75	-4.22	-4.28	-3.89	-4.28	3.52	-4.28	-2.59	0.75	3.11	1.75	-4.22	-4.28	1.75	2.47	-3.89	2.05	-2.85	-4.22	0.84	2.47	3.05	2.39	2.39	-3.89	-3.89	-4.28	-1.07	-2.18	1.94	-1.3	-1.73	-1.3	2.5	-1.3	-2.64	-2.18	0.26	0.5
1255	96	1	P23219	2	CHEMBL221	4.28541879116047	nM	IC50	CHEMBL404476	2.39	0.75	-4.22	-4.28	-3.89	-4.28	3.52	-4.28	-2.59	0.75	3.11	1.75	-4.22	-4.28	1.75	2.47	-3.89	2.05	-2.85	-4.22	0.84	2.47	3.05	2.39	2.39	-3.89	-3.89	-4.28	-1.07	-2.18	1.94	-1.3	-1.73	-1.3	2.5	-1.3	-2.64	-2.18	0.26	0.5
1256	96	1	P23219	2	CHEMBL221	4.19097927951633	nM	IC50	CHEMBL408865	2.39	0.75	-4.22	-4.28	-3.89	-4.28	3.52	-4.28	-2.59	0.75	3.11	1.75	-4.22	-4.28	1.75	2.47	-3.89	2.05	-2.85	-4.22	0.84	2.47	3.05	2.39	2.39	-3.89	-3.89	-4.28	-1.07	-2.18	1.94	-1.3	-1.73	-1.3	2.5	-1.3	-2.64	-2.18	0.26	0.5
1257	96	1	P23219	2	CHEMBL221	4.35763441915503	nM	IC50	CHEMBL271754	2.39	0.75	-4.22	-4.28	-3.89	-4.28	3.52	-4.28	-2.59	0.75	3.11	1.75	-4.22	-4.28	1.75	2.47	-3.89	2.05	-2.85	-4.22	0.84	2.47	3.05	2.39	2.39	-3.89	-3.89	-4.28	-1.07	-2.18	1.94	-1.3	-1.73	-1.3	2.5	-1.3	-2.64	-2.18	0.26	0.5
1258	96	1	P23219	2	CHEMBL221	4.19914550849644	nM	IC50	CHEMBL271962	2.39	0.75	-4.22	-4.28	-3.89	-4.28	3.52	-4.28	-2.59	0.75	3.11	1.75	-4.22	-4.28	1.75	2.47	-3.89	2.05	-2.85	-4.22	0.84	2.47	3.05	2.39	2.39	-3.89	-3.89	-4.28	-1.07	-2.18	1.94	-1.3	-1.73	-1.3	2.5	-1.3	-2.64	-2.18	0.26	0.5
1259	96	1	P23219	2	CHEMBL221	4.09582563171584	nM	IC50	CHEMBL272622	2.39	0.75	-4.22	-4.28	-3.89	-4.28	3.52	-4.28	-2.59	0.75	3.11	1.75	-4.22	-4.28	1.75	2.47	-3.89	2.05	-2.85	-4.22	0.84	2.47	3.05	2.39	2.39	-3.89	-3.89	-4.28	-1.07	-2.18	1.94	-1.3	-1.73	-1.3	2.5	-1.3	-2.64	-2.18	0.26	0.5
1260	96	1	P23219	2	CHEMBL221	4.19661117501639	nM	IC50	CHEMBL407019	2.39	0.75	-4.22	-4.28	-3.89	-4.28	3.52	-4.28	-2.59	0.75	3.11	1.75	-4.22	-4.28	1.75	2.47	-3.89	2.05	-2.85	-4.22	0.84	2.47	3.05	2.39	2.39	-3.89	-3.89	-4.28	-1.07	-2.18	1.94	-1.3	-1.73	-1.3	2.5	-1.3	-2.64	-2.18	0.26	0.5
1264	96	1	P23219	2	CHEMBL221	4.3585258894959	nM	IC50	CHEMBL270043	2.39	0.75	-4.22	-4.28	-3.89	-4.28	3.52	-4.28	-2.59	0.75	3.11	1.75	-4.22	-4.28	1.75	2.47	-3.89	2.05	-2.85	-4.22	0.84	2.47	3.05	2.39	2.39	-3.89	-3.89	-4.28	-1.07	-2.18	1.94	-1.3	-1.73	-1.3	2.5	-1.3	-2.64	-2.18	0.26	0.5
1265	96	1	P23219	2	CHEMBL221	4.31957382914185	nM	IC50	CHEMBL270256	2.39	0.75	-4.22	-4.28	-3.89	-4.28	3.52	-4.28	-2.59	0.75	3.11	1.75	-4.22	-4.28	1.75	2.47	-3.89	2.05	-2.85	-4.22	0.84	2.47	3.05	2.39	2.39	-3.89	-3.89	-4.28	-1.07	-2.18	1.94	-1.3	-1.73	-1.3	2.5	-1.3	-2.64	-2.18	0.26	0.5
1266	96	1	P23219	2	CHEMBL221	4.06991736660763	nM	IC50	CHEMBL405744	2.39	0.75	-4.22	-4.28	-3.89	-4.28	3.52	-4.28	-2.59	0.75	3.11	1.75	-4.22	-4.28	1.75	2.47	-3.89	2.05	-2.85	-4.22	0.84	2.47	3.05	2.39	2.39	-3.89	-3.89	-4.28	-1.07	-2.18	1.94	-1.3	-1.73	-1.3	2.5	-1.3	-2.64	-2.18	0.26	0.5
1267	96	1	P23219	2	CHEMBL221	4.10679324694015	nM	IC50	CHEMBL270264	2.39	0.75	-4.22	-4.28	-3.89	-4.28	3.52	-4.28	-2.59	0.75	3.11	1.75	-4.22	-4.28	1.75	2.47	-3.89	2.05	-2.85	-4.22	0.84	2.47	3.05	2.39	2.39	-3.89	-3.89	-4.28	-1.07	-2.18	1.94	-1.3	-1.73	-1.3	2.5	-1.3	-2.64	-2.18	0.26	0.5
1268	96	1	P23219	2	CHEMBL221	4.63544900464603	nM	IC50	CHEMBL270263	2.39	0.75	-4.22	-4.28	-3.89	-4.28	3.52	-4.28	-2.59	0.75	3.11	1.75	-4.22	-4.28	1.75	2.47	-3.89	2.05	-2.85	-4.22	0.84	2.47	3.05	2.39	2.39	-3.89	-3.89	-4.28	-1.07	-2.18	1.94	-1.3	-1.73	-1.3	2.5	-1.3	-2.64	-2.18	0.26	0.5
1269	96	1	P23219	2	CHEMBL221	4.41793663708829	nM	IC50	CHEMBL270243	2.39	0.75	-4.22	-4.28	-3.89	-4.28	3.52	-4.28	-2.59	0.75	3.11	1.75	-4.22	-4.28	1.75	2.47	-3.89	2.05	-2.85	-4.22	0.84	2.47	3.05	2.39	2.39	-3.89	-3.89	-4.28	-1.07	-2.18	1.94	-1.3	-1.73	-1.3	2.5	-1.3	-2.64	-2.18	0.26	0.5
1270	96	1	P23219	2	CHEMBL221	4.1001794975729	nM	IC50	CHEMBL409288	2.39	0.75	-4.22	-4.28	-3.89	-4.28	3.52	-4.28	-2.59	0.75	3.11	1.75	-4.22	-4.28	1.75	2.47	-3.89	2.05	-2.85	-4.22	0.84	2.47	3.05	2.39	2.39	-3.89	-3.89	-4.28	-1.07	-2.18	1.94	-1.3	-1.73	-1.3	2.5	-1.3	-2.64	-2.18	0.26	0.5
1271	96	1	P23219	2	CHEMBL221	4.04000516167158	nM	IC50	CHEMBL411087	2.39	0.75	-4.22	-4.28	-3.89	-4.28	3.52	-4.28	-2.59	0.75	3.11	1.75	-4.22	-4.28	1.75	2.47	-3.89	2.05	-2.85	-4.22	0.84	2.47	3.05	2.39	2.39	-3.89	-3.89	-4.28	-1.07	-2.18	1.94	-1.3	-1.73	-1.3	2.5	-1.3	-2.64	-2.18	0.26	0.5
1274	96	1	P23219	2	CHEMBL221	4.20760831050175	nM	IC50	CHEMBL260566	2.39	0.75	-4.22	-4.28	-3.89	-4.28	3.52	-4.28	-2.59	0.75	3.11	1.75	-4.22	-4.28	1.75	2.47	-3.89	2.05	-2.85	-4.22	0.84	2.47	3.05	2.39	2.39	-3.89	-3.89	-4.28	-1.07	-2.18	1.94	-1.3	-1.73	-1.3	2.5	-1.3	-2.64	-2.18	0.26	0.5
1275	96	1	P23219	2	CHEMBL221	5.14266750356873	nM	IC50	CHEMBL261265	2.39	0.75	-4.22	-4.28	-3.89	-4.28	3.52	-4.28	-2.59	0.75	3.11	1.75	-4.22	-4.28	1.75	2.47	-3.89	2.05	-2.85	-4.22	0.84	2.47	3.05	2.39	2.39	-3.89	-3.89	-4.28	-1.07	-2.18	1.94	-1.3	-1.73	-1.3	2.5	-1.3	-2.64	-2.18	0.26	0.5
1276	96	1	P23219	2	CHEMBL221	4.14266750356873	nM	IC50	CHEMBL261266	2.39	0.75	-4.22	-4.28	-3.89	-4.28	3.52	-4.28	-2.59	0.75	3.11	1.75	-4.22	-4.28	1.75	2.47	-3.89	2.05	-2.85	-4.22	0.84	2.47	3.05	2.39	2.39	-3.89	-3.89	-4.28	-1.07	-2.18	1.94	-1.3	-1.73	-1.3	2.5	-1.3	-2.64	-2.18	0.26	0.5
1277	96	1	P23219	2	CHEMBL221	4.0268721464003	nM	IC50	CHEMBL261485	2.39	0.75	-4.22	-4.28	-3.89	-4.28	3.52	-4.28	-2.59	0.75	3.11	1.75	-4.22	-4.28	1.75	2.47	-3.89	2.05	-2.85	-4.22	0.84	2.47	3.05	2.39	2.39	-3.89	-3.89	-4.28	-1.07	-2.18	1.94	-1.3	-1.73	-1.3	2.5	-1.3	-2.64	-2.18	0.26	0.5
1278	96	1	P23219	2	CHEMBL221	4.52287874528034	nM	IC50	CHEMBL261598	2.39	0.75	-4.22	-4.28	-3.89	-4.28	3.52	-4.28	-2.59	0.75	3.11	1.75	-4.22	-4.28	1.75	2.47	-3.89	2.05	-2.85	-4.22	0.84	2.47	3.05	2.39	2.39	-3.89	-3.89	-4.28	-1.07	-2.18	1.94	-1.3	-1.73	-1.3	2.5	-1.3	-2.64	-2.18	0.26	0.5
1279	96	1	P23219	2	CHEMBL221	4.72124639904717	nM	IC50	CHEMBL406515	2.39	0.75	-4.22	-4.28	-3.89	-4.28	3.52	-4.28	-2.59	0.75	3.11	1.75	-4.22	-4.28	1.75	2.47	-3.89	2.05	-2.85	-4.22	0.84	2.47	3.05	2.39	2.39	-3.89	-3.89	-4.28	-1.07	-2.18	1.94	-1.3	-1.73	-1.3	2.5	-1.3	-2.64	-2.18	0.26	0.5
1280	96	1	P23219	2	CHEMBL221	4.79588001734407	nM	IC50	CHEMBL261815	2.39	0.75	-4.22	-4.28	-3.89	-4.28	3.52	-4.28	-2.59	0.75	3.11	1.75	-4.22	-4.28	1.75	2.47	-3.89	2.05	-2.85	-4.22	0.84	2.47	3.05	2.39	2.39	-3.89	-3.89	-4.28	-1.07	-2.18	1.94	-1.3	-1.73	-1.3	2.5	-1.3	-2.64	-2.18	0.26	0.5
1281	96	1	P23219	2	CHEMBL221	5	nM	IC50	CHEMBL279404	2.39	0.75	-4.22	-4.28	-3.89	-4.28	3.52	-4.28	-2.59	0.75	3.11	1.75	-4.22	-4.28	1.75	2.47	-3.89	2.05	-2.85	-4.22	0.84	2.47	3.05	2.39	2.39	-3.89	-3.89	-4.28	-1.07	-2.18	1.94	-1.3	-1.73	-1.3	2.5	-1.3	-2.64	-2.18	0.26	0.5
1282	96	1	P23219	2	CHEMBL221	4.53760200210104	nM	IC50	CHEMBL405417	2.39	0.75	-4.22	-4.28	-3.89	-4.28	3.52	-4.28	-2.59	0.75	3.11	1.75	-4.22	-4.28	1.75	2.47	-3.89	2.05	-2.85	-4.22	0.84	2.47	3.05	2.39	2.39	-3.89	-3.89	-4.28	-1.07	-2.18	1.94	-1.3	-1.73	-1.3	2.5	-1.3	-2.64	-2.18	0.26	0.5
1283	96	1	P23219	2	CHEMBL221	4.85387196432176	nM	IC50	CHEMBL406328	2.39	0.75	-4.22	-4.28	-3.89	-4.28	3.52	-4.28	-2.59	0.75	3.11	1.75	-4.22	-4.28	1.75	2.47	-3.89	2.05	-2.85	-4.22	0.84	2.47	3.05	2.39	2.39	-3.89	-3.89	-4.28	-1.07	-2.18	1.94	-1.3	-1.73	-1.3	2.5	-1.3	-2.64	-2.18	0.26	0.5
1284	96	1	P23219	2	CHEMBL221	4.05551732784983	nM	IC50	CHEMBL259539	2.39	0.75	-4.22	-4.28	-3.89	-4.28	3.52	-4.28	-2.59	0.75	3.11	1.75	-4.22	-4.28	1.75	2.47	-3.89	2.05	-2.85	-4.22	0.84	2.47	3.05	2.39	2.39	-3.89	-3.89	-4.28	-1.07	-2.18	1.94	-1.3	-1.73	-1.3	2.5	-1.3	-2.64	-2.18	0.26	0.5
1286	96	1	P23219	2	CHEMBL221	5	nM	IC50	CHEMBL260387	2.39	0.75	-4.22	-4.28	-3.89	-4.28	3.52	-4.28	-2.59	0.75	3.11	1.75	-4.22	-4.28	1.75	2.47	-3.89	2.05	-2.85	-4.22	0.84	2.47	3.05	2.39	2.39	-3.89	-3.89	-4.28	-1.07	-2.18	1.94	-1.3	-1.73	-1.3	2.5	-1.3	-2.64	-2.18	0.26	0.5
1287	96	1	P23219	2	CHEMBL221	6.09691001300806	nM	IC50	CHEMBL409023	2.39	0.75	-4.22	-4.28	-3.89	-4.28	3.52	-4.28	-2.59	0.75	3.11	1.75	-4.22	-4.28	1.75	2.47	-3.89	2.05	-2.85	-4.22	0.84	2.47	3.05	2.39	2.39	-3.89	-3.89	-4.28	-1.07	-2.18	1.94	-1.3	-1.73	-1.3	2.5	-1.3	-2.64	-2.18	0.26	0.5
1288	96	1	P23219	2	CHEMBL221	4.92081875395237	nM	IC50	CHEMBL429148	2.39	0.75	-4.22	-4.28	-3.89	-4.28	3.52	-4.28	-2.59	0.75	3.11	1.75	-4.22	-4.28	1.75	2.47	-3.89	2.05	-2.85	-4.22	0.84	2.47	3.05	2.39	2.39	-3.89	-3.89	-4.28	-1.07	-2.18	1.94	-1.3	-1.73	-1.3	2.5	-1.3	-2.64	-2.18	0.26	0.5
1289	96	1	P23219	2	CHEMBL221	7.55284196865778	nM	IC50	CHEMBL275809	2.39	0.75	-4.22	-4.28	-3.89	-4.28	3.52	-4.28	-2.59	0.75	3.11	1.75	-4.22	-4.28	1.75	2.47	-3.89	2.05	-2.85	-4.22	0.84	2.47	3.05	2.39	2.39	-3.89	-3.89	-4.28	-1.07	-2.18	1.94	-1.3	-1.73	-1.3	2.5	-1.3	-2.64	-2.18	0.26	0.5
1290	96	1	P23219	2	CHEMBL221	8.85387196432176	nM	IC50	CHEMBL259972	2.39	0.75	-4.22	-4.28	-3.89	-4.28	3.52	-4.28	-2.59	0.75	3.11	1.75	-4.22	-4.28	1.75	2.47	-3.89	2.05	-2.85	-4.22	0.84	2.47	3.05	2.39	2.39	-3.89	-3.89	-4.28	-1.07	-2.18	1.94	-1.3	-1.73	-1.3	2.5	-1.3	-2.64	-2.18	0.26	0.5
1291	96	1	P23219	2	CHEMBL221	6.31875876262441	nM	IC50	CHEMBL446319	2.39	0.75	-4.22	-4.28	-3.89	-4.28	3.52	-4.28	-2.59	0.75	3.11	1.75	-4.22	-4.28	1.75	2.47	-3.89	2.05	-2.85	-4.22	0.84	2.47	3.05	2.39	2.39	-3.89	-3.89	-4.28	-1.07	-2.18	1.94	-1.3	-1.73	-1.3	2.5	-1.3	-2.64	-2.18	0.26	0.5
1292	96	1	P23219	2	CHEMBL221	6.30102999566398	nM	IC50	CHEMBL512578	2.39	0.75	-4.22	-4.28	-3.89	-4.28	3.52	-4.28	-2.59	0.75	3.11	1.75	-4.22	-4.28	1.75	2.47	-3.89	2.05	-2.85	-4.22	0.84	2.47	3.05	2.39	2.39	-3.89	-3.89	-4.28	-1.07	-2.18	1.94	-1.3	-1.73	-1.3	2.5	-1.3	-2.64	-2.18	0.26	0.5
1293	96	1	P23219	2	CHEMBL221	6.21467016498923	nM	IC50	CHEMBL457145	2.39	0.75	-4.22	-4.28	-3.89	-4.28	3.52	-4.28	-2.59	0.75	3.11	1.75	-4.22	-4.28	1.75	2.47	-3.89	2.05	-2.85	-4.22	0.84	2.47	3.05	2.39	2.39	-3.89	-3.89	-4.28	-1.07	-2.18	1.94	-1.3	-1.73	-1.3	2.5	-1.3	-2.64	-2.18	0.26	0.5
1295	96	1	P23219	2	CHEMBL221	5.85387196432176	nM	IC50	CHEMBL43065	2.39	0.75	-4.22	-4.28	-3.89	-4.28	3.52	-4.28	-2.59	0.75	3.11	1.75	-4.22	-4.28	1.75	2.47	-3.89	2.05	-2.85	-4.22	0.84	2.47	3.05	2.39	2.39	-3.89	-3.89	-4.28	-1.07	-2.18	1.94	-1.3	-1.73	-1.3	2.5	-1.3	-2.64	-2.18	0.26	0.5
1296	96	1	P23219	2	CHEMBL221	5.38721614328026	nM	IC50	CHEMBL463126	2.39	0.75	-4.22	-4.28	-3.89	-4.28	3.52	-4.28	-2.59	0.75	3.11	1.75	-4.22	-4.28	1.75	2.47	-3.89	2.05	-2.85	-4.22	0.84	2.47	3.05	2.39	2.39	-3.89	-3.89	-4.28	-1.07	-2.18	1.94	-1.3	-1.73	-1.3	2.5	-1.3	-2.64	-2.18	0.26	0.5
1297	96	1	P23219	2	CHEMBL221	5.30980391997149	nM	IC50	CHEMBL463125	2.39	0.75	-4.22	-4.28	-3.89	-4.28	3.52	-4.28	-2.59	0.75	3.11	1.75	-4.22	-4.28	1.75	2.47	-3.89	2.05	-2.85	-4.22	0.84	2.47	3.05	2.39	2.39	-3.89	-3.89	-4.28	-1.07	-2.18	1.94	-1.3	-1.73	-1.3	2.5	-1.3	-2.64	-2.18	0.26	0.5
1298	96	1	P23219	2	CHEMBL221	5.22914798835786	nM	IC50	CHEMBL465194	2.39	0.75	-4.22	-4.28	-3.89	-4.28	3.52	-4.28	-2.59	0.75	3.11	1.75	-4.22	-4.28	1.75	2.47	-3.89	2.05	-2.85	-4.22	0.84	2.47	3.05	2.39	2.39	-3.89	-3.89	-4.28	-1.07	-2.18	1.94	-1.3	-1.73	-1.3	2.5	-1.3	-2.64	-2.18	0.26	0.5
1300	96	1	P23219	2	CHEMBL221	5.08092190762393	nM	IC50	CHEMBL517149	2.39	0.75	-4.22	-4.28	-3.89	-4.28	3.52	-4.28	-2.59	0.75	3.11	1.75	-4.22	-4.28	1.75	2.47	-3.89	2.05	-2.85	-4.22	0.84	2.47	3.05	2.39	2.39	-3.89	-3.89	-4.28	-1.07	-2.18	1.94	-1.3	-1.73	-1.3	2.5	-1.3	-2.64	-2.18	0.26	0.5
1301	96	1	P23219	2	CHEMBL221	4.93181413825384	nM	IC50	CHEMBL517334	2.39	0.75	-4.22	-4.28	-3.89	-4.28	3.52	-4.28	-2.59	0.75	3.11	1.75	-4.22	-4.28	1.75	2.47	-3.89	2.05	-2.85	-4.22	0.84	2.47	3.05	2.39	2.39	-3.89	-3.89	-4.28	-1.07	-2.18	1.94	-1.3	-1.73	-1.3	2.5	-1.3	-2.64	-2.18	0.26	0.5
1302	96	1	P23219	2	CHEMBL221	4.85387196432176	nM	IC50	CHEMBL497716	2.39	0.75	-4.22	-4.28	-3.89	-4.28	3.52	-4.28	-2.59	0.75	3.11	1.75	-4.22	-4.28	1.75	2.47	-3.89	2.05	-2.85	-4.22	0.84	2.47	3.05	2.39	2.39	-3.89	-3.89	-4.28	-1.07	-2.18	1.94	-1.3	-1.73	-1.3	2.5	-1.3	-2.64	-2.18	0.26	0.5
1303	96	1	P23219	2	CHEMBL221	4.85387196432176	nM	IC50	CHEMBL463145	2.39	0.75	-4.22	-4.28	-3.89	-4.28	3.52	-4.28	-2.59	0.75	3.11	1.75	-4.22	-4.28	1.75	2.47	-3.89	2.05	-2.85	-4.22	0.84	2.47	3.05	2.39	2.39	-3.89	-3.89	-4.28	-1.07	-2.18	1.94	-1.3	-1.73	-1.3	2.5	-1.3	-2.64	-2.18	0.26	0.5
1306	96	1	P23219	2	CHEMBL221	4.17327747983101	nM	IC50	CHEMBL463453	2.39	0.75	-4.22	-4.28	-3.89	-4.28	3.52	-4.28	-2.59	0.75	3.11	1.75	-4.22	-4.28	1.75	2.47	-3.89	2.05	-2.85	-4.22	0.84	2.47	3.05	2.39	2.39	-3.89	-3.89	-4.28	-1.07	-2.18	1.94	-1.3	-1.73	-1.3	2.5	-1.3	-2.64	-2.18	0.26	0.5
1307	96	1	P23219	2	CHEMBL221	4.10790539730952	nM	IC50	CHEMBL447023	2.39	0.75	-4.22	-4.28	-3.89	-4.28	3.52	-4.28	-2.59	0.75	3.11	1.75	-4.22	-4.28	1.75	2.47	-3.89	2.05	-2.85	-4.22	0.84	2.47	3.05	2.39	2.39	-3.89	-3.89	-4.28	-1.07	-2.18	1.94	-1.3	-1.73	-1.3	2.5	-1.3	-2.64	-2.18	0.26	0.5
1311	96	1	P23219	2	CHEMBL221	4.06550154875643	nM	IC50	CHEMBL517675	2.39	0.75	-4.22	-4.28	-3.89	-4.28	3.52	-4.28	-2.59	0.75	3.11	1.75	-4.22	-4.28	1.75	2.47	-3.89	2.05	-2.85	-4.22	0.84	2.47	3.05	2.39	2.39	-3.89	-3.89	-4.28	-1.07	-2.18	1.94	-1.3	-1.73	-1.3	2.5	-1.3	-2.64	-2.18	0.26	0.5
1312	96	1	P23219	2	CHEMBL221	4.88605664769316	nM	IC50	CHEMBL456234	2.39	0.75	-4.22	-4.28	-3.89	-4.28	3.52	-4.28	-2.59	0.75	3.11	1.75	-4.22	-4.28	1.75	2.47	-3.89	2.05	-2.85	-4.22	0.84	2.47	3.05	2.39	2.39	-3.89	-3.89	-4.28	-1.07	-2.18	1.94	-1.3	-1.73	-1.3	2.5	-1.3	-2.64	-2.18	0.26	0.5
1313	96	1	P23219	2	CHEMBL221	4.20760831050175	nM	IC50	CHEMBL456235	2.39	0.75	-4.22	-4.28	-3.89	-4.28	3.52	-4.28	-2.59	0.75	3.11	1.75	-4.22	-4.28	1.75	2.47	-3.89	2.05	-2.85	-4.22	0.84	2.47	3.05	2.39	2.39	-3.89	-3.89	-4.28	-1.07	-2.18	1.94	-1.3	-1.73	-1.3	2.5	-1.3	-2.64	-2.18	0.26	0.5
1315	96	1	P23219	2	CHEMBL221	5.55595520408192	nM	IC50	CHEMBL469574	2.39	0.75	-4.22	-4.28	-3.89	-4.28	3.52	-4.28	-2.59	0.75	3.11	1.75	-4.22	-4.28	1.75	2.47	-3.89	2.05	-2.85	-4.22	0.84	2.47	3.05	2.39	2.39	-3.89	-3.89	-4.28	-1.07	-2.18	1.94	-1.3	-1.73	-1.3	2.5	-1.3	-2.64	-2.18	0.26	0.5
1316	96	1	P23219	2	CHEMBL221	4.30102999566398	nM	IC50	CHEMBL480462	2.39	0.75	-4.22	-4.28	-3.89	-4.28	3.52	-4.28	-2.59	0.75	3.11	1.75	-4.22	-4.28	1.75	2.47	-3.89	2.05	-2.85	-4.22	0.84	2.47	3.05	2.39	2.39	-3.89	-3.89	-4.28	-1.07	-2.18	1.94	-1.3	-1.73	-1.3	2.5	-1.3	-2.64	-2.18	0.26	0.5
1318	96	1	P23219	2	CHEMBL221	5.2839966563652	nM	IC50	CHEMBL503412	2.39	0.75	-4.22	-4.28	-3.89	-4.28	3.52	-4.28	-2.59	0.75	3.11	1.75	-4.22	-4.28	1.75	2.47	-3.89	2.05	-2.85	-4.22	0.84	2.47	3.05	2.39	2.39	-3.89	-3.89	-4.28	-1.07	-2.18	1.94	-1.3	-1.73	-1.3	2.5	-1.3	-2.64	-2.18	0.26	0.5
1321	96	1	P23219	2	CHEMBL221	6.31875876262441	nM	IC50	CHEMBL497677	2.39	0.75	-4.22	-4.28	-3.89	-4.28	3.52	-4.28	-2.59	0.75	3.11	1.75	-4.22	-4.28	1.75	2.47	-3.89	2.05	-2.85	-4.22	0.84	2.47	3.05	2.39	2.39	-3.89	-3.89	-4.28	-1.07	-2.18	1.94	-1.3	-1.73	-1.3	2.5	-1.3	-2.64	-2.18	0.26	0.5
1322	96	1	P23219	2	CHEMBL221	6.24412514432751	nM	IC50	CHEMBL526643	2.39	0.75	-4.22	-4.28	-3.89	-4.28	3.52	-4.28	-2.59	0.75	3.11	1.75	-4.22	-4.28	1.75	2.47	-3.89	2.05	-2.85	-4.22	0.84	2.47	3.05	2.39	2.39	-3.89	-3.89	-4.28	-1.07	-2.18	1.94	-1.3	-1.73	-1.3	2.5	-1.3	-2.64	-2.18	0.26	0.5
1323	96	1	P23219	2	CHEMBL221	6.23657200643706	nM	IC50	CHEMBL497507	2.39	0.75	-4.22	-4.28	-3.89	-4.28	3.52	-4.28	-2.59	0.75	3.11	1.75	-4.22	-4.28	1.75	2.47	-3.89	2.05	-2.85	-4.22	0.84	2.47	3.05	2.39	2.39	-3.89	-3.89	-4.28	-1.07	-2.18	1.94	-1.3	-1.73	-1.3	2.5	-1.3	-2.64	-2.18	0.26	0.5
1324	96	1	P23219	2	CHEMBL221	6.2518119729938	nM	IC50	CHEMBL956	2.39	0.75	-4.22	-4.28	-3.89	-4.28	3.52	-4.28	-2.59	0.75	3.11	1.75	-4.22	-4.28	1.75	2.47	-3.89	2.05	-2.85	-4.22	0.84	2.47	3.05	2.39	2.39	-3.89	-3.89	-4.28	-1.07	-2.18	1.94	-1.3	-1.73	-1.3	2.5	-1.3	-2.64	-2.18	0.26	0.5
1325	96	1	P23219	2	CHEMBL221	6.23657200643706	nM	IC50	CHEMBL497859	2.39	0.75	-4.22	-4.28	-3.89	-4.28	3.52	-4.28	-2.59	0.75	3.11	1.75	-4.22	-4.28	1.75	2.47	-3.89	2.05	-2.85	-4.22	0.84	2.47	3.05	2.39	2.39	-3.89	-3.89	-4.28	-1.07	-2.18	1.94	-1.3	-1.73	-1.3	2.5	-1.3	-2.64	-2.18	0.26	0.5
1326	96	1	P23219	2	CHEMBL221	6.22184874961636	nM	IC50	CHEMBL497858	2.39	0.75	-4.22	-4.28	-3.89	-4.28	3.52	-4.28	-2.59	0.75	3.11	1.75	-4.22	-4.28	1.75	2.47	-3.89	2.05	-2.85	-4.22	0.84	2.47	3.05	2.39	2.39	-3.89	-3.89	-4.28	-1.07	-2.18	1.94	-1.3	-1.73	-1.3	2.5	-1.3	-2.64	-2.18	0.26	0.5
1327	96	1	P23219	2	CHEMBL221	6.34678748622466	nM	IC50	CHEMBL444396	2.39	0.75	-4.22	-4.28	-3.89	-4.28	3.52	-4.28	-2.59	0.75	3.11	1.75	-4.22	-4.28	1.75	2.47	-3.89	2.05	-2.85	-4.22	0.84	2.47	3.05	2.39	2.39	-3.89	-3.89	-4.28	-1.07	-2.18	1.94	-1.3	-1.73	-1.3	2.5	-1.3	-2.64	-2.18	0.26	0.5
1330	96	1	P23219	2	CHEMBL221	4.67162039656126	nM	IC50	CHEMBL494905	2.39	0.75	-4.22	-4.28	-3.89	-4.28	3.52	-4.28	-2.59	0.75	3.11	1.75	-4.22	-4.28	1.75	2.47	-3.89	2.05	-2.85	-4.22	0.84	2.47	3.05	2.39	2.39	-3.89	-3.89	-4.28	-1.07	-2.18	1.94	-1.3	-1.73	-1.3	2.5	-1.3	-2.64	-2.18	0.26	0.5
1333	96	1	P23219	2	CHEMBL221	5.38721614328026	nM	IC50	CHEMBL482199	2.39	0.75	-4.22	-4.28	-3.89	-4.28	3.52	-4.28	-2.59	0.75	3.11	1.75	-4.22	-4.28	1.75	2.47	-3.89	2.05	-2.85	-4.22	0.84	2.47	3.05	2.39	2.39	-3.89	-3.89	-4.28	-1.07	-2.18	1.94	-1.3	-1.73	-1.3	2.5	-1.3	-2.64	-2.18	0.26	0.5
1335	96	1	P23219	2	CHEMBL221	6.04095860767891	nM	IC50	CHEMBL457332	2.39	0.75	-4.22	-4.28	-3.89	-4.28	3.52	-4.28	-2.59	0.75	3.11	1.75	-4.22	-4.28	1.75	2.47	-3.89	2.05	-2.85	-4.22	0.84	2.47	3.05	2.39	2.39	-3.89	-3.89	-4.28	-1.07	-2.18	1.94	-1.3	-1.73	-1.3	2.5	-1.3	-2.64	-2.18	0.26	0.5
1336	96	1	P23219	2	CHEMBL221	6.15490195998574	nM	IC50	CHEMBL455837	2.39	0.75	-4.22	-4.28	-3.89	-4.28	3.52	-4.28	-2.59	0.75	3.11	1.75	-4.22	-4.28	1.75	2.47	-3.89	2.05	-2.85	-4.22	0.84	2.47	3.05	2.39	2.39	-3.89	-3.89	-4.28	-1.07	-2.18	1.94	-1.3	-1.73	-1.3	2.5	-1.3	-2.64	-2.18	0.26	0.5
1337	96	1	P23219	2	CHEMBL221	6.07572071393812	nM	IC50	CHEMBL457331	2.39	0.75	-4.22	-4.28	-3.89	-4.28	3.52	-4.28	-2.59	0.75	3.11	1.75	-4.22	-4.28	1.75	2.47	-3.89	2.05	-2.85	-4.22	0.84	2.47	3.05	2.39	2.39	-3.89	-3.89	-4.28	-1.07	-2.18	1.94	-1.3	-1.73	-1.3	2.5	-1.3	-2.64	-2.18	0.26	0.5
1338	96	1	P23219	2	CHEMBL221	6.08092190762393	nM	IC50	CHEMBL514418	2.39	0.75	-4.22	-4.28	-3.89	-4.28	3.52	-4.28	-2.59	0.75	3.11	1.75	-4.22	-4.28	1.75	2.47	-3.89	2.05	-2.85	-4.22	0.84	2.47	3.05	2.39	2.39	-3.89	-3.89	-4.28	-1.07	-2.18	1.94	-1.3	-1.73	-1.3	2.5	-1.3	-2.64	-2.18	0.26	0.5
1339	96	1	P23219	2	CHEMBL221	6.10790539730952	nM	IC50	CHEMBL512917	2.39	0.75	-4.22	-4.28	-3.89	-4.28	3.52	-4.28	-2.59	0.75	3.11	1.75	-4.22	-4.28	1.75	2.47	-3.89	2.05	-2.85	-4.22	0.84	2.47	3.05	2.39	2.39	-3.89	-3.89	-4.28	-1.07	-2.18	1.94	-1.3	-1.73	-1.3	2.5	-1.3	-2.64	-2.18	0.26	0.5
1340	96	1	P23219	2	CHEMBL221	6.09151498112135	nM	IC50	CHEMBL458647	2.39	0.75	-4.22	-4.28	-3.89	-4.28	3.52	-4.28	-2.59	0.75	3.11	1.75	-4.22	-4.28	1.75	2.47	-3.89	2.05	-2.85	-4.22	0.84	2.47	3.05	2.39	2.39	-3.89	-3.89	-4.28	-1.07	-2.18	1.94	-1.3	-1.73	-1.3	2.5	-1.3	-2.64	-2.18	0.26	0.5
1341	96	1	P23219	2	CHEMBL221	4.90308998699194	nM	IC50	CHEMBL507789	2.39	0.75	-4.22	-4.28	-3.89	-4.28	3.52	-4.28	-2.59	0.75	3.11	1.75	-4.22	-4.28	1.75	2.47	-3.89	2.05	-2.85	-4.22	0.84	2.47	3.05	2.39	2.39	-3.89	-3.89	-4.28	-1.07	-2.18	1.94	-1.3	-1.73	-1.3	2.5	-1.3	-2.64	-2.18	0.26	0.5
1342	96	1	P23219	2	CHEMBL221	4.91364016932525	nM	IC50	CHEMBL452660	2.39	0.75	-4.22	-4.28	-3.89	-4.28	3.52	-4.28	-2.59	0.75	3.11	1.75	-4.22	-4.28	1.75	2.47	-3.89	2.05	-2.85	-4.22	0.84	2.47	3.05	2.39	2.39	-3.89	-3.89	-4.28	-1.07	-2.18	1.94	-1.3	-1.73	-1.3	2.5	-1.3	-2.64	-2.18	0.26	0.5
1343	96	1	P23219	2	CHEMBL221	5	nM	IC50	CHEMBL458026	2.39	0.75	-4.22	-4.28	-3.89	-4.28	3.52	-4.28	-2.59	0.75	3.11	1.75	-4.22	-4.28	1.75	2.47	-3.89	2.05	-2.85	-4.22	0.84	2.47	3.05	2.39	2.39	-3.89	-3.89	-4.28	-1.07	-2.18	1.94	-1.3	-1.73	-1.3	2.5	-1.3	-2.64	-2.18	0.26	0.5
1344	96	1	P23219	2	CHEMBL221	4.34678748622466	nM	IC50	CHEMBL458025	2.39	0.75	-4.22	-4.28	-3.89	-4.28	3.52	-4.28	-2.59	0.75	3.11	1.75	-4.22	-4.28	1.75	2.47	-3.89	2.05	-2.85	-4.22	0.84	2.47	3.05	2.39	2.39	-3.89	-3.89	-4.28	-1.07	-2.18	1.94	-1.3	-1.73	-1.3	2.5	-1.3	-2.64	-2.18	0.26	0.5
1345	96	1	P23219	2	CHEMBL221	4.68193666503724	nM	IC50	CHEMBL449930	2.39	0.75	-4.22	-4.28	-3.89	-4.28	3.52	-4.28	-2.59	0.75	3.11	1.75	-4.22	-4.28	1.75	2.47	-3.89	2.05	-2.85	-4.22	0.84	2.47	3.05	2.39	2.39	-3.89	-3.89	-4.28	-1.07	-2.18	1.94	-1.3	-1.73	-1.3	2.5	-1.3	-2.64	-2.18	0.26	0.5
1347	96	1	P23219	2	CHEMBL221	4.28988263488818	nM	IC50	CHEMBL451311	2.39	0.75	-4.22	-4.28	-3.89	-4.28	3.52	-4.28	-2.59	0.75	3.11	1.75	-4.22	-4.28	1.75	2.47	-3.89	2.05	-2.85	-4.22	0.84	2.47	3.05	2.39	2.39	-3.89	-3.89	-4.28	-1.07	-2.18	1.94	-1.3	-1.73	-1.3	2.5	-1.3	-2.64	-2.18	0.26	0.5
1348	96	1	P23219	2	CHEMBL221	4.78251605578609	nM	IC50	CHEMBL490482	2.39	0.75	-4.22	-4.28	-3.89	-4.28	3.52	-4.28	-2.59	0.75	3.11	1.75	-4.22	-4.28	1.75	2.47	-3.89	2.05	-2.85	-4.22	0.84	2.47	3.05	2.39	2.39	-3.89	-3.89	-4.28	-1.07	-2.18	1.94	-1.3	-1.73	-1.3	2.5	-1.3	-2.64	-2.18	0.26	0.5
1349	96	1	P23219	2	CHEMBL221	6.53760200210104	nM	IC50	CHEMBL473518	2.39	0.75	-4.22	-4.28	-3.89	-4.28	3.52	-4.28	-2.59	0.75	3.11	1.75	-4.22	-4.28	1.75	2.47	-3.89	2.05	-2.85	-4.22	0.84	2.47	3.05	2.39	2.39	-3.89	-3.89	-4.28	-1.07	-2.18	1.94	-1.3	-1.73	-1.3	2.5	-1.3	-2.64	-2.18	0.26	0.5
1350	96	1	P23219	2	CHEMBL221	4.58838029403677	nM	IC50	CHEMBL291501	2.39	0.75	-4.22	-4.28	-3.89	-4.28	3.52	-4.28	-2.59	0.75	3.11	1.75	-4.22	-4.28	1.75	2.47	-3.89	2.05	-2.85	-4.22	0.84	2.47	3.05	2.39	2.39	-3.89	-3.89	-4.28	-1.07	-2.18	1.94	-1.3	-1.73	-1.3	2.5	-1.3	-2.64	-2.18	0.26	0.5
1351	96	1	P23219	2	CHEMBL221	6.15490195998574	nM	IC50	CHEMBL83527	2.39	0.75	-4.22	-4.28	-3.89	-4.28	3.52	-4.28	-2.59	0.75	3.11	1.75	-4.22	-4.28	1.75	2.47	-3.89	2.05	-2.85	-4.22	0.84	2.47	3.05	2.39	2.39	-3.89	-3.89	-4.28	-1.07	-2.18	1.94	-1.3	-1.73	-1.3	2.5	-1.3	-2.64	-2.18	0.26	0.5
1353	96	1	P23219	2	CHEMBL221	4.52724355068279	nM	IC50	CHEMBL490483	2.39	0.75	-4.22	-4.28	-3.89	-4.28	3.52	-4.28	-2.59	0.75	3.11	1.75	-4.22	-4.28	1.75	2.47	-3.89	2.05	-2.85	-4.22	0.84	2.47	3.05	2.39	2.39	-3.89	-3.89	-4.28	-1.07	-2.18	1.94	-1.3	-1.73	-1.3	2.5	-1.3	-2.64	-2.18	0.26	0.5
1354	96	1	P23219	2	CHEMBL221	5.65757731917779	nM	IC50	CHEMBL490673	2.39	0.75	-4.22	-4.28	-3.89	-4.28	3.52	-4.28	-2.59	0.75	3.11	1.75	-4.22	-4.28	1.75	2.47	-3.89	2.05	-2.85	-4.22	0.84	2.47	3.05	2.39	2.39	-3.89	-3.89	-4.28	-1.07	-2.18	1.94	-1.3	-1.73	-1.3	2.5	-1.3	-2.64	-2.18	0.26	0.5
1355	96	1	P23219	2	CHEMBL221	4.73518217699046	nM	IC50	CHEMBL487587	2.39	0.75	-4.22	-4.28	-3.89	-4.28	3.52	-4.28	-2.59	0.75	3.11	1.75	-4.22	-4.28	1.75	2.47	-3.89	2.05	-2.85	-4.22	0.84	2.47	3.05	2.39	2.39	-3.89	-3.89	-4.28	-1.07	-2.18	1.94	-1.3	-1.73	-1.3	2.5	-1.3	-2.64	-2.18	0.26	0.5
1356	96	1	P23219	2	CHEMBL221	4.74957999769111	nM	IC50	CHEMBL490674	2.39	0.75	-4.22	-4.28	-3.89	-4.28	3.52	-4.28	-2.59	0.75	3.11	1.75	-4.22	-4.28	1.75	2.47	-3.89	2.05	-2.85	-4.22	0.84	2.47	3.05	2.39	2.39	-3.89	-3.89	-4.28	-1.07	-2.18	1.94	-1.3	-1.73	-1.3	2.5	-1.3	-2.64	-2.18	0.26	0.5
1357	96	1	P23219	2	CHEMBL221	4.93930215964639	nM	IC50	CHEMBL464755	2.39	0.75	-4.22	-4.28	-3.89	-4.28	3.52	-4.28	-2.59	0.75	3.11	1.75	-4.22	-4.28	1.75	2.47	-3.89	2.05	-2.85	-4.22	0.84	2.47	3.05	2.39	2.39	-3.89	-3.89	-4.28	-1.07	-2.18	1.94	-1.3	-1.73	-1.3	2.5	-1.3	-2.64	-2.18	0.26	0.5
1358	96	1	P23219	2	CHEMBL221	5	nM	IC50	CHEMBL210300	2.39	0.75	-4.22	-4.28	-3.89	-4.28	3.52	-4.28	-2.59	0.75	3.11	1.75	-4.22	-4.28	1.75	2.47	-3.89	2.05	-2.85	-4.22	0.84	2.47	3.05	2.39	2.39	-3.89	-3.89	-4.28	-1.07	-2.18	1.94	-1.3	-1.73	-1.3	2.5	-1.3	-2.64	-2.18	0.26	0.5
1359	96	1	P23219	2	CHEMBL221	5.49485002168009	nM	IC50	CHEMBL452888	2.39	0.75	-4.22	-4.28	-3.89	-4.28	3.52	-4.28	-2.59	0.75	3.11	1.75	-4.22	-4.28	1.75	2.47	-3.89	2.05	-2.85	-4.22	0.84	2.47	3.05	2.39	2.39	-3.89	-3.89	-4.28	-1.07	-2.18	1.94	-1.3	-1.73	-1.3	2.5	-1.3	-2.64	-2.18	0.26	0.5
1360	96	1	P23219	2	CHEMBL221	5.72124639904717	nM	IC50	CHEMBL474127	2.39	0.75	-4.22	-4.28	-3.89	-4.28	3.52	-4.28	-2.59	0.75	3.11	1.75	-4.22	-4.28	1.75	2.47	-3.89	2.05	-2.85	-4.22	0.84	2.47	3.05	2.39	2.39	-3.89	-3.89	-4.28	-1.07	-2.18	1.94	-1.3	-1.73	-1.3	2.5	-1.3	-2.64	-2.18	0.26	0.5
1361	96	1	P23219	2	CHEMBL221	4.44009337496389	nM	IC50	CHEMBL491079	2.39	0.75	-4.22	-4.28	-3.89	-4.28	3.52	-4.28	-2.59	0.75	3.11	1.75	-4.22	-4.28	1.75	2.47	-3.89	2.05	-2.85	-4.22	0.84	2.47	3.05	2.39	2.39	-3.89	-3.89	-4.28	-1.07	-2.18	1.94	-1.3	-1.73	-1.3	2.5	-1.3	-2.64	-2.18	0.26	0.5
1362	96	1	P23219	2	CHEMBL221	5.72124639904717	nM	IC50	CHEMBL491080	2.39	0.75	-4.22	-4.28	-3.89	-4.28	3.52	-4.28	-2.59	0.75	3.11	1.75	-4.22	-4.28	1.75	2.47	-3.89	2.05	-2.85	-4.22	0.84	2.47	3.05	2.39	2.39	-3.89	-3.89	-4.28	-1.07	-2.18	1.94	-1.3	-1.73	-1.3	2.5	-1.3	-2.64	-2.18	0.26	0.5
1363	96	1	P23219	2	CHEMBL221	4.97469413473523	nM	IC50	CHEMBL491081	2.39	0.75	-4.22	-4.28	-3.89	-4.28	3.52	-4.28	-2.59	0.75	3.11	1.75	-4.22	-4.28	1.75	2.47	-3.89	2.05	-2.85	-4.22	0.84	2.47	3.05	2.39	2.39	-3.89	-3.89	-4.28	-1.07	-2.18	1.94	-1.3	-1.73	-1.3	2.5	-1.3	-2.64	-2.18	0.26	0.5
1364	96	1	P23219	2	CHEMBL221	4.97881070093006	nM	IC50	CHEMBL510069	2.39	0.75	-4.22	-4.28	-3.89	-4.28	3.52	-4.28	-2.59	0.75	3.11	1.75	-4.22	-4.28	1.75	2.47	-3.89	2.05	-2.85	-4.22	0.84	2.47	3.05	2.39	2.39	-3.89	-3.89	-4.28	-1.07	-2.18	1.94	-1.3	-1.73	-1.3	2.5	-1.3	-2.64	-2.18	0.26	0.5
1365	96	1	P23219	2	CHEMBL221	4.96257350205938	nM	IC50	CHEMBL489093	2.39	0.75	-4.22	-4.28	-3.89	-4.28	3.52	-4.28	-2.59	0.75	3.11	1.75	-4.22	-4.28	1.75	2.47	-3.89	2.05	-2.85	-4.22	0.84	2.47	3.05	2.39	2.39	-3.89	-3.89	-4.28	-1.07	-2.18	1.94	-1.3	-1.73	-1.3	2.5	-1.3	-2.64	-2.18	0.26	0.5
1366	96	1	P23219	2	CHEMBL221	4.97061622231479	nM	IC50	CHEMBL489489	2.39	0.75	-4.22	-4.28	-3.89	-4.28	3.52	-4.28	-2.59	0.75	3.11	1.75	-4.22	-4.28	1.75	2.47	-3.89	2.05	-2.85	-4.22	0.84	2.47	3.05	2.39	2.39	-3.89	-3.89	-4.28	-1.07	-2.18	1.94	-1.3	-1.73	-1.3	2.5	-1.3	-2.64	-2.18	0.26	0.5
1367	96	1	P23219	2	CHEMBL221	4.90657831483777	nM	IC50	CHEMBL474935	2.39	0.75	-4.22	-4.28	-3.89	-4.28	3.52	-4.28	-2.59	0.75	3.11	1.75	-4.22	-4.28	1.75	2.47	-3.89	2.05	-2.85	-4.22	0.84	2.47	3.05	2.39	2.39	-3.89	-3.89	-4.28	-1.07	-2.18	1.94	-1.3	-1.73	-1.3	2.5	-1.3	-2.64	-2.18	0.26	0.5
1368	96	1	P23219	2	CHEMBL221	4.94309514866353	nM	IC50	CHEMBL475135	2.39	0.75	-4.22	-4.28	-3.89	-4.28	3.52	-4.28	-2.59	0.75	3.11	1.75	-4.22	-4.28	1.75	2.47	-3.89	2.05	-2.85	-4.22	0.84	2.47	3.05	2.39	2.39	-3.89	-3.89	-4.28	-1.07	-2.18	1.94	-1.3	-1.73	-1.3	2.5	-1.3	-2.64	-2.18	0.26	0.5
1369	96	1	P23219	2	CHEMBL221	5.27572413039921	nM	IC50	CHEMBL475539	2.39	0.75	-4.22	-4.28	-3.89	-4.28	3.52	-4.28	-2.59	0.75	3.11	1.75	-4.22	-4.28	1.75	2.47	-3.89	2.05	-2.85	-4.22	0.84	2.47	3.05	2.39	2.39	-3.89	-3.89	-4.28	-1.07	-2.18	1.94	-1.3	-1.73	-1.3	2.5	-1.3	-2.64	-2.18	0.26	0.5
1370	96	1	P23219	2	CHEMBL221	5.30980391997149	nM	IC50	CHEMBL468886	2.39	0.75	-4.22	-4.28	-3.89	-4.28	3.52	-4.28	-2.59	0.75	3.11	1.75	-4.22	-4.28	1.75	2.47	-3.89	2.05	-2.85	-4.22	0.84	2.47	3.05	2.39	2.39	-3.89	-3.89	-4.28	-1.07	-2.18	1.94	-1.3	-1.73	-1.3	2.5	-1.3	-2.64	-2.18	0.26	0.5
1371	96	1	P23219	2	CHEMBL221	6.01322826573375	nM	IC50	CHEMBL474128	2.39	0.75	-4.22	-4.28	-3.89	-4.28	3.52	-4.28	-2.59	0.75	3.11	1.75	-4.22	-4.28	1.75	2.47	-3.89	2.05	-2.85	-4.22	0.84	2.47	3.05	2.39	2.39	-3.89	-3.89	-4.28	-1.07	-2.18	1.94	-1.3	-1.73	-1.3	2.5	-1.3	-2.64	-2.18	0.26	0.5
1372	96	1	P23219	2	CHEMBL221	5.10790539730952	nM	IC50	CHEMBL474731	2.39	0.75	-4.22	-4.28	-3.89	-4.28	3.52	-4.28	-2.59	0.75	3.11	1.75	-4.22	-4.28	1.75	2.47	-3.89	2.05	-2.85	-4.22	0.84	2.47	3.05	2.39	2.39	-3.89	-3.89	-4.28	-1.07	-2.18	1.94	-1.3	-1.73	-1.3	2.5	-1.3	-2.64	-2.18	0.26	0.5
1373	96	1	P23219	2	CHEMBL221	5.52287874528034	nM	IC50	CHEMBL446586	2.39	0.75	-4.22	-4.28	-3.89	-4.28	3.52	-4.28	-2.59	0.75	3.11	1.75	-4.22	-4.28	1.75	2.47	-3.89	2.05	-2.85	-4.22	0.84	2.47	3.05	2.39	2.39	-3.89	-3.89	-4.28	-1.07	-2.18	1.94	-1.3	-1.73	-1.3	2.5	-1.3	-2.64	-2.18	0.26	0.5
1374	96	1	P23219	2	CHEMBL221	5.01322826573375	nM	IC50	CHEMBL522423	2.39	0.75	-4.22	-4.28	-3.89	-4.28	3.52	-4.28	-2.59	0.75	3.11	1.75	-4.22	-4.28	1.75	2.47	-3.89	2.05	-2.85	-4.22	0.84	2.47	3.05	2.39	2.39	-3.89	-3.89	-4.28	-1.07	-2.18	1.94	-1.3	-1.73	-1.3	2.5	-1.3	-2.64	-2.18	0.26	0.5
1375	96	1	P23219	2	CHEMBL221	5.26760624017703	nM	IC50	CHEMBL489283	2.39	0.75	-4.22	-4.28	-3.89	-4.28	3.52	-4.28	-2.59	0.75	3.11	1.75	-4.22	-4.28	1.75	2.47	-3.89	2.05	-2.85	-4.22	0.84	2.47	3.05	2.39	2.39	-3.89	-3.89	-4.28	-1.07	-2.18	1.94	-1.3	-1.73	-1.3	2.5	-1.3	-2.64	-2.18	0.26	0.5
1376	96	1	P23219	2	CHEMBL221	6.00436480540245	nM	IC50	CHEMBL449735	2.39	0.75	-4.22	-4.28	-3.89	-4.28	3.52	-4.28	-2.59	0.75	3.11	1.75	-4.22	-4.28	1.75	2.47	-3.89	2.05	-2.85	-4.22	0.84	2.47	3.05	2.39	2.39	-3.89	-3.89	-4.28	-1.07	-2.18	1.94	-1.3	-1.73	-1.3	2.5	-1.3	-2.64	-2.18	0.26	0.5
1377	96	1	P23219	2	CHEMBL221	5.13076828026902	nM	IC50	CHEMBL470938	2.39	0.75	-4.22	-4.28	-3.89	-4.28	3.52	-4.28	-2.59	0.75	3.11	1.75	-4.22	-4.28	1.75	2.47	-3.89	2.05	-2.85	-4.22	0.84	2.47	3.05	2.39	2.39	-3.89	-3.89	-4.28	-1.07	-2.18	1.94	-1.3	-1.73	-1.3	2.5	-1.3	-2.64	-2.18	0.26	0.5
1378	96	1	P23219	2	CHEMBL221	4.93554201077308	nM	IC50	CHEMBL470940	2.39	0.75	-4.22	-4.28	-3.89	-4.28	3.52	-4.28	-2.59	0.75	3.11	1.75	-4.22	-4.28	1.75	2.47	-3.89	2.05	-2.85	-4.22	0.84	2.47	3.05	2.39	2.39	-3.89	-3.89	-4.28	-1.07	-2.18	1.94	-1.3	-1.73	-1.3	2.5	-1.3	-2.64	-2.18	0.26	0.5
1379	96	1	P23219	2	CHEMBL221	5.45593195564972	nM	IC50	CHEMBL471103	2.39	0.75	-4.22	-4.28	-3.89	-4.28	3.52	-4.28	-2.59	0.75	3.11	1.75	-4.22	-4.28	1.75	2.47	-3.89	2.05	-2.85	-4.22	0.84	2.47	3.05	2.39	2.39	-3.89	-3.89	-4.28	-1.07	-2.18	1.94	-1.3	-1.73	-1.3	2.5	-1.3	-2.64	-2.18	0.26	0.5
1380	96	1	P23219	2	CHEMBL221	6.76955107862173	nM	IC50	CHEMBL513053	2.39	0.75	-4.22	-4.28	-3.89	-4.28	3.52	-4.28	-2.59	0.75	3.11	1.75	-4.22	-4.28	1.75	2.47	-3.89	2.05	-2.85	-4.22	0.84	2.47	3.05	2.39	2.39	-3.89	-3.89	-4.28	-1.07	-2.18	1.94	-1.3	-1.73	-1.3	2.5	-1.3	-2.64	-2.18	0.26	0.5
1381	96	1	P23219	2	CHEMBL221	4.51570016065321	nM	IC50	CHEMBL471104	2.39	0.75	-4.22	-4.28	-3.89	-4.28	3.52	-4.28	-2.59	0.75	3.11	1.75	-4.22	-4.28	1.75	2.47	-3.89	2.05	-2.85	-4.22	0.84	2.47	3.05	2.39	2.39	-3.89	-3.89	-4.28	-1.07	-2.18	1.94	-1.3	-1.73	-1.3	2.5	-1.3	-2.64	-2.18	0.26	0.5
1382	96	1	P23219	2	CHEMBL221	4.48678239993206	nM	IC50	CHEMBL505264	2.39	0.75	-4.22	-4.28	-3.89	-4.28	3.52	-4.28	-2.59	0.75	3.11	1.75	-4.22	-4.28	1.75	2.47	-3.89	2.05	-2.85	-4.22	0.84	2.47	3.05	2.39	2.39	-3.89	-3.89	-4.28	-1.07	-2.18	1.94	-1.3	-1.73	-1.3	2.5	-1.3	-2.64	-2.18	0.26	0.5
1386	96	1	P23219	2	CHEMBL221	4.32790214206428	nM	IC50	CHEMBL481633	2.39	0.75	-4.22	-4.28	-3.89	-4.28	3.52	-4.28	-2.59	0.75	3.11	1.75	-4.22	-4.28	1.75	2.47	-3.89	2.05	-2.85	-4.22	0.84	2.47	3.05	2.39	2.39	-3.89	-3.89	-4.28	-1.07	-2.18	1.94	-1.3	-1.73	-1.3	2.5	-1.3	-2.64	-2.18	0.26	0.5
1387	96	1	P23219	2	CHEMBL221	4.01659926181946	nM	IC50	CHEMBL508588	2.39	0.75	-4.22	-4.28	-3.89	-4.28	3.52	-4.28	-2.59	0.75	3.11	1.75	-4.22	-4.28	1.75	2.47	-3.89	2.05	-2.85	-4.22	0.84	2.47	3.05	2.39	2.39	-3.89	-3.89	-4.28	-1.07	-2.18	1.94	-1.3	-1.73	-1.3	2.5	-1.3	-2.64	-2.18	0.26	0.5
1389	96	1	P23219	2	CHEMBL221	4.05988213325228	nM	IC50	CHEMBL476870	2.39	0.75	-4.22	-4.28	-3.89	-4.28	3.52	-4.28	-2.59	0.75	3.11	1.75	-4.22	-4.28	1.75	2.47	-3.89	2.05	-2.85	-4.22	0.84	2.47	3.05	2.39	2.39	-3.89	-3.89	-4.28	-1.07	-2.18	1.94	-1.3	-1.73	-1.3	2.5	-1.3	-2.64	-2.18	0.26	0.5
1393	96	1	P23219	2	CHEMBL221	5.43889861635094	nM	IC50	CHEMBL462911	2.39	0.75	-4.22	-4.28	-3.89	-4.28	3.52	-4.28	-2.59	0.75	3.11	1.75	-4.22	-4.28	1.75	2.47	-3.89	2.05	-2.85	-4.22	0.84	2.47	3.05	2.39	2.39	-3.89	-3.89	-4.28	-1.07	-2.18	1.94	-1.3	-1.73	-1.3	2.5	-1.3	-2.64	-2.18	0.26	0.5
1397	96	1	P23219	2	CHEMBL221	4.19178902707578	nM	IC50	CHEMBL470129	2.39	0.75	-4.22	-4.28	-3.89	-4.28	3.52	-4.28	-2.59	0.75	3.11	1.75	-4.22	-4.28	1.75	2.47	-3.89	2.05	-2.85	-4.22	0.84	2.47	3.05	2.39	2.39	-3.89	-3.89	-4.28	-1.07	-2.18	1.94	-1.3	-1.73	-1.3	2.5	-1.3	-2.64	-2.18	0.26	0.5
1401	96	1	P23219	2	CHEMBL221	4.46852108295774	nM	IC50	CHEMBL463770	2.39	0.75	-4.22	-4.28	-3.89	-4.28	3.52	-4.28	-2.59	0.75	3.11	1.75	-4.22	-4.28	1.75	2.47	-3.89	2.05	-2.85	-4.22	0.84	2.47	3.05	2.39	2.39	-3.89	-3.89	-4.28	-1.07	-2.18	1.94	-1.3	-1.73	-1.3	2.5	-1.3	-2.64	-2.18	0.26	0.5
1404	96	1	P23219	2	CHEMBL221	4.1249387366083	nM	IC50	CHEMBL459056	2.39	0.75	-4.22	-4.28	-3.89	-4.28	3.52	-4.28	-2.59	0.75	3.11	1.75	-4.22	-4.28	1.75	2.47	-3.89	2.05	-2.85	-4.22	0.84	2.47	3.05	2.39	2.39	-3.89	-3.89	-4.28	-1.07	-2.18	1.94	-1.3	-1.73	-1.3	2.5	-1.3	-2.64	-2.18	0.26	0.5
1406	96	1	P23219	2	CHEMBL221	5.39794000867204	nM	IC50	CHEMBL281202	2.39	0.75	-4.22	-4.28	-3.89	-4.28	3.52	-4.28	-2.59	0.75	3.11	1.75	-4.22	-4.28	1.75	2.47	-3.89	2.05	-2.85	-4.22	0.84	2.47	3.05	2.39	2.39	-3.89	-3.89	-4.28	-1.07	-2.18	1.94	-1.3	-1.73	-1.3	2.5	-1.3	-2.64	-2.18	0.26	0.5
1409	96	1	P23219	2	CHEMBL221	4.85387196432176	nM	IC50	CHEMBL485981	2.39	0.75	-4.22	-4.28	-3.89	-4.28	3.52	-4.28	-2.59	0.75	3.11	1.75	-4.22	-4.28	1.75	2.47	-3.89	2.05	-2.85	-4.22	0.84	2.47	3.05	2.39	2.39	-3.89	-3.89	-4.28	-1.07	-2.18	1.94	-1.3	-1.73	-1.3	2.5	-1.3	-2.64	-2.18	0.26	0.5
1410	96	1	P23219	2	CHEMBL221	4.55284196865778	nM	IC50	CHEMBL464792	2.39	0.75	-4.22	-4.28	-3.89	-4.28	3.52	-4.28	-2.59	0.75	3.11	1.75	-4.22	-4.28	1.75	2.47	-3.89	2.05	-2.85	-4.22	0.84	2.47	3.05	2.39	2.39	-3.89	-3.89	-4.28	-1.07	-2.18	1.94	-1.3	-1.73	-1.3	2.5	-1.3	-2.64	-2.18	0.26	0.5
1412	96	1	P23219	2	CHEMBL221	4.13667713987954	nM	IC50	CHEMBL464793	2.39	0.75	-4.22	-4.28	-3.89	-4.28	3.52	-4.28	-2.59	0.75	3.11	1.75	-4.22	-4.28	1.75	2.47	-3.89	2.05	-2.85	-4.22	0.84	2.47	3.05	2.39	2.39	-3.89	-3.89	-4.28	-1.07	-2.18	1.94	-1.3	-1.73	-1.3	2.5	-1.3	-2.64	-2.18	0.26	0.5
1413	96	1	P23219	2	CHEMBL221	4.19382002601611	nM	IC50	CHEMBL442564	2.39	0.75	-4.22	-4.28	-3.89	-4.28	3.52	-4.28	-2.59	0.75	3.11	1.75	-4.22	-4.28	1.75	2.47	-3.89	2.05	-2.85	-4.22	0.84	2.47	3.05	2.39	2.39	-3.89	-3.89	-4.28	-1.07	-2.18	1.94	-1.3	-1.73	-1.3	2.5	-1.3	-2.64	-2.18	0.26	0.5
1415	96	1	P23219	2	CHEMBL221	5.88605664769316	nM	IC50	CHEMBL456310	2.39	0.75	-4.22	-4.28	-3.89	-4.28	3.52	-4.28	-2.59	0.75	3.11	1.75	-4.22	-4.28	1.75	2.47	-3.89	2.05	-2.85	-4.22	0.84	2.47	3.05	2.39	2.39	-3.89	-3.89	-4.28	-1.07	-2.18	1.94	-1.3	-1.73	-1.3	2.5	-1.3	-2.64	-2.18	0.26	0.5
1416	96	1	P23219	2	CHEMBL221	4.24412514432751	nM	IC50	CHEMBL244743	2.39	0.75	-4.22	-4.28	-3.89	-4.28	3.52	-4.28	-2.59	0.75	3.11	1.75	-4.22	-4.28	1.75	2.47	-3.89	2.05	-2.85	-4.22	0.84	2.47	3.05	2.39	2.39	-3.89	-3.89	-4.28	-1.07	-2.18	1.94	-1.3	-1.73	-1.3	2.5	-1.3	-2.64	-2.18	0.26	0.5
1417	96	1	P23219	2	CHEMBL221	4.95860731484177	nM	IC50	CHEMBL42710	2.39	0.75	-4.22	-4.28	-3.89	-4.28	3.52	-4.28	-2.59	0.75	3.11	1.75	-4.22	-4.28	1.75	2.47	-3.89	2.05	-2.85	-4.22	0.84	2.47	3.05	2.39	2.39	-3.89	-3.89	-4.28	-1.07	-2.18	1.94	-1.3	-1.73	-1.3	2.5	-1.3	-2.64	-2.18	0.26	0.5
1418	96	1	P23219	2	CHEMBL221	5.52287874528034	nM	IC50	CHEMBL108299	2.39	0.75	-4.22	-4.28	-3.89	-4.28	3.52	-4.28	-2.59	0.75	3.11	1.75	-4.22	-4.28	1.75	2.47	-3.89	2.05	-2.85	-4.22	0.84	2.47	3.05	2.39	2.39	-3.89	-3.89	-4.28	-1.07	-2.18	1.94	-1.3	-1.73	-1.3	2.5	-1.3	-2.64	-2.18	0.26	0.5
1419	96	1	P23219	2	CHEMBL221	4.18045606445813	nM	IC50	CHEMBL69018	2.39	0.75	-4.22	-4.28	-3.89	-4.28	3.52	-4.28	-2.59	0.75	3.11	1.75	-4.22	-4.28	1.75	2.47	-3.89	2.05	-2.85	-4.22	0.84	2.47	3.05	2.39	2.39	-3.89	-3.89	-4.28	-1.07	-2.18	1.94	-1.3	-1.73	-1.3	2.5	-1.3	-2.64	-2.18	0.26	0.5
1420	96	1	P23219	2	CHEMBL221	4.02227639471115	nM	IC50	CHEMBL125743	2.39	0.75	-4.22	-4.28	-3.89	-4.28	3.52	-4.28	-2.59	0.75	3.11	1.75	-4.22	-4.28	1.75	2.47	-3.89	2.05	-2.85	-4.22	0.84	2.47	3.05	2.39	2.39	-3.89	-3.89	-4.28	-1.07	-2.18	1.94	-1.3	-1.73	-1.3	2.5	-1.3	-2.64	-2.18	0.26	0.5
1421	96	1	P23219	2	CHEMBL221	4.09691001300806	nM	IC50	CHEMBL44	2.39	0.75	-4.22	-4.28	-3.89	-4.28	3.52	-4.28	-2.59	0.75	3.11	1.75	-4.22	-4.28	1.75	2.47	-3.89	2.05	-2.85	-4.22	0.84	2.47	3.05	2.39	2.39	-3.89	-3.89	-4.28	-1.07	-2.18	1.94	-1.3	-1.73	-1.3	2.5	-1.3	-2.64	-2.18	0.26	0.5
1422	96	1	P23219	2	CHEMBL221	5.44369749923271	nM	IC50	CHEMBL517609	2.39	0.75	-4.22	-4.28	-3.89	-4.28	3.52	-4.28	-2.59	0.75	3.11	1.75	-4.22	-4.28	1.75	2.47	-3.89	2.05	-2.85	-4.22	0.84	2.47	3.05	2.39	2.39	-3.89	-3.89	-4.28	-1.07	-2.18	1.94	-1.3	-1.73	-1.3	2.5	-1.3	-2.64	-2.18	0.26	0.5
1423	96	1	P23219	2	CHEMBL221	4.39794000867204	nM	IC50	CHEMBL465001	2.39	0.75	-4.22	-4.28	-3.89	-4.28	3.52	-4.28	-2.59	0.75	3.11	1.75	-4.22	-4.28	1.75	2.47	-3.89	2.05	-2.85	-4.22	0.84	2.47	3.05	2.39	2.39	-3.89	-3.89	-4.28	-1.07	-2.18	1.94	-1.3	-1.73	-1.3	2.5	-1.3	-2.64	-2.18	0.26	0.5
1424	96	1	P23219	2	CHEMBL221	6.22184874961636	nM	IC50	CHEMBL243362	2.39	0.75	-4.22	-4.28	-3.89	-4.28	3.52	-4.28	-2.59	0.75	3.11	1.75	-4.22	-4.28	1.75	2.47	-3.89	2.05	-2.85	-4.22	0.84	2.47	3.05	2.39	2.39	-3.89	-3.89	-4.28	-1.07	-2.18	1.94	-1.3	-1.73	-1.3	2.5	-1.3	-2.64	-2.18	0.26	0.5
1425	96	1	P23219	2	CHEMBL221	6.22184874961636	nM	IC50	CHEMBL243796	2.39	0.75	-4.22	-4.28	-3.89	-4.28	3.52	-4.28	-2.59	0.75	3.11	1.75	-4.22	-4.28	1.75	2.47	-3.89	2.05	-2.85	-4.22	0.84	2.47	3.05	2.39	2.39	-3.89	-3.89	-4.28	-1.07	-2.18	1.94	-1.3	-1.73	-1.3	2.5	-1.3	-2.64	-2.18	0.26	0.5
1426	96	1	P23219	2	CHEMBL221	4.4089353929735	nM	IC50	CHEMBL456092	2.39	0.75	-4.22	-4.28	-3.89	-4.28	3.52	-4.28	-2.59	0.75	3.11	1.75	-4.22	-4.28	1.75	2.47	-3.89	2.05	-2.85	-4.22	0.84	2.47	3.05	2.39	2.39	-3.89	-3.89	-4.28	-1.07	-2.18	1.94	-1.3	-1.73	-1.3	2.5	-1.3	-2.64	-2.18	0.26	0.5
1427	96	1	P23219	2	CHEMBL221	4.20760831050175	nM	IC50	CHEMBL518543	2.39	0.75	-4.22	-4.28	-3.89	-4.28	3.52	-4.28	-2.59	0.75	3.11	1.75	-4.22	-4.28	1.75	2.47	-3.89	2.05	-2.85	-4.22	0.84	2.47	3.05	2.39	2.39	-3.89	-3.89	-4.28	-1.07	-2.18	1.94	-1.3	-1.73	-1.3	2.5	-1.3	-2.64	-2.18	0.26	0.5
1428	96	1	P23219	2	CHEMBL221	4.88605664769316	nM	IC50	CHEMBL267476	2.39	0.75	-4.22	-4.28	-3.89	-4.28	3.52	-4.28	-2.59	0.75	3.11	1.75	-4.22	-4.28	1.75	2.47	-3.89	2.05	-2.85	-4.22	0.84	2.47	3.05	2.39	2.39	-3.89	-3.89	-4.28	-1.07	-2.18	1.94	-1.3	-1.73	-1.3	2.5	-1.3	-2.64	-2.18	0.26	0.5
1429	96	1	P23219	2	CHEMBL221	4.36653154442041	nM	IC50	CHEMBL513113	2.39	0.75	-4.22	-4.28	-3.89	-4.28	3.52	-4.28	-2.59	0.75	3.11	1.75	-4.22	-4.28	1.75	2.47	-3.89	2.05	-2.85	-4.22	0.84	2.47	3.05	2.39	2.39	-3.89	-3.89	-4.28	-1.07	-2.18	1.94	-1.3	-1.73	-1.3	2.5	-1.3	-2.64	-2.18	0.26	0.5
1430	96	1	P23219	2	CHEMBL221	6.09691001300806	nM	IC50	CHEMBL260553	2.39	0.75	-4.22	-4.28	-3.89	-4.28	3.52	-4.28	-2.59	0.75	3.11	1.75	-4.22	-4.28	1.75	2.47	-3.89	2.05	-2.85	-4.22	0.84	2.47	3.05	2.39	2.39	-3.89	-3.89	-4.28	-1.07	-2.18	1.94	-1.3	-1.73	-1.3	2.5	-1.3	-2.64	-2.18	0.26	0.5
1431	96	1	P23219	2	CHEMBL221	4.92081875395237	nM	IC50	CHEMBL465620	2.39	0.75	-4.22	-4.28	-3.89	-4.28	3.52	-4.28	-2.59	0.75	3.11	1.75	-4.22	-4.28	1.75	2.47	-3.89	2.05	-2.85	-4.22	0.84	2.47	3.05	2.39	2.39	-3.89	-3.89	-4.28	-1.07	-2.18	1.94	-1.3	-1.73	-1.3	2.5	-1.3	-2.64	-2.18	0.26	0.5
1432	96	1	P23219	2	CHEMBL221	4	nM	IC50	CHEMBL464006	2.39	0.75	-4.22	-4.28	-3.89	-4.28	3.52	-4.28	-2.59	0.75	3.11	1.75	-4.22	-4.28	1.75	2.47	-3.89	2.05	-2.85	-4.22	0.84	2.47	3.05	2.39	2.39	-3.89	-3.89	-4.28	-1.07	-2.18	1.94	-1.3	-1.73	-1.3	2.5	-1.3	-2.64	-2.18	0.26	0.5
1433	96	1	P23219	2	CHEMBL221	5	nM	IC50	CHEMBL458470	2.39	0.75	-4.22	-4.28	-3.89	-4.28	3.52	-4.28	-2.59	0.75	3.11	1.75	-4.22	-4.28	1.75	2.47	-3.89	2.05	-2.85	-4.22	0.84	2.47	3.05	2.39	2.39	-3.89	-3.89	-4.28	-1.07	-2.18	1.94	-1.3	-1.73	-1.3	2.5	-1.3	-2.64	-2.18	0.26	0.5
1434	96	1	P23219	2	CHEMBL221	4.19382002601611	nM	IC50	CHEMBL350475	2.39	0.75	-4.22	-4.28	-3.89	-4.28	3.52	-4.28	-2.59	0.75	3.11	1.75	-4.22	-4.28	1.75	2.47	-3.89	2.05	-2.85	-4.22	0.84	2.47	3.05	2.39	2.39	-3.89	-3.89	-4.28	-1.07	-2.18	1.94	-1.3	-1.73	-1.3	2.5	-1.3	-2.64	-2.18	0.26	0.5
1435	96	1	P23219	2	CHEMBL221	5.48148606012211	nM	IC50	CHEMBL485460	2.39	0.75	-4.22	-4.28	-3.89	-4.28	3.52	-4.28	-2.59	0.75	3.11	1.75	-4.22	-4.28	1.75	2.47	-3.89	2.05	-2.85	-4.22	0.84	2.47	3.05	2.39	2.39	-3.89	-3.89	-4.28	-1.07	-2.18	1.94	-1.3	-1.73	-1.3	2.5	-1.3	-2.64	-2.18	0.26	0.5
1436	96	1	P23219	2	CHEMBL221	4.30102999566398	nM	IC50	CHEMBL458707	2.39	0.75	-4.22	-4.28	-3.89	-4.28	3.52	-4.28	-2.59	0.75	3.11	1.75	-4.22	-4.28	1.75	2.47	-3.89	2.05	-2.85	-4.22	0.84	2.47	3.05	2.39	2.39	-3.89	-3.89	-4.28	-1.07	-2.18	1.94	-1.3	-1.73	-1.3	2.5	-1.3	-2.64	-2.18	0.26	0.5
1438	96	1	P23219	2	CHEMBL221	4.14266750356873	nM	IC50	CHEMBL465208	2.39	0.75	-4.22	-4.28	-3.89	-4.28	3.52	-4.28	-2.59	0.75	3.11	1.75	-4.22	-4.28	1.75	2.47	-3.89	2.05	-2.85	-4.22	0.84	2.47	3.05	2.39	2.39	-3.89	-3.89	-4.28	-1.07	-2.18	1.94	-1.3	-1.73	-1.3	2.5	-1.3	-2.64	-2.18	0.26	0.5
1439	96	1	P23219	2	CHEMBL221	4.3767507096021	nM	IC50	CHEMBL507430	2.39	0.75	-4.22	-4.28	-3.89	-4.28	3.52	-4.28	-2.59	0.75	3.11	1.75	-4.22	-4.28	1.75	2.47	-3.89	2.05	-2.85	-4.22	0.84	2.47	3.05	2.39	2.39	-3.89	-3.89	-4.28	-1.07	-2.18	1.94	-1.3	-1.73	-1.3	2.5	-1.3	-2.64	-2.18	0.26	0.5
1440	96	1	P23219	2	CHEMBL221	4.22914798835786	nM	IC50	CHEMBL464610	2.39	0.75	-4.22	-4.28	-3.89	-4.28	3.52	-4.28	-2.59	0.75	3.11	1.75	-4.22	-4.28	1.75	2.47	-3.89	2.05	-2.85	-4.22	0.84	2.47	3.05	2.39	2.39	-3.89	-3.89	-4.28	-1.07	-2.18	1.94	-1.3	-1.73	-1.3	2.5	-1.3	-2.64	-2.18	0.26	0.5
1441	96	1	P23219	2	CHEMBL221	4.44369749923271	nM	IC50	CHEMBL250872	2.39	0.75	-4.22	-4.28	-3.89	-4.28	3.52	-4.28	-2.59	0.75	3.11	1.75	-4.22	-4.28	1.75	2.47	-3.89	2.05	-2.85	-4.22	0.84	2.47	3.05	2.39	2.39	-3.89	-3.89	-4.28	-1.07	-2.18	1.94	-1.3	-1.73	-1.3	2.5	-1.3	-2.64	-2.18	0.26	0.5
1442	96	1	P23219	2	CHEMBL221	4.09151498112135	nM	IC50	CHEMBL510672	2.39	0.75	-4.22	-4.28	-3.89	-4.28	3.52	-4.28	-2.59	0.75	3.11	1.75	-4.22	-4.28	1.75	2.47	-3.89	2.05	-2.85	-4.22	0.84	2.47	3.05	2.39	2.39	-3.89	-3.89	-4.28	-1.07	-2.18	1.94	-1.3	-1.73	-1.3	2.5	-1.3	-2.64	-2.18	0.26	0.5
1446	96	1	P23219	2	CHEMBL221	5.39794000867204	nM	IC50	CHEMBL503179	2.39	0.75	-4.22	-4.28	-3.89	-4.28	3.52	-4.28	-2.59	0.75	3.11	1.75	-4.22	-4.28	1.75	2.47	-3.89	2.05	-2.85	-4.22	0.84	2.47	3.05	2.39	2.39	-3.89	-3.89	-4.28	-1.07	-2.18	1.94	-1.3	-1.73	-1.3	2.5	-1.3	-2.64	-2.18	0.26	0.5
1447	96	1	P23219	2	CHEMBL221	6.3767507096021	nM	IC50	CHEMBL538708	2.39	0.75	-4.22	-4.28	-3.89	-4.28	3.52	-4.28	-2.59	0.75	3.11	1.75	-4.22	-4.28	1.75	2.47	-3.89	2.05	-2.85	-4.22	0.84	2.47	3.05	2.39	2.39	-3.89	-3.89	-4.28	-1.07	-2.18	1.94	-1.3	-1.73	-1.3	2.5	-1.3	-2.64	-2.18	0.26	0.5
1448	96	1	P23219	2	CHEMBL221	5.19921420967224	nM	IC50	CHEMBL560284	2.39	0.75	-4.22	-4.28	-3.89	-4.28	3.52	-4.28	-2.59	0.75	3.11	1.75	-4.22	-4.28	1.75	2.47	-3.89	2.05	-2.85	-4.22	0.84	2.47	3.05	2.39	2.39	-3.89	-3.89	-4.28	-1.07	-2.18	1.94	-1.3	-1.73	-1.3	2.5	-1.3	-2.64	-2.18	0.26	0.5
1449	96	1	P23219	2	CHEMBL221	4	nM	IC50	CHEMBL563322	2.39	0.75	-4.22	-4.28	-3.89	-4.28	3.52	-4.28	-2.59	0.75	3.11	1.75	-4.22	-4.28	1.75	2.47	-3.89	2.05	-2.85	-4.22	0.84	2.47	3.05	2.39	2.39	-3.89	-3.89	-4.28	-1.07	-2.18	1.94	-1.3	-1.73	-1.3	2.5	-1.3	-2.64	-2.18	0.26	0.5
1450	96	1	P23219	2	CHEMBL221	6.77728352885242	nM	IC50	CHEMBL561609	2.39	0.75	-4.22	-4.28	-3.89	-4.28	3.52	-4.28	-2.59	0.75	3.11	1.75	-4.22	-4.28	1.75	2.47	-3.89	2.05	-2.85	-4.22	0.84	2.47	3.05	2.39	2.39	-3.89	-3.89	-4.28	-1.07	-2.18	1.94	-1.3	-1.73	-1.3	2.5	-1.3	-2.64	-2.18	0.26	0.5
1451	96	1	P23219	2	CHEMBL221	6.15490195998574	nM	IC50	CHEMBL538418	2.39	0.75	-4.22	-4.28	-3.89	-4.28	3.52	-4.28	-2.59	0.75	3.11	1.75	-4.22	-4.28	1.75	2.47	-3.89	2.05	-2.85	-4.22	0.84	2.47	3.05	2.39	2.39	-3.89	-3.89	-4.28	-1.07	-2.18	1.94	-1.3	-1.73	-1.3	2.5	-1.3	-2.64	-2.18	0.26	0.5
1453	96	1	P23219	2	CHEMBL221	4.16115090926274	nM	IC50	CHEMBL551419	2.39	0.75	-4.22	-4.28	-3.89	-4.28	3.52	-4.28	-2.59	0.75	3.11	1.75	-4.22	-4.28	1.75	2.47	-3.89	2.05	-2.85	-4.22	0.84	2.47	3.05	2.39	2.39	-3.89	-3.89	-4.28	-1.07	-2.18	1.94	-1.3	-1.73	-1.3	2.5	-1.3	-2.64	-2.18	0.26	0.5
1454	96	1	P23219	2	CHEMBL221	5.52287874528034	nM	IC50	CHEMBL552082	2.39	0.75	-4.22	-4.28	-3.89	-4.28	3.52	-4.28	-2.59	0.75	3.11	1.75	-4.22	-4.28	1.75	2.47	-3.89	2.05	-2.85	-4.22	0.84	2.47	3.05	2.39	2.39	-3.89	-3.89	-4.28	-1.07	-2.18	1.94	-1.3	-1.73	-1.3	2.5	-1.3	-2.64	-2.18	0.26	0.5
1455	96	1	P23219	2	CHEMBL221	5.71647263513831	nM	IC50	CHEMBL561005	2.39	0.75	-4.22	-4.28	-3.89	-4.28	3.52	-4.28	-2.59	0.75	3.11	1.75	-4.22	-4.28	1.75	2.47	-3.89	2.05	-2.85	-4.22	0.84	2.47	3.05	2.39	2.39	-3.89	-3.89	-4.28	-1.07	-2.18	1.94	-1.3	-1.73	-1.3	2.5	-1.3	-2.64	-2.18	0.26	0.5
1456	96	1	P23219	2	CHEMBL221	5.73048705578208	nM	IC50	CHEMBL552081	2.39	0.75	-4.22	-4.28	-3.89	-4.28	3.52	-4.28	-2.59	0.75	3.11	1.75	-4.22	-4.28	1.75	2.47	-3.89	2.05	-2.85	-4.22	0.84	2.47	3.05	2.39	2.39	-3.89	-3.89	-4.28	-1.07	-2.18	1.94	-1.3	-1.73	-1.3	2.5	-1.3	-2.64	-2.18	0.26	0.5
1457	96	1	P23219	2	CHEMBL221	5.39383368539238	nM	IC50	CHEMBL551418	2.39	0.75	-4.22	-4.28	-3.89	-4.28	3.52	-4.28	-2.59	0.75	3.11	1.75	-4.22	-4.28	1.75	2.47	-3.89	2.05	-2.85	-4.22	0.84	2.47	3.05	2.39	2.39	-3.89	-3.89	-4.28	-1.07	-2.18	1.94	-1.3	-1.73	-1.3	2.5	-1.3	-2.64	-2.18	0.26	0.5
1458	96	1	P23219	2	CHEMBL221	4.72124639904717	nM	IC50	CHEMBL562791	2.39	0.75	-4.22	-4.28	-3.89	-4.28	3.52	-4.28	-2.59	0.75	3.11	1.75	-4.22	-4.28	1.75	2.47	-3.89	2.05	-2.85	-4.22	0.84	2.47	3.05	2.39	2.39	-3.89	-3.89	-4.28	-1.07	-2.18	1.94	-1.3	-1.73	-1.3	2.5	-1.3	-2.64	-2.18	0.26	0.5
1459	96	1	P23219	2	CHEMBL221	5.36081244006425	nM	IC50	CHEMBL550737	2.39	0.75	-4.22	-4.28	-3.89	-4.28	3.52	-4.28	-2.59	0.75	3.11	1.75	-4.22	-4.28	1.75	2.47	-3.89	2.05	-2.85	-4.22	0.84	2.47	3.05	2.39	2.39	-3.89	-3.89	-4.28	-1.07	-2.18	1.94	-1.3	-1.73	-1.3	2.5	-1.3	-2.64	-2.18	0.26	0.5
1460	96	1	P23219	2	CHEMBL221	5.42573717029297	nM	IC50	CHEMBL564993	2.39	0.75	-4.22	-4.28	-3.89	-4.28	3.52	-4.28	-2.59	0.75	3.11	1.75	-4.22	-4.28	1.75	2.47	-3.89	2.05	-2.85	-4.22	0.84	2.47	3.05	2.39	2.39	-3.89	-3.89	-4.28	-1.07	-2.18	1.94	-1.3	-1.73	-1.3	2.5	-1.3	-2.64	-2.18	0.26	0.5
1461	96	1	P23219	2	CHEMBL221	4.2839966563652	nM	IC50	CHEMBL550537	2.39	0.75	-4.22	-4.28	-3.89	-4.28	3.52	-4.28	-2.59	0.75	3.11	1.75	-4.22	-4.28	1.75	2.47	-3.89	2.05	-2.85	-4.22	0.84	2.47	3.05	2.39	2.39	-3.89	-3.89	-4.28	-1.07	-2.18	1.94	-1.3	-1.73	-1.3	2.5	-1.3	-2.64	-2.18	0.26	0.5
1462	96	1	P23219	2	CHEMBL221	4.27937769603643	nM	IC50	CHEMBL551017	2.39	0.75	-4.22	-4.28	-3.89	-4.28	3.52	-4.28	-2.59	0.75	3.11	1.75	-4.22	-4.28	1.75	2.47	-3.89	2.05	-2.85	-4.22	0.84	2.47	3.05	2.39	2.39	-3.89	-3.89	-4.28	-1.07	-2.18	1.94	-1.3	-1.73	-1.3	2.5	-1.3	-2.64	-2.18	0.26	0.5
1464	96	1	P23219	2	CHEMBL221	4.40560744962457	nM	IC50	CHEMBL551829	2.39	0.75	-4.22	-4.28	-3.89	-4.28	3.52	-4.28	-2.59	0.75	3.11	1.75	-4.22	-4.28	1.75	2.47	-3.89	2.05	-2.85	-4.22	0.84	2.47	3.05	2.39	2.39	-3.89	-3.89	-4.28	-1.07	-2.18	1.94	-1.3	-1.73	-1.3	2.5	-1.3	-2.64	-2.18	0.26	0.5
1465	96	1	P23219	2	CHEMBL221	4.93554201077308	nM	IC50	CHEMBL561891	2.39	0.75	-4.22	-4.28	-3.89	-4.28	3.52	-4.28	-2.59	0.75	3.11	1.75	-4.22	-4.28	1.75	2.47	-3.89	2.05	-2.85	-4.22	0.84	2.47	3.05	2.39	2.39	-3.89	-3.89	-4.28	-1.07	-2.18	1.94	-1.3	-1.73	-1.3	2.5	-1.3	-2.64	-2.18	0.26	0.5
1466	96	1	P23219	2	CHEMBL221	4.75920122888267	nM	IC50	CHEMBL550126	2.39	0.75	-4.22	-4.28	-3.89	-4.28	3.52	-4.28	-2.59	0.75	3.11	1.75	-4.22	-4.28	1.75	2.47	-3.89	2.05	-2.85	-4.22	0.84	2.47	3.05	2.39	2.39	-3.89	-3.89	-4.28	-1.07	-2.18	1.94	-1.3	-1.73	-1.3	2.5	-1.3	-2.64	-2.18	0.26	0.5
1467	96	1	P23219	2	CHEMBL221	4.20760831050175	nM	IC50	CHEMBL539663	2.39	0.75	-4.22	-4.28	-3.89	-4.28	3.52	-4.28	-2.59	0.75	3.11	1.75	-4.22	-4.28	1.75	2.47	-3.89	2.05	-2.85	-4.22	0.84	2.47	3.05	2.39	2.39	-3.89	-3.89	-4.28	-1.07	-2.18	1.94	-1.3	-1.73	-1.3	2.5	-1.3	-2.64	-2.18	0.26	0.5
1470	96	1	P23219	2	CHEMBL221	5.52738980240396	nM	IC50	CHEMBL550069	2.39	0.75	-4.22	-4.28	-3.89	-4.28	3.52	-4.28	-2.59	0.75	3.11	1.75	-4.22	-4.28	1.75	2.47	-3.89	2.05	-2.85	-4.22	0.84	2.47	3.05	2.39	2.39	-3.89	-3.89	-4.28	-1.07	-2.18	1.94	-1.3	-1.73	-1.3	2.5	-1.3	-2.64	-2.18	0.26	0.5
1471	96	1	P23219	2	CHEMBL221	5.36251027048749	nM	IC50	CHEMBL556929	2.39	0.75	-4.22	-4.28	-3.89	-4.28	3.52	-4.28	-2.59	0.75	3.11	1.75	-4.22	-4.28	1.75	2.47	-3.89	2.05	-2.85	-4.22	0.84	2.47	3.05	2.39	2.39	-3.89	-3.89	-4.28	-1.07	-2.18	1.94	-1.3	-1.73	-1.3	2.5	-1.3	-2.64	-2.18	0.26	0.5
1472	96	1	P23219	2	CHEMBL221	5.18435585086803	nM	IC50	CHEMBL558230	2.39	0.75	-4.22	-4.28	-3.89	-4.28	3.52	-4.28	-2.59	0.75	3.11	1.75	-4.22	-4.28	1.75	2.47	-3.89	2.05	-2.85	-4.22	0.84	2.47	3.05	2.39	2.39	-3.89	-3.89	-4.28	-1.07	-2.18	1.94	-1.3	-1.73	-1.3	2.5	-1.3	-2.64	-2.18	0.26	0.5
1473	96	1	P23219	2	CHEMBL221	5	nM	IC50	CHEMBL559056	2.39	0.75	-4.22	-4.28	-3.89	-4.28	3.52	-4.28	-2.59	0.75	3.11	1.75	-4.22	-4.28	1.75	2.47	-3.89	2.05	-2.85	-4.22	0.84	2.47	3.05	2.39	2.39	-3.89	-3.89	-4.28	-1.07	-2.18	1.94	-1.3	-1.73	-1.3	2.5	-1.3	-2.64	-2.18	0.26	0.5
1474	96	1	P23219	2	CHEMBL221	4.53208126671899	nM	IC50	CHEMBL552145	2.39	0.75	-4.22	-4.28	-3.89	-4.28	3.52	-4.28	-2.59	0.75	3.11	1.75	-4.22	-4.28	1.75	2.47	-3.89	2.05	-2.85	-4.22	0.84	2.47	3.05	2.39	2.39	-3.89	-3.89	-4.28	-1.07	-2.18	1.94	-1.3	-1.73	-1.3	2.5	-1.3	-2.64	-2.18	0.26	0.5
1475	96	1	P23219	2	CHEMBL221	4.49485002168009	nM	IC50	CHEMBL274990	2.39	0.75	-4.22	-4.28	-3.89	-4.28	3.52	-4.28	-2.59	0.75	3.11	1.75	-4.22	-4.28	1.75	2.47	-3.89	2.05	-2.85	-4.22	0.84	2.47	3.05	2.39	2.39	-3.89	-3.89	-4.28	-1.07	-2.18	1.94	-1.3	-1.73	-1.3	2.5	-1.3	-2.64	-2.18	0.26	0.5
1477	96	1	P23219	2	CHEMBL221	4.69897000433602	nM	IC50	CHEMBL605820	2.39	0.75	-4.22	-4.28	-3.89	-4.28	3.52	-4.28	-2.59	0.75	3.11	1.75	-4.22	-4.28	1.75	2.47	-3.89	2.05	-2.85	-4.22	0.84	2.47	3.05	2.39	2.39	-3.89	-3.89	-4.28	-1.07	-2.18	1.94	-1.3	-1.73	-1.3	2.5	-1.3	-2.64	-2.18	0.26	0.5
1478	96	1	P23219	2	CHEMBL221	4.61978875828839	nM	IC50	CHEMBL589812	2.39	0.75	-4.22	-4.28	-3.89	-4.28	3.52	-4.28	-2.59	0.75	3.11	1.75	-4.22	-4.28	1.75	2.47	-3.89	2.05	-2.85	-4.22	0.84	2.47	3.05	2.39	2.39	-3.89	-3.89	-4.28	-1.07	-2.18	1.94	-1.3	-1.73	-1.3	2.5	-1.3	-2.64	-2.18	0.26	0.5
1480	96	1	P23219	2	CHEMBL221	5.17392519729917	nM	IC50	CHEMBL605161	2.39	0.75	-4.22	-4.28	-3.89	-4.28	3.52	-4.28	-2.59	0.75	3.11	1.75	-4.22	-4.28	1.75	2.47	-3.89	2.05	-2.85	-4.22	0.84	2.47	3.05	2.39	2.39	-3.89	-3.89	-4.28	-1.07	-2.18	1.94	-1.3	-1.73	-1.3	2.5	-1.3	-2.64	-2.18	0.26	0.5
1488	96	1	P23219	2	CHEMBL221	6.72124639904717	nM	IC50	CHEMBL1075636	2.39	0.75	-4.22	-4.28	-3.89	-4.28	3.52	-4.28	-2.59	0.75	3.11	1.75	-4.22	-4.28	1.75	2.47	-3.89	2.05	-2.85	-4.22	0.84	2.47	3.05	2.39	2.39	-3.89	-3.89	-4.28	-1.07	-2.18	1.94	-1.3	-1.73	-1.3	2.5	-1.3	-2.64	-2.18	0.26	0.5
1489	96	1	P23219	2	CHEMBL221	5.96257350205938	nM	IC50	CHEMBL1077388	2.39	0.75	-4.22	-4.28	-3.89	-4.28	3.52	-4.28	-2.59	0.75	3.11	1.75	-4.22	-4.28	1.75	2.47	-3.89	2.05	-2.85	-4.22	0.84	2.47	3.05	2.39	2.39	-3.89	-3.89	-4.28	-1.07	-2.18	1.94	-1.3	-1.73	-1.3	2.5	-1.3	-2.64	-2.18	0.26	0.5
1490	96	1	P23219	2	CHEMBL221	5.93930215964639	nM	IC50	CHEMBL1079333	2.39	0.75	-4.22	-4.28	-3.89	-4.28	3.52	-4.28	-2.59	0.75	3.11	1.75	-4.22	-4.28	1.75	2.47	-3.89	2.05	-2.85	-4.22	0.84	2.47	3.05	2.39	2.39	-3.89	-3.89	-4.28	-1.07	-2.18	1.94	-1.3	-1.73	-1.3	2.5	-1.3	-2.64	-2.18	0.26	0.5
1492	96	1	P23219	2	CHEMBL221	5.79588001734407	nM	IC50	CHEMBL1081855	2.39	0.75	-4.22	-4.28	-3.89	-4.28	3.52	-4.28	-2.59	0.75	3.11	1.75	-4.22	-4.28	1.75	2.47	-3.89	2.05	-2.85	-4.22	0.84	2.47	3.05	2.39	2.39	-3.89	-3.89	-4.28	-1.07	-2.18	1.94	-1.3	-1.73	-1.3	2.5	-1.3	-2.64	-2.18	0.26	0.5
1493	96	1	P23219	2	CHEMBL221	6.31875876262441	nM	IC50	CHEMBL1081856	2.39	0.75	-4.22	-4.28	-3.89	-4.28	3.52	-4.28	-2.59	0.75	3.11	1.75	-4.22	-4.28	1.75	2.47	-3.89	2.05	-2.85	-4.22	0.84	2.47	3.05	2.39	2.39	-3.89	-3.89	-4.28	-1.07	-2.18	1.94	-1.3	-1.73	-1.3	2.5	-1.3	-2.64	-2.18	0.26	0.5
1494	96	1	P23219	2	CHEMBL221	6.00436480540245	nM	IC50	CHEMBL1077403	2.39	0.75	-4.22	-4.28	-3.89	-4.28	3.52	-4.28	-2.59	0.75	3.11	1.75	-4.22	-4.28	1.75	2.47	-3.89	2.05	-2.85	-4.22	0.84	2.47	3.05	2.39	2.39	-3.89	-3.89	-4.28	-1.07	-2.18	1.94	-1.3	-1.73	-1.3	2.5	-1.3	-2.64	-2.18	0.26	0.5
1495	96	1	P23219	2	CHEMBL221	6.76955107862173	nM	IC50	CHEMBL1080231	2.39	0.75	-4.22	-4.28	-3.89	-4.28	3.52	-4.28	-2.59	0.75	3.11	1.75	-4.22	-4.28	1.75	2.47	-3.89	2.05	-2.85	-4.22	0.84	2.47	3.05	2.39	2.39	-3.89	-3.89	-4.28	-1.07	-2.18	1.94	-1.3	-1.73	-1.3	2.5	-1.3	-2.64	-2.18	0.26	0.5
1496	96	1	P23219	2	CHEMBL221	5.48811663902113	nM	IC50	CHEMBL1080404	2.39	0.75	-4.22	-4.28	-3.89	-4.28	3.52	-4.28	-2.59	0.75	3.11	1.75	-4.22	-4.28	1.75	2.47	-3.89	2.05	-2.85	-4.22	0.84	2.47	3.05	2.39	2.39	-3.89	-3.89	-4.28	-1.07	-2.18	1.94	-1.3	-1.73	-1.3	2.5	-1.3	-2.64	-2.18	0.26	0.5
1497	96	1	P23219	2	CHEMBL221	6.16115090926274	nM	IC50	CHEMBL1080405	2.39	0.75	-4.22	-4.28	-3.89	-4.28	3.52	-4.28	-2.59	0.75	3.11	1.75	-4.22	-4.28	1.75	2.47	-3.89	2.05	-2.85	-4.22	0.84	2.47	3.05	2.39	2.39	-3.89	-3.89	-4.28	-1.07	-2.18	1.94	-1.3	-1.73	-1.3	2.5	-1.3	-2.64	-2.18	0.26	0.5
1498	96	1	P23219	2	CHEMBL221	5.91364016932525	nM	IC50	CHEMBL1080406	2.39	0.75	-4.22	-4.28	-3.89	-4.28	3.52	-4.28	-2.59	0.75	3.11	1.75	-4.22	-4.28	1.75	2.47	-3.89	2.05	-2.85	-4.22	0.84	2.47	3.05	2.39	2.39	-3.89	-3.89	-4.28	-1.07	-2.18	1.94	-1.3	-1.73	-1.3	2.5	-1.3	-2.64	-2.18	0.26	0.5
1499	96	1	P23219	2	CHEMBL221	5.95467702121334	nM	IC50	CHEMBL1080407	2.39	0.75	-4.22	-4.28	-3.89	-4.28	3.52	-4.28	-2.59	0.75	3.11	1.75	-4.22	-4.28	1.75	2.47	-3.89	2.05	-2.85	-4.22	0.84	2.47	3.05	2.39	2.39	-3.89	-3.89	-4.28	-1.07	-2.18	1.94	-1.3	-1.73	-1.3	2.5	-1.3	-2.64	-2.18	0.26	0.5
1500	96	1	P23219	2	CHEMBL221	6	nM	IC50	CHEMBL1079875	2.39	0.75	-4.22	-4.28	-3.89	-4.28	3.52	-4.28	-2.59	0.75	3.11	1.75	-4.22	-4.28	1.75	2.47	-3.89	2.05	-2.85	-4.22	0.84	2.47	3.05	2.39	2.39	-3.89	-3.89	-4.28	-1.07	-2.18	1.94	-1.3	-1.73	-1.3	2.5	-1.3	-2.64	-2.18	0.26	0.5
1501	96	1	P23219	2	CHEMBL221	7	nM	IC50	CHEMBL1079876	2.39	0.75	-4.22	-4.28	-3.89	-4.28	3.52	-4.28	-2.59	0.75	3.11	1.75	-4.22	-4.28	1.75	2.47	-3.89	2.05	-2.85	-4.22	0.84	2.47	3.05	2.39	2.39	-3.89	-3.89	-4.28	-1.07	-2.18	1.94	-1.3	-1.73	-1.3	2.5	-1.3	-2.64	-2.18	0.26	0.5
1502	96	1	P23219	2	CHEMBL221	5.6458915608526	nM	IC50	CHEMBL1079877	2.39	0.75	-4.22	-4.28	-3.89	-4.28	3.52	-4.28	-2.59	0.75	3.11	1.75	-4.22	-4.28	1.75	2.47	-3.89	2.05	-2.85	-4.22	0.84	2.47	3.05	2.39	2.39	-3.89	-3.89	-4.28	-1.07	-2.18	1.94	-1.3	-1.73	-1.3	2.5	-1.3	-2.64	-2.18	0.26	0.5
1503	96	1	P23219	2	CHEMBL221	6.31875876262441	nM	IC50	CHEMBL1079878	2.39	0.75	-4.22	-4.28	-3.89	-4.28	3.52	-4.28	-2.59	0.75	3.11	1.75	-4.22	-4.28	1.75	2.47	-3.89	2.05	-2.85	-4.22	0.84	2.47	3.05	2.39	2.39	-3.89	-3.89	-4.28	-1.07	-2.18	1.94	-1.3	-1.73	-1.3	2.5	-1.3	-2.64	-2.18	0.26	0.5
1504	96	1	P23219	2	CHEMBL221	5.14569395819892	nM	IC50	CHEMBL1078090	2.39	0.75	-4.22	-4.28	-3.89	-4.28	3.52	-4.28	-2.59	0.75	3.11	1.75	-4.22	-4.28	1.75	2.47	-3.89	2.05	-2.85	-4.22	0.84	2.47	3.05	2.39	2.39	-3.89	-3.89	-4.28	-1.07	-2.18	1.94	-1.3	-1.73	-1.3	2.5	-1.3	-2.64	-2.18	0.26	0.5
1505	96	1	P23219	2	CHEMBL221	5.88272870434424	nM	IC50	CHEMBL1077398	2.39	0.75	-4.22	-4.28	-3.89	-4.28	3.52	-4.28	-2.59	0.75	3.11	1.75	-4.22	-4.28	1.75	2.47	-3.89	2.05	-2.85	-4.22	0.84	2.47	3.05	2.39	2.39	-3.89	-3.89	-4.28	-1.07	-2.18	1.94	-1.3	-1.73	-1.3	2.5	-1.3	-2.64	-2.18	0.26	0.5
1506	96	1	P23219	2	CHEMBL221	4.6985359268567	nM	IC50	CHEMBL1078091	2.39	0.75	-4.22	-4.28	-3.89	-4.28	3.52	-4.28	-2.59	0.75	3.11	1.75	-4.22	-4.28	1.75	2.47	-3.89	2.05	-2.85	-4.22	0.84	2.47	3.05	2.39	2.39	-3.89	-3.89	-4.28	-1.07	-2.18	1.94	-1.3	-1.73	-1.3	2.5	-1.3	-2.64	-2.18	0.26	0.5
1507	96	1	P23219	2	CHEMBL221	5.67366413907125	nM	IC50	CHEMBL1078373	2.39	0.75	-4.22	-4.28	-3.89	-4.28	3.52	-4.28	-2.59	0.75	3.11	1.75	-4.22	-4.28	1.75	2.47	-3.89	2.05	-2.85	-4.22	0.84	2.47	3.05	2.39	2.39	-3.89	-3.89	-4.28	-1.07	-2.18	1.94	-1.3	-1.73	-1.3	2.5	-1.3	-2.64	-2.18	0.26	0.5
1508	96	1	P23219	2	CHEMBL221	6.2518119729938	nM	IC50	CHEMBL1078374	2.39	0.75	-4.22	-4.28	-3.89	-4.28	3.52	-4.28	-2.59	0.75	3.11	1.75	-4.22	-4.28	1.75	2.47	-3.89	2.05	-2.85	-4.22	0.84	2.47	3.05	2.39	2.39	-3.89	-3.89	-4.28	-1.07	-2.18	1.94	-1.3	-1.73	-1.3	2.5	-1.3	-2.64	-2.18	0.26	0.5
1509	96	1	P23219	2	CHEMBL221	5.59006687666871	nM	IC50	CHEMBL1078375	2.39	0.75	-4.22	-4.28	-3.89	-4.28	3.52	-4.28	-2.59	0.75	3.11	1.75	-4.22	-4.28	1.75	2.47	-3.89	2.05	-2.85	-4.22	0.84	2.47	3.05	2.39	2.39	-3.89	-3.89	-4.28	-1.07	-2.18	1.94	-1.3	-1.73	-1.3	2.5	-1.3	-2.64	-2.18	0.26	0.5
1510	96	1	P23219	2	CHEMBL221	5.88272870434424	nM	IC50	CHEMBL1078376	2.39	0.75	-4.22	-4.28	-3.89	-4.28	3.52	-4.28	-2.59	0.75	3.11	1.75	-4.22	-4.28	1.75	2.47	-3.89	2.05	-2.85	-4.22	0.84	2.47	3.05	2.39	2.39	-3.89	-3.89	-4.28	-1.07	-2.18	1.94	-1.3	-1.73	-1.3	2.5	-1.3	-2.64	-2.18	0.26	0.5
1511	96	1	P23219	2	CHEMBL221	5.42136079003193	nM	IC50	CHEMBL1078377	2.39	0.75	-4.22	-4.28	-3.89	-4.28	3.52	-4.28	-2.59	0.75	3.11	1.75	-4.22	-4.28	1.75	2.47	-3.89	2.05	-2.85	-4.22	0.84	2.47	3.05	2.39	2.39	-3.89	-3.89	-4.28	-1.07	-2.18	1.94	-1.3	-1.73	-1.3	2.5	-1.3	-2.64	-2.18	0.26	0.5
1512	96	1	P23219	2	CHEMBL221	4.21903497039168	nM	IC50	CHEMBL1078378	2.39	0.75	-4.22	-4.28	-3.89	-4.28	3.52	-4.28	-2.59	0.75	3.11	1.75	-4.22	-4.28	1.75	2.47	-3.89	2.05	-2.85	-4.22	0.84	2.47	3.05	2.39	2.39	-3.89	-3.89	-4.28	-1.07	-2.18	1.94	-1.3	-1.73	-1.3	2.5	-1.3	-2.64	-2.18	0.26	0.5
1513	96	1	P23219	2	CHEMBL221	5.56383735295924	nM	IC50	CHEMBL1078557	2.39	0.75	-4.22	-4.28	-3.89	-4.28	3.52	-4.28	-2.59	0.75	3.11	1.75	-4.22	-4.28	1.75	2.47	-3.89	2.05	-2.85	-4.22	0.84	2.47	3.05	2.39	2.39	-3.89	-3.89	-4.28	-1.07	-2.18	1.94	-1.3	-1.73	-1.3	2.5	-1.3	-2.64	-2.18	0.26	0.5
1514	96	1	P23219	2	CHEMBL221	5.01055018233331	nM	IC50	CHEMBL1077442	2.39	0.75	-4.22	-4.28	-3.89	-4.28	3.52	-4.28	-2.59	0.75	3.11	1.75	-4.22	-4.28	1.75	2.47	-3.89	2.05	-2.85	-4.22	0.84	2.47	3.05	2.39	2.39	-3.89	-3.89	-4.28	-1.07	-2.18	1.94	-1.3	-1.73	-1.3	2.5	-1.3	-2.64	-2.18	0.26	0.5
1515	96	1	P23219	2	CHEMBL221	4.5979106494279	nM	IC50	CHEMBL1078682	2.39	0.75	-4.22	-4.28	-3.89	-4.28	3.52	-4.28	-2.59	0.75	3.11	1.75	-4.22	-4.28	1.75	2.47	-3.89	2.05	-2.85	-4.22	0.84	2.47	3.05	2.39	2.39	-3.89	-3.89	-4.28	-1.07	-2.18	1.94	-1.3	-1.73	-1.3	2.5	-1.3	-2.64	-2.18	0.26	0.5
1516	96	1	P23219	2	CHEMBL221	6.2518119729938	nM	IC50	CHEMBL1078683	2.39	0.75	-4.22	-4.28	-3.89	-4.28	3.52	-4.28	-2.59	0.75	3.11	1.75	-4.22	-4.28	1.75	2.47	-3.89	2.05	-2.85	-4.22	0.84	2.47	3.05	2.39	2.39	-3.89	-3.89	-4.28	-1.07	-2.18	1.94	-1.3	-1.73	-1.3	2.5	-1.3	-2.64	-2.18	0.26	0.5
1517	96	1	P23219	2	CHEMBL221	5.93930215964639	nM	IC50	CHEMBL1078860	2.39	0.75	-4.22	-4.28	-3.89	-4.28	3.52	-4.28	-2.59	0.75	3.11	1.75	-4.22	-4.28	1.75	2.47	-3.89	2.05	-2.85	-4.22	0.84	2.47	3.05	2.39	2.39	-3.89	-3.89	-4.28	-1.07	-2.18	1.94	-1.3	-1.73	-1.3	2.5	-1.3	-2.64	-2.18	0.26	0.5
1518	96	1	P23219	2	CHEMBL221	5.06803388527183	nM	IC50	CHEMBL1077436	2.39	0.75	-4.22	-4.28	-3.89	-4.28	3.52	-4.28	-2.59	0.75	3.11	1.75	-4.22	-4.28	1.75	2.47	-3.89	2.05	-2.85	-4.22	0.84	2.47	3.05	2.39	2.39	-3.89	-3.89	-4.28	-1.07	-2.18	1.94	-1.3	-1.73	-1.3	2.5	-1.3	-2.64	-2.18	0.26	0.5
1519	96	1	P23219	2	CHEMBL221	7.09691001300806	nM	IC50	CHEMBL1204023	2.39	0.75	-4.22	-4.28	-3.89	-4.28	3.52	-4.28	-2.59	0.75	3.11	1.75	-4.22	-4.28	1.75	2.47	-3.89	2.05	-2.85	-4.22	0.84	2.47	3.05	2.39	2.39	-3.89	-3.89	-4.28	-1.07	-2.18	1.94	-1.3	-1.73	-1.3	2.5	-1.3	-2.64	-2.18	0.26	0.5
1520	96	1	P23219	2	CHEMBL221	6.56863623584101	nM	IC50	CHEMBL1204024	2.39	0.75	-4.22	-4.28	-3.89	-4.28	3.52	-4.28	-2.59	0.75	3.11	1.75	-4.22	-4.28	1.75	2.47	-3.89	2.05	-2.85	-4.22	0.84	2.47	3.05	2.39	2.39	-3.89	-3.89	-4.28	-1.07	-2.18	1.94	-1.3	-1.73	-1.3	2.5	-1.3	-2.64	-2.18	0.26	0.5
1521	96	1	P23219	2	CHEMBL221	6.11918640771921	nM	IC50	CHEMBL1079073	2.39	0.75	-4.22	-4.28	-3.89	-4.28	3.52	-4.28	-2.59	0.75	3.11	1.75	-4.22	-4.28	1.75	2.47	-3.89	2.05	-2.85	-4.22	0.84	2.47	3.05	2.39	2.39	-3.89	-3.89	-4.28	-1.07	-2.18	1.94	-1.3	-1.73	-1.3	2.5	-1.3	-2.64	-2.18	0.26	0.5
1522	96	1	P23219	2	CHEMBL221	6.0268721464003	nM	IC50	CHEMBL1204025	2.39	0.75	-4.22	-4.28	-3.89	-4.28	3.52	-4.28	-2.59	0.75	3.11	1.75	-4.22	-4.28	1.75	2.47	-3.89	2.05	-2.85	-4.22	0.84	2.47	3.05	2.39	2.39	-3.89	-3.89	-4.28	-1.07	-2.18	1.94	-1.3	-1.73	-1.3	2.5	-1.3	-2.64	-2.18	0.26	0.5
1523	96	1	P23219	2	CHEMBL221	5.68613277963085	nM	IC50	CHEMBL1079074	2.39	0.75	-4.22	-4.28	-3.89	-4.28	3.52	-4.28	-2.59	0.75	3.11	1.75	-4.22	-4.28	1.75	2.47	-3.89	2.05	-2.85	-4.22	0.84	2.47	3.05	2.39	2.39	-3.89	-3.89	-4.28	-1.07	-2.18	1.94	-1.3	-1.73	-1.3	2.5	-1.3	-2.64	-2.18	0.26	0.5
1526	96	1	P23219	2	CHEMBL221	5.22184874961636	nM	IC50	CHEMBL1164245	2.39	0.75	-4.22	-4.28	-3.89	-4.28	3.52	-4.28	-2.59	0.75	3.11	1.75	-4.22	-4.28	1.75	2.47	-3.89	2.05	-2.85	-4.22	0.84	2.47	3.05	2.39	2.39	-3.89	-3.89	-4.28	-1.07	-2.18	1.94	-1.3	-1.73	-1.3	2.5	-1.3	-2.64	-2.18	0.26	0.5
1527	96	1	P23219	2	CHEMBL221	4.61261017366127	nM	IC50	CHEMBL1164539	2.39	0.75	-4.22	-4.28	-3.89	-4.28	3.52	-4.28	-2.59	0.75	3.11	1.75	-4.22	-4.28	1.75	2.47	-3.89	2.05	-2.85	-4.22	0.84	2.47	3.05	2.39	2.39	-3.89	-3.89	-4.28	-1.07	-2.18	1.94	-1.3	-1.73	-1.3	2.5	-1.3	-2.64	-2.18	0.26	0.5
1528	96	1	P23219	2	CHEMBL221	4.73992861201492	nM	IC50	CHEMBL1164949	2.39	0.75	-4.22	-4.28	-3.89	-4.28	3.52	-4.28	-2.59	0.75	3.11	1.75	-4.22	-4.28	1.75	2.47	-3.89	2.05	-2.85	-4.22	0.84	2.47	3.05	2.39	2.39	-3.89	-3.89	-4.28	-1.07	-2.18	1.94	-1.3	-1.73	-1.3	2.5	-1.3	-2.64	-2.18	0.26	0.5
1529	96	1	P23219	2	CHEMBL221	5.10790539730952	nM	IC50	CHEMBL1164950	2.39	0.75	-4.22	-4.28	-3.89	-4.28	3.52	-4.28	-2.59	0.75	3.11	1.75	-4.22	-4.28	1.75	2.47	-3.89	2.05	-2.85	-4.22	0.84	2.47	3.05	2.39	2.39	-3.89	-3.89	-4.28	-1.07	-2.18	1.94	-1.3	-1.73	-1.3	2.5	-1.3	-2.64	-2.18	0.26	0.5
1530	96	1	P23219	2	CHEMBL221	5.13076828026902	nM	IC50	CHEMBL1163219	2.39	0.75	-4.22	-4.28	-3.89	-4.28	3.52	-4.28	-2.59	0.75	3.11	1.75	-4.22	-4.28	1.75	2.47	-3.89	2.05	-2.85	-4.22	0.84	2.47	3.05	2.39	2.39	-3.89	-3.89	-4.28	-1.07	-2.18	1.94	-1.3	-1.73	-1.3	2.5	-1.3	-2.64	-2.18	0.26	0.5
1531	96	1	P23219	2	CHEMBL221	4.43533393574791	nM	IC50	CHEMBL1163221	2.39	0.75	-4.22	-4.28	-3.89	-4.28	3.52	-4.28	-2.59	0.75	3.11	1.75	-4.22	-4.28	1.75	2.47	-3.89	2.05	-2.85	-4.22	0.84	2.47	3.05	2.39	2.39	-3.89	-3.89	-4.28	-1.07	-2.18	1.94	-1.3	-1.73	-1.3	2.5	-1.3	-2.64	-2.18	0.26	0.5
1532	96	1	P23219	2	CHEMBL221	4.78251605578609	nM	IC50	CHEMBL1164396	2.39	0.75	-4.22	-4.28	-3.89	-4.28	3.52	-4.28	-2.59	0.75	3.11	1.75	-4.22	-4.28	1.75	2.47	-3.89	2.05	-2.85	-4.22	0.84	2.47	3.05	2.39	2.39	-3.89	-3.89	-4.28	-1.07	-2.18	1.94	-1.3	-1.73	-1.3	2.5	-1.3	-2.64	-2.18	0.26	0.5
1533	96	1	P23219	2	CHEMBL221	4.61978875828839	nM	IC50	CHEMBL1163229	2.39	0.75	-4.22	-4.28	-3.89	-4.28	3.52	-4.28	-2.59	0.75	3.11	1.75	-4.22	-4.28	1.75	2.47	-3.89	2.05	-2.85	-4.22	0.84	2.47	3.05	2.39	2.39	-3.89	-3.89	-4.28	-1.07	-2.18	1.94	-1.3	-1.73	-1.3	2.5	-1.3	-2.64	-2.18	0.26	0.5
1534	96	1	P23219	2	CHEMBL221	5.10790539730952	nM	IC50	CHEMBL1171251	2.39	0.75	-4.22	-4.28	-3.89	-4.28	3.52	-4.28	-2.59	0.75	3.11	1.75	-4.22	-4.28	1.75	2.47	-3.89	2.05	-2.85	-4.22	0.84	2.47	3.05	2.39	2.39	-3.89	-3.89	-4.28	-1.07	-2.18	1.94	-1.3	-1.73	-1.3	2.5	-1.3	-2.64	-2.18	0.26	0.5
1535	96	1	P23219	2	CHEMBL221	5.20065945054642	nM	IC50	CHEMBL1171252	2.39	0.75	-4.22	-4.28	-3.89	-4.28	3.52	-4.28	-2.59	0.75	3.11	1.75	-4.22	-4.28	1.75	2.47	-3.89	2.05	-2.85	-4.22	0.84	2.47	3.05	2.39	2.39	-3.89	-3.89	-4.28	-1.07	-2.18	1.94	-1.3	-1.73	-1.3	2.5	-1.3	-2.64	-2.18	0.26	0.5
1536	96	1	P23219	2	CHEMBL221	5.05551732784983	nM	IC50	CHEMBL1171253	2.39	0.75	-4.22	-4.28	-3.89	-4.28	3.52	-4.28	-2.59	0.75	3.11	1.75	-4.22	-4.28	1.75	2.47	-3.89	2.05	-2.85	-4.22	0.84	2.47	3.05	2.39	2.39	-3.89	-3.89	-4.28	-1.07	-2.18	1.94	-1.3	-1.73	-1.3	2.5	-1.3	-2.64	-2.18	0.26	0.5
1537	96	1	P23219	2	CHEMBL221	5.05060999335509	nM	IC50	CHEMBL1171254	2.39	0.75	-4.22	-4.28	-3.89	-4.28	3.52	-4.28	-2.59	0.75	3.11	1.75	-4.22	-4.28	1.75	2.47	-3.89	2.05	-2.85	-4.22	0.84	2.47	3.05	2.39	2.39	-3.89	-3.89	-4.28	-1.07	-2.18	1.94	-1.3	-1.73	-1.3	2.5	-1.3	-2.64	-2.18	0.26	0.5
1538	96	1	P23219	2	CHEMBL221	5.10790539730952	nM	IC50	CHEMBL1171255	2.39	0.75	-4.22	-4.28	-3.89	-4.28	3.52	-4.28	-2.59	0.75	3.11	1.75	-4.22	-4.28	1.75	2.47	-3.89	2.05	-2.85	-4.22	0.84	2.47	3.05	2.39	2.39	-3.89	-3.89	-4.28	-1.07	-2.18	1.94	-1.3	-1.73	-1.3	2.5	-1.3	-2.64	-2.18	0.26	0.5
1539	96	1	P23219	2	CHEMBL221	5.1249387366083	nM	IC50	CHEMBL1171256	2.39	0.75	-4.22	-4.28	-3.89	-4.28	3.52	-4.28	-2.59	0.75	3.11	1.75	-4.22	-4.28	1.75	2.47	-3.89	2.05	-2.85	-4.22	0.84	2.47	3.05	2.39	2.39	-3.89	-3.89	-4.28	-1.07	-2.18	1.94	-1.3	-1.73	-1.3	2.5	-1.3	-2.64	-2.18	0.26	0.5
1540	96	1	P23219	2	CHEMBL221	5.09691001300806	nM	IC50	CHEMBL1171257	2.39	0.75	-4.22	-4.28	-3.89	-4.28	3.52	-4.28	-2.59	0.75	3.11	1.75	-4.22	-4.28	1.75	2.47	-3.89	2.05	-2.85	-4.22	0.84	2.47	3.05	2.39	2.39	-3.89	-3.89	-4.28	-1.07	-2.18	1.94	-1.3	-1.73	-1.3	2.5	-1.3	-2.64	-2.18	0.26	0.5
1541	96	1	P23219	2	CHEMBL221	5.11918640771921	nM	IC50	CHEMBL1171258	2.39	0.75	-4.22	-4.28	-3.89	-4.28	3.52	-4.28	-2.59	0.75	3.11	1.75	-4.22	-4.28	1.75	2.47	-3.89	2.05	-2.85	-4.22	0.84	2.47	3.05	2.39	2.39	-3.89	-3.89	-4.28	-1.07	-2.18	1.94	-1.3	-1.73	-1.3	2.5	-1.3	-2.64	-2.18	0.26	0.5
1542	96	1	P23219	2	CHEMBL221	5.05551732784983	nM	IC50	CHEMBL1171445	2.39	0.75	-4.22	-4.28	-3.89	-4.28	3.52	-4.28	-2.59	0.75	3.11	1.75	-4.22	-4.28	1.75	2.47	-3.89	2.05	-2.85	-4.22	0.84	2.47	3.05	2.39	2.39	-3.89	-3.89	-4.28	-1.07	-2.18	1.94	-1.3	-1.73	-1.3	2.5	-1.3	-2.64	-2.18	0.26	0.5
1543	96	1	P23219	2	CHEMBL221	5.08092190762393	nM	IC50	CHEMBL1171446	2.39	0.75	-4.22	-4.28	-3.89	-4.28	3.52	-4.28	-2.59	0.75	3.11	1.75	-4.22	-4.28	1.75	2.47	-3.89	2.05	-2.85	-4.22	0.84	2.47	3.05	2.39	2.39	-3.89	-3.89	-4.28	-1.07	-2.18	1.94	-1.3	-1.73	-1.3	2.5	-1.3	-2.64	-2.18	0.26	0.5
1544	96	1	P23219	2	CHEMBL221	5.22914798835786	nM	IC50	CHEMBL1171447	2.39	0.75	-4.22	-4.28	-3.89	-4.28	3.52	-4.28	-2.59	0.75	3.11	1.75	-4.22	-4.28	1.75	2.47	-3.89	2.05	-2.85	-4.22	0.84	2.47	3.05	2.39	2.39	-3.89	-3.89	-4.28	-1.07	-2.18	1.94	-1.3	-1.73	-1.3	2.5	-1.3	-2.64	-2.18	0.26	0.5
1547	96	1	P23219	2	CHEMBL221	5.65757731917779	nM	IC50	CHEMBL1276001	2.39	0.75	-4.22	-4.28	-3.89	-4.28	3.52	-4.28	-2.59	0.75	3.11	1.75	-4.22	-4.28	1.75	2.47	-3.89	2.05	-2.85	-4.22	0.84	2.47	3.05	2.39	2.39	-3.89	-3.89	-4.28	-1.07	-2.18	1.94	-1.3	-1.73	-1.3	2.5	-1.3	-2.64	-2.18	0.26	0.5
1548	96	1	P23219	2	CHEMBL221	5.20065945054642	nM	IC50	CHEMBL1275941	2.39	0.75	-4.22	-4.28	-3.89	-4.28	3.52	-4.28	-2.59	0.75	3.11	1.75	-4.22	-4.28	1.75	2.47	-3.89	2.05	-2.85	-4.22	0.84	2.47	3.05	2.39	2.39	-3.89	-3.89	-4.28	-1.07	-2.18	1.94	-1.3	-1.73	-1.3	2.5	-1.3	-2.64	-2.18	0.26	0.5
1549	96	1	P23219	2	CHEMBL221	5.14266750356873	nM	IC50	CHEMBL1275971	2.39	0.75	-4.22	-4.28	-3.89	-4.28	3.52	-4.28	-2.59	0.75	3.11	1.75	-4.22	-4.28	1.75	2.47	-3.89	2.05	-2.85	-4.22	0.84	2.47	3.05	2.39	2.39	-3.89	-3.89	-4.28	-1.07	-2.18	1.94	-1.3	-1.73	-1.3	2.5	-1.3	-2.64	-2.18	0.26	0.5
1550	96	1	P23219	2	CHEMBL221	5.11350927482752	nM	IC50	CHEMBL1275970	2.39	0.75	-4.22	-4.28	-3.89	-4.28	3.52	-4.28	-2.59	0.75	3.11	1.75	-4.22	-4.28	1.75	2.47	-3.89	2.05	-2.85	-4.22	0.84	2.47	3.05	2.39	2.39	-3.89	-3.89	-4.28	-1.07	-2.18	1.94	-1.3	-1.73	-1.3	2.5	-1.3	-2.64	-2.18	0.26	0.5
1552	96	1	P23219	2	CHEMBL221	6.22184874961636	nM	IC50	CHEMBL1275972	2.39	0.75	-4.22	-4.28	-3.89	-4.28	3.52	-4.28	-2.59	0.75	3.11	1.75	-4.22	-4.28	1.75	2.47	-3.89	2.05	-2.85	-4.22	0.84	2.47	3.05	2.39	2.39	-3.89	-3.89	-4.28	-1.07	-2.18	1.94	-1.3	-1.73	-1.3	2.5	-1.3	-2.64	-2.18	0.26	0.5
1555	96	1	P23219	2	CHEMBL221	4.02456819149074	nM	IC50	CHEMBL1288554	2.39	0.75	-4.22	-4.28	-3.89	-4.28	3.52	-4.28	-2.59	0.75	3.11	1.75	-4.22	-4.28	1.75	2.47	-3.89	2.05	-2.85	-4.22	0.84	2.47	3.05	2.39	2.39	-3.89	-3.89	-4.28	-1.07	-2.18	1.94	-1.3	-1.73	-1.3	2.5	-1.3	-2.64	-2.18	0.26	0.5
1557	96	1	P23219	2	CHEMBL221	4.95860731484177	nM	IC50	CHEMBL1288590	2.39	0.75	-4.22	-4.28	-3.89	-4.28	3.52	-4.28	-2.59	0.75	3.11	1.75	-4.22	-4.28	1.75	2.47	-3.89	2.05	-2.85	-4.22	0.84	2.47	3.05	2.39	2.39	-3.89	-3.89	-4.28	-1.07	-2.18	1.94	-1.3	-1.73	-1.3	2.5	-1.3	-2.64	-2.18	0.26	0.5
1558	96	1	P23219	2	CHEMBL221	6.05551732784983	nM	IC50	CHEMBL1288592	2.39	0.75	-4.22	-4.28	-3.89	-4.28	3.52	-4.28	-2.59	0.75	3.11	1.75	-4.22	-4.28	1.75	2.47	-3.89	2.05	-2.85	-4.22	0.84	2.47	3.05	2.39	2.39	-3.89	-3.89	-4.28	-1.07	-2.18	1.94	-1.3	-1.73	-1.3	2.5	-1.3	-2.64	-2.18	0.26	0.5
1559	96	1	P23219	2	CHEMBL221	5.56863623584101	nM	IC50	CHEMBL1288617	2.39	0.75	-4.22	-4.28	-3.89	-4.28	3.52	-4.28	-2.59	0.75	3.11	1.75	-4.22	-4.28	1.75	2.47	-3.89	2.05	-2.85	-4.22	0.84	2.47	3.05	2.39	2.39	-3.89	-3.89	-4.28	-1.07	-2.18	1.94	-1.3	-1.73	-1.3	2.5	-1.3	-2.64	-2.18	0.26	0.5
1560	96	1	P23219	2	CHEMBL221	6.85387196432176	nM	IC50	CHEMBL1288618	2.39	0.75	-4.22	-4.28	-3.89	-4.28	3.52	-4.28	-2.59	0.75	3.11	1.75	-4.22	-4.28	1.75	2.47	-3.89	2.05	-2.85	-4.22	0.84	2.47	3.05	2.39	2.39	-3.89	-3.89	-4.28	-1.07	-2.18	1.94	-1.3	-1.73	-1.3	2.5	-1.3	-2.64	-2.18	0.26	0.5
1562	96	1	P23219	2	CHEMBL221	4.48148606012211	nM	IC50	CHEMBL1290321	2.39	0.75	-4.22	-4.28	-3.89	-4.28	3.52	-4.28	-2.59	0.75	3.11	1.75	-4.22	-4.28	1.75	2.47	-3.89	2.05	-2.85	-4.22	0.84	2.47	3.05	2.39	2.39	-3.89	-3.89	-4.28	-1.07	-2.18	1.94	-1.3	-1.73	-1.3	2.5	-1.3	-2.64	-2.18	0.26	0.5
1564	96	1	P23219	2	CHEMBL221	6.38721614328026	nM	IC50	CHEMBL1290434	2.39	0.75	-4.22	-4.28	-3.89	-4.28	3.52	-4.28	-2.59	0.75	3.11	1.75	-4.22	-4.28	1.75	2.47	-3.89	2.05	-2.85	-4.22	0.84	2.47	3.05	2.39	2.39	-3.89	-3.89	-4.28	-1.07	-2.18	1.94	-1.3	-1.73	-1.3	2.5	-1.3	-2.64	-2.18	0.26	0.5
1566	96	1	P23219	2	CHEMBL221	4.76955107862173	nM	IC50	CHEMBL1290459	2.39	0.75	-4.22	-4.28	-3.89	-4.28	3.52	-4.28	-2.59	0.75	3.11	1.75	-4.22	-4.28	1.75	2.47	-3.89	2.05	-2.85	-4.22	0.84	2.47	3.05	2.39	2.39	-3.89	-3.89	-4.28	-1.07	-2.18	1.94	-1.3	-1.73	-1.3	2.5	-1.3	-2.64	-2.18	0.26	0.5
1567	96	1	P23219	2	CHEMBL221	4	nM	IC50	CHEMBL1288537	2.39	0.75	-4.22	-4.28	-3.89	-4.28	3.52	-4.28	-2.59	0.75	3.11	1.75	-4.22	-4.28	1.75	2.47	-3.89	2.05	-2.85	-4.22	0.84	2.47	3.05	2.39	2.39	-3.89	-3.89	-4.28	-1.07	-2.18	1.94	-1.3	-1.73	-1.3	2.5	-1.3	-2.64	-2.18	0.26	0.5
1568	96	1	P23219	2	CHEMBL221	4.02594909720712	nM	IC50	CHEMBL1288538	2.39	0.75	-4.22	-4.28	-3.89	-4.28	3.52	-4.28	-2.59	0.75	3.11	1.75	-4.22	-4.28	1.75	2.47	-3.89	2.05	-2.85	-4.22	0.84	2.47	3.05	2.39	2.39	-3.89	-3.89	-4.28	-1.07	-2.18	1.94	-1.3	-1.73	-1.3	2.5	-1.3	-2.64	-2.18	0.26	0.5
1569	96	1	P23219	2	CHEMBL221	6.92081875395237	nM	IC50	CHEMBL1288539	2.39	0.75	-4.22	-4.28	-3.89	-4.28	3.52	-4.28	-2.59	0.75	3.11	1.75	-4.22	-4.28	1.75	2.47	-3.89	2.05	-2.85	-4.22	0.84	2.47	3.05	2.39	2.39	-3.89	-3.89	-4.28	-1.07	-2.18	1.94	-1.3	-1.73	-1.3	2.5	-1.3	-2.64	-2.18	0.26	0.5
1570	96	1	P23219	2	CHEMBL221	5.35753547975788	nM	IC50	CHEMBL1290563	2.39	0.75	-4.22	-4.28	-3.89	-4.28	3.52	-4.28	-2.59	0.75	3.11	1.75	-4.22	-4.28	1.75	2.47	-3.89	2.05	-2.85	-4.22	0.84	2.47	3.05	2.39	2.39	-3.89	-3.89	-4.28	-1.07	-2.18	1.94	-1.3	-1.73	-1.3	2.5	-1.3	-2.64	-2.18	0.26	0.5
1571	96	1	P23219	2	CHEMBL221	6.32790214206428	nM	IC50	CHEMBL1288565	2.39	0.75	-4.22	-4.28	-3.89	-4.28	3.52	-4.28	-2.59	0.75	3.11	1.75	-4.22	-4.28	1.75	2.47	-3.89	2.05	-2.85	-4.22	0.84	2.47	3.05	2.39	2.39	-3.89	-3.89	-4.28	-1.07	-2.18	1.94	-1.3	-1.73	-1.3	2.5	-1.3	-2.64	-2.18	0.26	0.5
1572	96	1	P23219	2	CHEMBL221	5.96657624451305	nM	IC50	CHEMBL1288566	2.39	0.75	-4.22	-4.28	-3.89	-4.28	3.52	-4.28	-2.59	0.75	3.11	1.75	-4.22	-4.28	1.75	2.47	-3.89	2.05	-2.85	-4.22	0.84	2.47	3.05	2.39	2.39	-3.89	-3.89	-4.28	-1.07	-2.18	1.94	-1.3	-1.73	-1.3	2.5	-1.3	-2.64	-2.18	0.26	0.5
1573	96	1	P23219	2	CHEMBL221	4.59176003468815	nM	IC50	CHEMBL1288601	2.39	0.75	-4.22	-4.28	-3.89	-4.28	3.52	-4.28	-2.59	0.75	3.11	1.75	-4.22	-4.28	1.75	2.47	-3.89	2.05	-2.85	-4.22	0.84	2.47	3.05	2.39	2.39	-3.89	-3.89	-4.28	-1.07	-2.18	1.94	-1.3	-1.73	-1.3	2.5	-1.3	-2.64	-2.18	0.26	0.5
1574	96	1	P23219	2	CHEMBL221	5.01682492796219	nM	IC50	CHEMBL1288602	2.39	0.75	-4.22	-4.28	-3.89	-4.28	3.52	-4.28	-2.59	0.75	3.11	1.75	-4.22	-4.28	1.75	2.47	-3.89	2.05	-2.85	-4.22	0.84	2.47	3.05	2.39	2.39	-3.89	-3.89	-4.28	-1.07	-2.18	1.94	-1.3	-1.73	-1.3	2.5	-1.3	-2.64	-2.18	0.26	0.5
1575	96	1	P23219	2	CHEMBL221	6.85387196432176	nM	IC50	CHEMBL1288640	2.39	0.75	-4.22	-4.28	-3.89	-4.28	3.52	-4.28	-2.59	0.75	3.11	1.75	-4.22	-4.28	1.75	2.47	-3.89	2.05	-2.85	-4.22	0.84	2.47	3.05	2.39	2.39	-3.89	-3.89	-4.28	-1.07	-2.18	1.94	-1.3	-1.73	-1.3	2.5	-1.3	-2.64	-2.18	0.26	0.5
1576	96	1	P23219	2	CHEMBL221	6.85387196432176	nM	IC50	CHEMBL1288641	2.39	0.75	-4.22	-4.28	-3.89	-4.28	3.52	-4.28	-2.59	0.75	3.11	1.75	-4.22	-4.28	1.75	2.47	-3.89	2.05	-2.85	-4.22	0.84	2.47	3.05	2.39	2.39	-3.89	-3.89	-4.28	-1.07	-2.18	1.94	-1.3	-1.73	-1.3	2.5	-1.3	-2.64	-2.18	0.26	0.5
1577	96	1	P23219	2	CHEMBL221	6.85387196432176	nM	IC50	CHEMBL1290564	2.39	0.75	-4.22	-4.28	-3.89	-4.28	3.52	-4.28	-2.59	0.75	3.11	1.75	-4.22	-4.28	1.75	2.47	-3.89	2.05	-2.85	-4.22	0.84	2.47	3.05	2.39	2.39	-3.89	-3.89	-4.28	-1.07	-2.18	1.94	-1.3	-1.73	-1.3	2.5	-1.3	-2.64	-2.18	0.26	0.5
1578	96	1	P23219	2	CHEMBL221	6.30102999566398	nM	IC50	CHEMBL1290565	2.39	0.75	-4.22	-4.28	-3.89	-4.28	3.52	-4.28	-2.59	0.75	3.11	1.75	-4.22	-4.28	1.75	2.47	-3.89	2.05	-2.85	-4.22	0.84	2.47	3.05	2.39	2.39	-3.89	-3.89	-4.28	-1.07	-2.18	1.94	-1.3	-1.73	-1.3	2.5	-1.3	-2.64	-2.18	0.26	0.5
1579	96	1	P23219	2	CHEMBL221	5.15490195998574	nM	IC50	CHEMBL1290682	2.39	0.75	-4.22	-4.28	-3.89	-4.28	3.52	-4.28	-2.59	0.75	3.11	1.75	-4.22	-4.28	1.75	2.47	-3.89	2.05	-2.85	-4.22	0.84	2.47	3.05	2.39	2.39	-3.89	-3.89	-4.28	-1.07	-2.18	1.94	-1.3	-1.73	-1.3	2.5	-1.3	-2.64	-2.18	0.26	0.5
1580	96	1	P23219	2	CHEMBL221	6.49485002168009	nM	IC50	CHEMBL1290683	2.39	0.75	-4.22	-4.28	-3.89	-4.28	3.52	-4.28	-2.59	0.75	3.11	1.75	-4.22	-4.28	1.75	2.47	-3.89	2.05	-2.85	-4.22	0.84	2.47	3.05	2.39	2.39	-3.89	-3.89	-4.28	-1.07	-2.18	1.94	-1.3	-1.73	-1.3	2.5	-1.3	-2.64	-2.18	0.26	0.5
1581	96	1	P23219	2	CHEMBL221	5.58838029403677	nM	IC50	CHEMBL1288730	2.39	0.75	-4.22	-4.28	-3.89	-4.28	3.52	-4.28	-2.59	0.75	3.11	1.75	-4.22	-4.28	1.75	2.47	-3.89	2.05	-2.85	-4.22	0.84	2.47	3.05	2.39	2.39	-3.89	-3.89	-4.28	-1.07	-2.18	1.94	-1.3	-1.73	-1.3	2.5	-1.3	-2.64	-2.18	0.26	0.5
1582	96	1	P23219	2	CHEMBL221	4.52578373592374	nM	IC50	CHEMBL1288771	2.39	0.75	-4.22	-4.28	-3.89	-4.28	3.52	-4.28	-2.59	0.75	3.11	1.75	-4.22	-4.28	1.75	2.47	-3.89	2.05	-2.85	-4.22	0.84	2.47	3.05	2.39	2.39	-3.89	-3.89	-4.28	-1.07	-2.18	1.94	-1.3	-1.73	-1.3	2.5	-1.3	-2.64	-2.18	0.26	0.5
1583	96	1	P23219	2	CHEMBL221	4.44009337496389	nM	IC50	CHEMBL1288772	2.39	0.75	-4.22	-4.28	-3.89	-4.28	3.52	-4.28	-2.59	0.75	3.11	1.75	-4.22	-4.28	1.75	2.47	-3.89	2.05	-2.85	-4.22	0.84	2.47	3.05	2.39	2.39	-3.89	-3.89	-4.28	-1.07	-2.18	1.94	-1.3	-1.73	-1.3	2.5	-1.3	-2.64	-2.18	0.26	0.5
1584	96	1	P23219	2	CHEMBL221	5.64206515299955	nM	IC50	CHEMBL1288728	2.39	0.75	-4.22	-4.28	-3.89	-4.28	3.52	-4.28	-2.59	0.75	3.11	1.75	-4.22	-4.28	1.75	2.47	-3.89	2.05	-2.85	-4.22	0.84	2.47	3.05	2.39	2.39	-3.89	-3.89	-4.28	-1.07	-2.18	1.94	-1.3	-1.73	-1.3	2.5	-1.3	-2.64	-2.18	0.26	0.5
1585	96	1	P23219	2	CHEMBL221	4.51144928349956	nM	IC50	CHEMBL1288642	2.39	0.75	-4.22	-4.28	-3.89	-4.28	3.52	-4.28	-2.59	0.75	3.11	1.75	-4.22	-4.28	1.75	2.47	-3.89	2.05	-2.85	-4.22	0.84	2.47	3.05	2.39	2.39	-3.89	-3.89	-4.28	-1.07	-2.18	1.94	-1.3	-1.73	-1.3	2.5	-1.3	-2.64	-2.18	0.26	0.5
1586	96	1	P23219	2	CHEMBL221	5.30189945437661	nM	IC50	CHEMBL1288695	2.39	0.75	-4.22	-4.28	-3.89	-4.28	3.52	-4.28	-2.59	0.75	3.11	1.75	-4.22	-4.28	1.75	2.47	-3.89	2.05	-2.85	-4.22	0.84	2.47	3.05	2.39	2.39	-3.89	-3.89	-4.28	-1.07	-2.18	1.94	-1.3	-1.73	-1.3	2.5	-1.3	-2.64	-2.18	0.26	0.5
1587	96	1	P23219	2	CHEMBL221	4	nM	IC50	CHEMBL1288696	2.39	0.75	-4.22	-4.28	-3.89	-4.28	3.52	-4.28	-2.59	0.75	3.11	1.75	-4.22	-4.28	1.75	2.47	-3.89	2.05	-2.85	-4.22	0.84	2.47	3.05	2.39	2.39	-3.89	-3.89	-4.28	-1.07	-2.18	1.94	-1.3	-1.73	-1.3	2.5	-1.3	-2.64	-2.18	0.26	0.5
1588	96	1	P23219	2	CHEMBL221	4	nM	IC50	CHEMBL1288697	2.39	0.75	-4.22	-4.28	-3.89	-4.28	3.52	-4.28	-2.59	0.75	3.11	1.75	-4.22	-4.28	1.75	2.47	-3.89	2.05	-2.85	-4.22	0.84	2.47	3.05	2.39	2.39	-3.89	-3.89	-4.28	-1.07	-2.18	1.94	-1.3	-1.73	-1.3	2.5	-1.3	-2.64	-2.18	0.26	0.5
1589	96	1	P23219	2	CHEMBL221	5.57024771999759	nM	IC50	CHEMBL1290802	2.39	0.75	-4.22	-4.28	-3.89	-4.28	3.52	-4.28	-2.59	0.75	3.11	1.75	-4.22	-4.28	1.75	2.47	-3.89	2.05	-2.85	-4.22	0.84	2.47	3.05	2.39	2.39	-3.89	-3.89	-4.28	-1.07	-2.18	1.94	-1.3	-1.73	-1.3	2.5	-1.3	-2.64	-2.18	0.26	0.5
1590	96	1	P23219	2	CHEMBL221	4.20273245916928	nM	IC50	CHEMBL1290801	2.39	0.75	-4.22	-4.28	-3.89	-4.28	3.52	-4.28	-2.59	0.75	3.11	1.75	-4.22	-4.28	1.75	2.47	-3.89	2.05	-2.85	-4.22	0.84	2.47	3.05	2.39	2.39	-3.89	-3.89	-4.28	-1.07	-2.18	1.94	-1.3	-1.73	-1.3	2.5	-1.3	-2.64	-2.18	0.26	0.5
1591	96	1	P23219	2	CHEMBL221	4.70114692359029	nM	IC50	CHEMBL1290684	2.39	0.75	-4.22	-4.28	-3.89	-4.28	3.52	-4.28	-2.59	0.75	3.11	1.75	-4.22	-4.28	1.75	2.47	-3.89	2.05	-2.85	-4.22	0.84	2.47	3.05	2.39	2.39	-3.89	-3.89	-4.28	-1.07	-2.18	1.94	-1.3	-1.73	-1.3	2.5	-1.3	-2.64	-2.18	0.26	0.5
1592	96	1	P23219	2	CHEMBL221	4	nM	IC50	CHEMBL1290803	2.39	0.75	-4.22	-4.28	-3.89	-4.28	3.52	-4.28	-2.59	0.75	3.11	1.75	-4.22	-4.28	1.75	2.47	-3.89	2.05	-2.85	-4.22	0.84	2.47	3.05	2.39	2.39	-3.89	-3.89	-4.28	-1.07	-2.18	1.94	-1.3	-1.73	-1.3	2.5	-1.3	-2.64	-2.18	0.26	0.5
1593	96	1	P23219	2	CHEMBL221	4.1444808443322	nM	IC50	CHEMBL1289129	2.39	0.75	-4.22	-4.28	-3.89	-4.28	3.52	-4.28	-2.59	0.75	3.11	1.75	-4.22	-4.28	1.75	2.47	-3.89	2.05	-2.85	-4.22	0.84	2.47	3.05	2.39	2.39	-3.89	-3.89	-4.28	-1.07	-2.18	1.94	-1.3	-1.73	-1.3	2.5	-1.3	-2.64	-2.18	0.26	0.5
1594	96	1	P23219	2	CHEMBL221	4	nM	IC50	CHEMBL1289128	2.39	0.75	-4.22	-4.28	-3.89	-4.28	3.52	-4.28	-2.59	0.75	3.11	1.75	-4.22	-4.28	1.75	2.47	-3.89	2.05	-2.85	-4.22	0.84	2.47	3.05	2.39	2.39	-3.89	-3.89	-4.28	-1.07	-2.18	1.94	-1.3	-1.73	-1.3	2.5	-1.3	-2.64	-2.18	0.26	0.5
1596	96	1	P23219	2	CHEMBL221	4.01673464743345	nM	IC50	CHEMBL1631308	2.39	0.75	-4.22	-4.28	-3.89	-4.28	3.52	-4.28	-2.59	0.75	3.11	1.75	-4.22	-4.28	1.75	2.47	-3.89	2.05	-2.85	-4.22	0.84	2.47	3.05	2.39	2.39	-3.89	-3.89	-4.28	-1.07	-2.18	1.94	-1.3	-1.73	-1.3	2.5	-1.3	-2.64	-2.18	0.26	0.5
1598	96	1	P23219	2	CHEMBL221	5.12842706445412	nM	IC50	CHEMBL1630232	2.39	0.75	-4.22	-4.28	-3.89	-4.28	3.52	-4.28	-2.59	0.75	3.11	1.75	-4.22	-4.28	1.75	2.47	-3.89	2.05	-2.85	-4.22	0.84	2.47	3.05	2.39	2.39	-3.89	-3.89	-4.28	-1.07	-2.18	1.94	-1.3	-1.73	-1.3	2.5	-1.3	-2.64	-2.18	0.26	0.5
1599	96	1	P23219	2	CHEMBL221	4.17587416608345	nM	IC50	CHEMBL1630233	2.39	0.75	-4.22	-4.28	-3.89	-4.28	3.52	-4.28	-2.59	0.75	3.11	1.75	-4.22	-4.28	1.75	2.47	-3.89	2.05	-2.85	-4.22	0.84	2.47	3.05	2.39	2.39	-3.89	-3.89	-4.28	-1.07	-2.18	1.94	-1.3	-1.73	-1.3	2.5	-1.3	-2.64	-2.18	0.26	0.5
1600	96	1	P23219	2	CHEMBL221	4.40011692792631	nM	IC50	CHEMBL1630223	2.39	0.75	-4.22	-4.28	-3.89	-4.28	3.52	-4.28	-2.59	0.75	3.11	1.75	-4.22	-4.28	1.75	2.47	-3.89	2.05	-2.85	-4.22	0.84	2.47	3.05	2.39	2.39	-3.89	-3.89	-4.28	-1.07	-2.18	1.94	-1.3	-1.73	-1.3	2.5	-1.3	-2.64	-2.18	0.26	0.5
1601	96	1	P23219	2	CHEMBL221	4.31069114087638	nM	IC50	CHEMBL1630236	2.39	0.75	-4.22	-4.28	-3.89	-4.28	3.52	-4.28	-2.59	0.75	3.11	1.75	-4.22	-4.28	1.75	2.47	-3.89	2.05	-2.85	-4.22	0.84	2.47	3.05	2.39	2.39	-3.89	-3.89	-4.28	-1.07	-2.18	1.94	-1.3	-1.73	-1.3	2.5	-1.3	-2.64	-2.18	0.26	0.5
1602	96	1	P23219	2	CHEMBL221	4.16494389827988	nM	IC50	CHEMBL1630237	2.39	0.75	-4.22	-4.28	-3.89	-4.28	3.52	-4.28	-2.59	0.75	3.11	1.75	-4.22	-4.28	1.75	2.47	-3.89	2.05	-2.85	-4.22	0.84	2.47	3.05	2.39	2.39	-3.89	-3.89	-4.28	-1.07	-2.18	1.94	-1.3	-1.73	-1.3	2.5	-1.3	-2.64	-2.18	0.26	0.5
1603	96	1	P23219	2	CHEMBL221	6.43179827593301	nM	IC50	CHEMBL1630238	2.39	0.75	-4.22	-4.28	-3.89	-4.28	3.52	-4.28	-2.59	0.75	3.11	1.75	-4.22	-4.28	1.75	2.47	-3.89	2.05	-2.85	-4.22	0.84	2.47	3.05	2.39	2.39	-3.89	-3.89	-4.28	-1.07	-2.18	1.94	-1.3	-1.73	-1.3	2.5	-1.3	-2.64	-2.18	0.26	0.5
1604	96	1	P23219	2	CHEMBL221	6.16115090926274	nM	IC50	CHEMBL1230348	2.39	0.75	-4.22	-4.28	-3.89	-4.28	3.52	-4.28	-2.59	0.75	3.11	1.75	-4.22	-4.28	1.75	2.47	-3.89	2.05	-2.85	-4.22	0.84	2.47	3.05	2.39	2.39	-3.89	-3.89	-4.28	-1.07	-2.18	1.94	-1.3	-1.73	-1.3	2.5	-1.3	-2.64	-2.18	0.26	0.5
1605	96	1	P23219	2	CHEMBL221	8.69897000433602	nM	IC50	CHEMBL1232083	2.39	0.75	-4.22	-4.28	-3.89	-4.28	3.52	-4.28	-2.59	0.75	3.11	1.75	-4.22	-4.28	1.75	2.47	-3.89	2.05	-2.85	-4.22	0.84	2.47	3.05	2.39	2.39	-3.89	-3.89	-4.28	-1.07	-2.18	1.94	-1.3	-1.73	-1.3	2.5	-1.3	-2.64	-2.18	0.26	0.5
1606	96	1	P23219	2	CHEMBL221	5.42136079003193	nM	IC50	CHEMBL1630242	2.39	0.75	-4.22	-4.28	-3.89	-4.28	3.52	-4.28	-2.59	0.75	3.11	1.75	-4.22	-4.28	1.75	2.47	-3.89	2.05	-2.85	-4.22	0.84	2.47	3.05	2.39	2.39	-3.89	-3.89	-4.28	-1.07	-2.18	1.94	-1.3	-1.73	-1.3	2.5	-1.3	-2.64	-2.18	0.26	0.5
1607	96	1	P23219	2	CHEMBL221	4	nM	IC50	CHEMBL1630243	2.39	0.75	-4.22	-4.28	-3.89	-4.28	3.52	-4.28	-2.59	0.75	3.11	1.75	-4.22	-4.28	1.75	2.47	-3.89	2.05	-2.85	-4.22	0.84	2.47	3.05	2.39	2.39	-3.89	-3.89	-4.28	-1.07	-2.18	1.94	-1.3	-1.73	-1.3	2.5	-1.3	-2.64	-2.18	0.26	0.5
1608	96	1	P23219	2	CHEMBL221	4	nM	IC50	CHEMBL1630244	2.39	0.75	-4.22	-4.28	-3.89	-4.28	3.52	-4.28	-2.59	0.75	3.11	1.75	-4.22	-4.28	1.75	2.47	-3.89	2.05	-2.85	-4.22	0.84	2.47	3.05	2.39	2.39	-3.89	-3.89	-4.28	-1.07	-2.18	1.94	-1.3	-1.73	-1.3	2.5	-1.3	-2.64	-2.18	0.26	0.5
1609	96	1	P23219	2	CHEMBL221	4	nM	IC50	CHEMBL1630245	2.39	0.75	-4.22	-4.28	-3.89	-4.28	3.52	-4.28	-2.59	0.75	3.11	1.75	-4.22	-4.28	1.75	2.47	-3.89	2.05	-2.85	-4.22	0.84	2.47	3.05	2.39	2.39	-3.89	-3.89	-4.28	-1.07	-2.18	1.94	-1.3	-1.73	-1.3	2.5	-1.3	-2.64	-2.18	0.26	0.5
1610	96	1	P23219	2	CHEMBL221	4	nM	IC50	CHEMBL1630246	2.39	0.75	-4.22	-4.28	-3.89	-4.28	3.52	-4.28	-2.59	0.75	3.11	1.75	-4.22	-4.28	1.75	2.47	-3.89	2.05	-2.85	-4.22	0.84	2.47	3.05	2.39	2.39	-3.89	-3.89	-4.28	-1.07	-2.18	1.94	-1.3	-1.73	-1.3	2.5	-1.3	-2.64	-2.18	0.26	0.5
1611	96	1	P23219	2	CHEMBL221	4	nM	IC50	CHEMBL1630247	2.39	0.75	-4.22	-4.28	-3.89	-4.28	3.52	-4.28	-2.59	0.75	3.11	1.75	-4.22	-4.28	1.75	2.47	-3.89	2.05	-2.85	-4.22	0.84	2.47	3.05	2.39	2.39	-3.89	-3.89	-4.28	-1.07	-2.18	1.94	-1.3	-1.73	-1.3	2.5	-1.3	-2.64	-2.18	0.26	0.5
1612	96	1	P23219	2	CHEMBL221	5.99139982823808	nM	IC50	CHEMBL1230209	2.39	0.75	-4.22	-4.28	-3.89	-4.28	3.52	-4.28	-2.59	0.75	3.11	1.75	-4.22	-4.28	1.75	2.47	-3.89	2.05	-2.85	-4.22	0.84	2.47	3.05	2.39	2.39	-3.89	-3.89	-4.28	-1.07	-2.18	1.94	-1.3	-1.73	-1.3	2.5	-1.3	-2.64	-2.18	0.26	0.5
1613	96	1	P23219	2	CHEMBL221	6.35654732351381	nM	IC50	CHEMBL1630249	2.39	0.75	-4.22	-4.28	-3.89	-4.28	3.52	-4.28	-2.59	0.75	3.11	1.75	-4.22	-4.28	1.75	2.47	-3.89	2.05	-2.85	-4.22	0.84	2.47	3.05	2.39	2.39	-3.89	-3.89	-4.28	-1.07	-2.18	1.94	-1.3	-1.73	-1.3	2.5	-1.3	-2.64	-2.18	0.26	0.5
1614	96	1	P23219	2	CHEMBL221	5.70996538863748	nM	IC50	CHEMBL1630250	2.39	0.75	-4.22	-4.28	-3.89	-4.28	3.52	-4.28	-2.59	0.75	3.11	1.75	-4.22	-4.28	1.75	2.47	-3.89	2.05	-2.85	-4.22	0.84	2.47	3.05	2.39	2.39	-3.89	-3.89	-4.28	-1.07	-2.18	1.94	-1.3	-1.73	-1.3	2.5	-1.3	-2.64	-2.18	0.26	0.5
1615	96	1	P23219	2	CHEMBL221	6.45593195564972	nM	IC50	CHEMBL1630251	2.39	0.75	-4.22	-4.28	-3.89	-4.28	3.52	-4.28	-2.59	0.75	3.11	1.75	-4.22	-4.28	1.75	2.47	-3.89	2.05	-2.85	-4.22	0.84	2.47	3.05	2.39	2.39	-3.89	-3.89	-4.28	-1.07	-2.18	1.94	-1.3	-1.73	-1.3	2.5	-1.3	-2.64	-2.18	0.26	0.5
1616	96	1	P23219	2	CHEMBL221	4	nM	IC50	CHEMBL1630252	2.39	0.75	-4.22	-4.28	-3.89	-4.28	3.52	-4.28	-2.59	0.75	3.11	1.75	-4.22	-4.28	1.75	2.47	-3.89	2.05	-2.85	-4.22	0.84	2.47	3.05	2.39	2.39	-3.89	-3.89	-4.28	-1.07	-2.18	1.94	-1.3	-1.73	-1.3	2.5	-1.3	-2.64	-2.18	0.26	0.5
1617	96	1	P23219	2	CHEMBL221	5.43651891460559	nM	IC50	CHEMBL1630253	2.39	0.75	-4.22	-4.28	-3.89	-4.28	3.52	-4.28	-2.59	0.75	3.11	1.75	-4.22	-4.28	1.75	2.47	-3.89	2.05	-2.85	-4.22	0.84	2.47	3.05	2.39	2.39	-3.89	-3.89	-4.28	-1.07	-2.18	1.94	-1.3	-1.73	-1.3	2.5	-1.3	-2.64	-2.18	0.26	0.5
1618	96	1	P23219	2	CHEMBL221	4.6458915608526	nM	IC50	CHEMBL1630254	2.39	0.75	-4.22	-4.28	-3.89	-4.28	3.52	-4.28	-2.59	0.75	3.11	1.75	-4.22	-4.28	1.75	2.47	-3.89	2.05	-2.85	-4.22	0.84	2.47	3.05	2.39	2.39	-3.89	-3.89	-4.28	-1.07	-2.18	1.94	-1.3	-1.73	-1.3	2.5	-1.3	-2.64	-2.18	0.26	0.5
1619	96	1	P23219	2	CHEMBL221	4.80134291304558	nM	IC50	CHEMBL1630255	2.39	0.75	-4.22	-4.28	-3.89	-4.28	3.52	-4.28	-2.59	0.75	3.11	1.75	-4.22	-4.28	1.75	2.47	-3.89	2.05	-2.85	-4.22	0.84	2.47	3.05	2.39	2.39	-3.89	-3.89	-4.28	-1.07	-2.18	1.94	-1.3	-1.73	-1.3	2.5	-1.3	-2.64	-2.18	0.26	0.5
1620	96	1	P23219	2	CHEMBL221	4	nM	IC50	CHEMBL1630256	2.39	0.75	-4.22	-4.28	-3.89	-4.28	3.52	-4.28	-2.59	0.75	3.11	1.75	-4.22	-4.28	1.75	2.47	-3.89	2.05	-2.85	-4.22	0.84	2.47	3.05	2.39	2.39	-3.89	-3.89	-4.28	-1.07	-2.18	1.94	-1.3	-1.73	-1.3	2.5	-1.3	-2.64	-2.18	0.26	0.5
1621	96	1	P23219	2	CHEMBL221	5.78781239559604	nM	IC50	CHEMBL1630257	2.39	0.75	-4.22	-4.28	-3.89	-4.28	3.52	-4.28	-2.59	0.75	3.11	1.75	-4.22	-4.28	1.75	2.47	-3.89	2.05	-2.85	-4.22	0.84	2.47	3.05	2.39	2.39	-3.89	-3.89	-4.28	-1.07	-2.18	1.94	-1.3	-1.73	-1.3	2.5	-1.3	-2.64	-2.18	0.26	0.5
1622	96	1	P23219	2	CHEMBL221	4.38090666937326	nM	IC50	CHEMBL1630258	2.39	0.75	-4.22	-4.28	-3.89	-4.28	3.52	-4.28	-2.59	0.75	3.11	1.75	-4.22	-4.28	1.75	2.47	-3.89	2.05	-2.85	-4.22	0.84	2.47	3.05	2.39	2.39	-3.89	-3.89	-4.28	-1.07	-2.18	1.94	-1.3	-1.73	-1.3	2.5	-1.3	-2.64	-2.18	0.26	0.5
1628	96	1	P23219	2	CHEMBL221	5.41228903498109	nM	IC50	CHEMBL1669027	2.39	0.75	-4.22	-4.28	-3.89	-4.28	3.52	-4.28	-2.59	0.75	3.11	1.75	-4.22	-4.28	1.75	2.47	-3.89	2.05	-2.85	-4.22	0.84	2.47	3.05	2.39	2.39	-3.89	-3.89	-4.28	-1.07	-2.18	1.94	-1.3	-1.73	-1.3	2.5	-1.3	-2.64	-2.18	0.26	0.5
1629	96	1	P23219	2	CHEMBL221	5.85698519974591	nM	IC50	CHEMBL1667876	2.39	0.75	-4.22	-4.28	-3.89	-4.28	3.52	-4.28	-2.59	0.75	3.11	1.75	-4.22	-4.28	1.75	2.47	-3.89	2.05	-2.85	-4.22	0.84	2.47	3.05	2.39	2.39	-3.89	-3.89	-4.28	-1.07	-2.18	1.94	-1.3	-1.73	-1.3	2.5	-1.3	-2.64	-2.18	0.26	0.5
1630	96	1	P23219	2	CHEMBL221	5.61261017366127	nM	IC50	CHEMBL1669029	2.39	0.75	-4.22	-4.28	-3.89	-4.28	3.52	-4.28	-2.59	0.75	3.11	1.75	-4.22	-4.28	1.75	2.47	-3.89	2.05	-2.85	-4.22	0.84	2.47	3.05	2.39	2.39	-3.89	-3.89	-4.28	-1.07	-2.18	1.94	-1.3	-1.73	-1.3	2.5	-1.3	-2.64	-2.18	0.26	0.5
1631	96	1	P23219	2	CHEMBL221	5.53610701101409	nM	IC50	CHEMBL1669030	2.39	0.75	-4.22	-4.28	-3.89	-4.28	3.52	-4.28	-2.59	0.75	3.11	1.75	-4.22	-4.28	1.75	2.47	-3.89	2.05	-2.85	-4.22	0.84	2.47	3.05	2.39	2.39	-3.89	-3.89	-4.28	-1.07	-2.18	1.94	-1.3	-1.73	-1.3	2.5	-1.3	-2.64	-2.18	0.26	0.5
1633	96	1	P23219	2	CHEMBL221	6.13076828026902	nM	IC50	CHEMBL1669032	2.39	0.75	-4.22	-4.28	-3.89	-4.28	3.52	-4.28	-2.59	0.75	3.11	1.75	-4.22	-4.28	1.75	2.47	-3.89	2.05	-2.85	-4.22	0.84	2.47	3.05	2.39	2.39	-3.89	-3.89	-4.28	-1.07	-2.18	1.94	-1.3	-1.73	-1.3	2.5	-1.3	-2.64	-2.18	0.26	0.5
1634	96	1	P23219	2	CHEMBL221	6.61618463401957	nM	IC50	CHEMBL1669033	2.39	0.75	-4.22	-4.28	-3.89	-4.28	3.52	-4.28	-2.59	0.75	3.11	1.75	-4.22	-4.28	1.75	2.47	-3.89	2.05	-2.85	-4.22	0.84	2.47	3.05	2.39	2.39	-3.89	-3.89	-4.28	-1.07	-2.18	1.94	-1.3	-1.73	-1.3	2.5	-1.3	-2.64	-2.18	0.26	0.5
1635	96	1	P23219	2	CHEMBL221	5.36251027048749	nM	IC50	CHEMBL1669034	2.39	0.75	-4.22	-4.28	-3.89	-4.28	3.52	-4.28	-2.59	0.75	3.11	1.75	-4.22	-4.28	1.75	2.47	-3.89	2.05	-2.85	-4.22	0.84	2.47	3.05	2.39	2.39	-3.89	-3.89	-4.28	-1.07	-2.18	1.94	-1.3	-1.73	-1.3	2.5	-1.3	-2.64	-2.18	0.26	0.5
1636	96	1	P23219	2	CHEMBL221	4.75202673363819	nM	IC50	CHEMBL1669035	2.39	0.75	-4.22	-4.28	-3.89	-4.28	3.52	-4.28	-2.59	0.75	3.11	1.75	-4.22	-4.28	1.75	2.47	-3.89	2.05	-2.85	-4.22	0.84	2.47	3.05	2.39	2.39	-3.89	-3.89	-4.28	-1.07	-2.18	1.94	-1.3	-1.73	-1.3	2.5	-1.3	-2.64	-2.18	0.26	0.5
1637	96	1	P23219	2	CHEMBL221	4.49485002168009	nM	IC50	CHEMBL1669036	2.39	0.75	-4.22	-4.28	-3.89	-4.28	3.52	-4.28	-2.59	0.75	3.11	1.75	-4.22	-4.28	1.75	2.47	-3.89	2.05	-2.85	-4.22	0.84	2.47	3.05	2.39	2.39	-3.89	-3.89	-4.28	-1.07	-2.18	1.94	-1.3	-1.73	-1.3	2.5	-1.3	-2.64	-2.18	0.26	0.5
1638	96	1	P23219	2	CHEMBL221	4.11975822410452	nM	IC50	CHEMBL1669037	2.39	0.75	-4.22	-4.28	-3.89	-4.28	3.52	-4.28	-2.59	0.75	3.11	1.75	-4.22	-4.28	1.75	2.47	-3.89	2.05	-2.85	-4.22	0.84	2.47	3.05	2.39	2.39	-3.89	-3.89	-4.28	-1.07	-2.18	1.94	-1.3	-1.73	-1.3	2.5	-1.3	-2.64	-2.18	0.26	0.5
1639	96	1	P23219	2	CHEMBL221	4.57675412606319	nM	IC50	CHEMBL1669038	2.39	0.75	-4.22	-4.28	-3.89	-4.28	3.52	-4.28	-2.59	0.75	3.11	1.75	-4.22	-4.28	1.75	2.47	-3.89	2.05	-2.85	-4.22	0.84	2.47	3.05	2.39	2.39	-3.89	-3.89	-4.28	-1.07	-2.18	1.94	-1.3	-1.73	-1.3	2.5	-1.3	-2.64	-2.18	0.26	0.5
1640	96	1	P23219	2	CHEMBL221	4.60730304674033	nM	IC50	CHEMBL1669039	2.39	0.75	-4.22	-4.28	-3.89	-4.28	3.52	-4.28	-2.59	0.75	3.11	1.75	-4.22	-4.28	1.75	2.47	-3.89	2.05	-2.85	-4.22	0.84	2.47	3.05	2.39	2.39	-3.89	-3.89	-4.28	-1.07	-2.18	1.94	-1.3	-1.73	-1.3	2.5	-1.3	-2.64	-2.18	0.26	0.5
1641	96	1	P23219	2	CHEMBL221	4.65169513695184	nM	IC50	CHEMBL1684136	2.39	0.75	-4.22	-4.28	-3.89	-4.28	3.52	-4.28	-2.59	0.75	3.11	1.75	-4.22	-4.28	1.75	2.47	-3.89	2.05	-2.85	-4.22	0.84	2.47	3.05	2.39	2.39	-3.89	-3.89	-4.28	-1.07	-2.18	1.94	-1.3	-1.73	-1.3	2.5	-1.3	-2.64	-2.18	0.26	0.5
1642	96	1	P23219	2	CHEMBL221	4.74957999769111	nM	IC50	CHEMBL446974	2.39	0.75	-4.22	-4.28	-3.89	-4.28	3.52	-4.28	-2.59	0.75	3.11	1.75	-4.22	-4.28	1.75	2.47	-3.89	2.05	-2.85	-4.22	0.84	2.47	3.05	2.39	2.39	-3.89	-3.89	-4.28	-1.07	-2.18	1.94	-1.3	-1.73	-1.3	2.5	-1.3	-2.64	-2.18	0.26	0.5
1643	96	1	P23219	2	CHEMBL221	4.41702807089519	nM	IC50	CHEMBL1684141	2.39	0.75	-4.22	-4.28	-3.89	-4.28	3.52	-4.28	-2.59	0.75	3.11	1.75	-4.22	-4.28	1.75	2.47	-3.89	2.05	-2.85	-4.22	0.84	2.47	3.05	2.39	2.39	-3.89	-3.89	-4.28	-1.07	-2.18	1.94	-1.3	-1.73	-1.3	2.5	-1.3	-2.64	-2.18	0.26	0.5
1644	96	1	P23219	2	CHEMBL221	4.64073383539325	nM	IC50	CHEMBL1684142	2.39	0.75	-4.22	-4.28	-3.89	-4.28	3.52	-4.28	-2.59	0.75	3.11	1.75	-4.22	-4.28	1.75	2.47	-3.89	2.05	-2.85	-4.22	0.84	2.47	3.05	2.39	2.39	-3.89	-3.89	-4.28	-1.07	-2.18	1.94	-1.3	-1.73	-1.3	2.5	-1.3	-2.64	-2.18	0.26	0.5
1645	96	1	P23219	2	CHEMBL221	4.70443290003752	nM	IC50	CHEMBL1684146	2.39	0.75	-4.22	-4.28	-3.89	-4.28	3.52	-4.28	-2.59	0.75	3.11	1.75	-4.22	-4.28	1.75	2.47	-3.89	2.05	-2.85	-4.22	0.84	2.47	3.05	2.39	2.39	-3.89	-3.89	-4.28	-1.07	-2.18	1.94	-1.3	-1.73	-1.3	2.5	-1.3	-2.64	-2.18	0.26	0.5
1646	96	1	P23219	2	CHEMBL221	4.84224111395314	nM	IC50	CHEMBL1684147	2.39	0.75	-4.22	-4.28	-3.89	-4.28	3.52	-4.28	-2.59	0.75	3.11	1.75	-4.22	-4.28	1.75	2.47	-3.89	2.05	-2.85	-4.22	0.84	2.47	3.05	2.39	2.39	-3.89	-3.89	-4.28	-1.07	-2.18	1.94	-1.3	-1.73	-1.3	2.5	-1.3	-2.64	-2.18	0.26	0.5
1647	96	1	P23219	2	CHEMBL221	4.58435902010385	nM	IC50	CHEMBL1684148	2.39	0.75	-4.22	-4.28	-3.89	-4.28	3.52	-4.28	-2.59	0.75	3.11	1.75	-4.22	-4.28	1.75	2.47	-3.89	2.05	-2.85	-4.22	0.84	2.47	3.05	2.39	2.39	-3.89	-3.89	-4.28	-1.07	-2.18	1.94	-1.3	-1.73	-1.3	2.5	-1.3	-2.64	-2.18	0.26	0.5
1648	96	1	P23219	2	CHEMBL221	4.72885568205092	nM	IC50	CHEMBL1684149	2.39	0.75	-4.22	-4.28	-3.89	-4.28	3.52	-4.28	-2.59	0.75	3.11	1.75	-4.22	-4.28	1.75	2.47	-3.89	2.05	-2.85	-4.22	0.84	2.47	3.05	2.39	2.39	-3.89	-3.89	-4.28	-1.07	-2.18	1.94	-1.3	-1.73	-1.3	2.5	-1.3	-2.64	-2.18	0.26	0.5
1649	96	1	P23219	2	CHEMBL221	4.66614985489745	nM	IC50	CHEMBL1684150	2.39	0.75	-4.22	-4.28	-3.89	-4.28	3.52	-4.28	-2.59	0.75	3.11	1.75	-4.22	-4.28	1.75	2.47	-3.89	2.05	-2.85	-4.22	0.84	2.47	3.05	2.39	2.39	-3.89	-3.89	-4.28	-1.07	-2.18	1.94	-1.3	-1.73	-1.3	2.5	-1.3	-2.64	-2.18	0.26	0.5
1650	96	1	P23219	2	CHEMBL221	4.76522970483908	nM	IC50	CHEMBL1684151	2.39	0.75	-4.22	-4.28	-3.89	-4.28	3.52	-4.28	-2.59	0.75	3.11	1.75	-4.22	-4.28	1.75	2.47	-3.89	2.05	-2.85	-4.22	0.84	2.47	3.05	2.39	2.39	-3.89	-3.89	-4.28	-1.07	-2.18	1.94	-1.3	-1.73	-1.3	2.5	-1.3	-2.64	-2.18	0.26	0.5
1651	96	1	P23219	2	CHEMBL221	4.56575054760352	nM	IC50	CHEMBL1684152	2.39	0.75	-4.22	-4.28	-3.89	-4.28	3.52	-4.28	-2.59	0.75	3.11	1.75	-4.22	-4.28	1.75	2.47	-3.89	2.05	-2.85	-4.22	0.84	2.47	3.05	2.39	2.39	-3.89	-3.89	-4.28	-1.07	-2.18	1.94	-1.3	-1.73	-1.3	2.5	-1.3	-2.64	-2.18	0.26	0.5
1652	96	1	P23219	2	CHEMBL221	4.53283603403091	nM	IC50	CHEMBL1684153	2.39	0.75	-4.22	-4.28	-3.89	-4.28	3.52	-4.28	-2.59	0.75	3.11	1.75	-4.22	-4.28	1.75	2.47	-3.89	2.05	-2.85	-4.22	0.84	2.47	3.05	2.39	2.39	-3.89	-3.89	-4.28	-1.07	-2.18	1.94	-1.3	-1.73	-1.3	2.5	-1.3	-2.64	-2.18	0.26	0.5
1656	96	1	P23219	2	CHEMBL221	4.21467016498923	nM	IC50	CHEMBL1775087	2.39	0.75	-4.22	-4.28	-3.89	-4.28	3.52	-4.28	-2.59	0.75	3.11	1.75	-4.22	-4.28	1.75	2.47	-3.89	2.05	-2.85	-4.22	0.84	2.47	3.05	2.39	2.39	-3.89	-3.89	-4.28	-1.07	-2.18	1.94	-1.3	-1.73	-1.3	2.5	-1.3	-2.64	-2.18	0.26	0.5
1657	96	1	P23219	2	CHEMBL221	4.6903698325741	nM	IC50	CHEMBL1775089	2.39	0.75	-4.22	-4.28	-3.89	-4.28	3.52	-4.28	-2.59	0.75	3.11	1.75	-4.22	-4.28	1.75	2.47	-3.89	2.05	-2.85	-4.22	0.84	2.47	3.05	2.39	2.39	-3.89	-3.89	-4.28	-1.07	-2.18	1.94	-1.3	-1.73	-1.3	2.5	-1.3	-2.64	-2.18	0.26	0.5
1658	96	1	P23219	2	CHEMBL221	5.72124639904717	nM	IC50	CHEMBL1775107	2.39	0.75	-4.22	-4.28	-3.89	-4.28	3.52	-4.28	-2.59	0.75	3.11	1.75	-4.22	-4.28	1.75	2.47	-3.89	2.05	-2.85	-4.22	0.84	2.47	3.05	2.39	2.39	-3.89	-3.89	-4.28	-1.07	-2.18	1.94	-1.3	-1.73	-1.3	2.5	-1.3	-2.64	-2.18	0.26	0.5
1660	96	1	P23219	2	CHEMBL221	5.20065945054642	nM	IC50	CHEMBL1814711	2.39	0.75	-4.22	-4.28	-3.89	-4.28	3.52	-4.28	-2.59	0.75	3.11	1.75	-4.22	-4.28	1.75	2.47	-3.89	2.05	-2.85	-4.22	0.84	2.47	3.05	2.39	2.39	-3.89	-3.89	-4.28	-1.07	-2.18	1.94	-1.3	-1.73	-1.3	2.5	-1.3	-2.64	-2.18	0.26	0.5
1662	96	1	P23219	2	CHEMBL221	7.37263414340727	nM	IC50	CHEMBL1814813	2.39	0.75	-4.22	-4.28	-3.89	-4.28	3.52	-4.28	-2.59	0.75	3.11	1.75	-4.22	-4.28	1.75	2.47	-3.89	2.05	-2.85	-4.22	0.84	2.47	3.05	2.39	2.39	-3.89	-3.89	-4.28	-1.07	-2.18	1.94	-1.3	-1.73	-1.3	2.5	-1.3	-2.64	-2.18	0.26	0.5
1664	96	1	P23219	2	CHEMBL221	5.60205999132796	nM	IC50	CHEMBL1830468	2.39	0.75	-4.22	-4.28	-3.89	-4.28	3.52	-4.28	-2.59	0.75	3.11	1.75	-4.22	-4.28	1.75	2.47	-3.89	2.05	-2.85	-4.22	0.84	2.47	3.05	2.39	2.39	-3.89	-3.89	-4.28	-1.07	-2.18	1.94	-1.3	-1.73	-1.3	2.5	-1.3	-2.64	-2.18	0.26	0.5
1665	96	1	P23219	2	CHEMBL221	7.38721614328026	nM	IC50	CHEMBL1830471	2.39	0.75	-4.22	-4.28	-3.89	-4.28	3.52	-4.28	-2.59	0.75	3.11	1.75	-4.22	-4.28	1.75	2.47	-3.89	2.05	-2.85	-4.22	0.84	2.47	3.05	2.39	2.39	-3.89	-3.89	-4.28	-1.07	-2.18	1.94	-1.3	-1.73	-1.3	2.5	-1.3	-2.64	-2.18	0.26	0.5
1666	96	1	P23219	2	CHEMBL221	6.52287874528034	nM	IC50	CHEMBL1830478	2.39	0.75	-4.22	-4.28	-3.89	-4.28	3.52	-4.28	-2.59	0.75	3.11	1.75	-4.22	-4.28	1.75	2.47	-3.89	2.05	-2.85	-4.22	0.84	2.47	3.05	2.39	2.39	-3.89	-3.89	-4.28	-1.07	-2.18	1.94	-1.3	-1.73	-1.3	2.5	-1.3	-2.64	-2.18	0.26	0.5
1667	96	1	P23219	2	CHEMBL221	6.04575749056067	nM	IC50	CHEMBL1830479	2.39	0.75	-4.22	-4.28	-3.89	-4.28	3.52	-4.28	-2.59	0.75	3.11	1.75	-4.22	-4.28	1.75	2.47	-3.89	2.05	-2.85	-4.22	0.84	2.47	3.05	2.39	2.39	-3.89	-3.89	-4.28	-1.07	-2.18	1.94	-1.3	-1.73	-1.3	2.5	-1.3	-2.64	-2.18	0.26	0.5
1668	96	1	P23219	2	CHEMBL221	7.85387196432176	nM	IC50	CHEMBL1830480	2.39	0.75	-4.22	-4.28	-3.89	-4.28	3.52	-4.28	-2.59	0.75	3.11	1.75	-4.22	-4.28	1.75	2.47	-3.89	2.05	-2.85	-4.22	0.84	2.47	3.05	2.39	2.39	-3.89	-3.89	-4.28	-1.07	-2.18	1.94	-1.3	-1.73	-1.3	2.5	-1.3	-2.64	-2.18	0.26	0.5
1671	96	1	P23219	2	CHEMBL221	8.07160414774329	nM	IC50	CHEMBL1077	2.39	0.75	-4.22	-4.28	-3.89	-4.28	3.52	-4.28	-2.59	0.75	3.11	1.75	-4.22	-4.28	1.75	2.47	-3.89	2.05	-2.85	-4.22	0.84	2.47	3.05	2.39	2.39	-3.89	-3.89	-4.28	-1.07	-2.18	1.94	-1.3	-1.73	-1.3	2.5	-1.3	-2.64	-2.18	0.26	0.5
1674	96	1	P23219	2	CHEMBL221	4.98636238754647	nM	IC50	CHEMBL195437	2.39	0.75	-4.22	-4.28	-3.89	-4.28	3.52	-4.28	-2.59	0.75	3.11	1.75	-4.22	-4.28	1.75	2.47	-3.89	2.05	-2.85	-4.22	0.84	2.47	3.05	2.39	2.39	-3.89	-3.89	-4.28	-1.07	-2.18	1.94	-1.3	-1.73	-1.3	2.5	-1.3	-2.64	-2.18	0.26	0.5
1675	96	1	P23219	2	CHEMBL221	6.1765257708297	nM	IC50	CHEMBL291338	2.39	0.75	-4.22	-4.28	-3.89	-4.28	3.52	-4.28	-2.59	0.75	3.11	1.75	-4.22	-4.28	1.75	2.47	-3.89	2.05	-2.85	-4.22	0.84	2.47	3.05	2.39	2.39	-3.89	-3.89	-4.28	-1.07	-2.18	1.94	-1.3	-1.73	-1.3	2.5	-1.3	-2.64	-2.18	0.26	0.5
1676	96	1	P23219	2	CHEMBL221	4.78936049384585	nM	IC50	CHEMBL1425	2.39	0.75	-4.22	-4.28	-3.89	-4.28	3.52	-4.28	-2.59	0.75	3.11	1.75	-4.22	-4.28	1.75	2.47	-3.89	2.05	-2.85	-4.22	0.84	2.47	3.05	2.39	2.39	-3.89	-3.89	-4.28	-1.07	-2.18	1.94	-1.3	-1.73	-1.3	2.5	-1.3	-2.64	-2.18	0.26	0.5
1677	96	1	P23219	2	CHEMBL221	5.38584129049083	nM	IC50	CHEMBL1105	2.39	0.75	-4.22	-4.28	-3.89	-4.28	3.52	-4.28	-2.59	0.75	3.11	1.75	-4.22	-4.28	1.75	2.47	-3.89	2.05	-2.85	-4.22	0.84	2.47	3.05	2.39	2.39	-3.89	-3.89	-4.28	-1.07	-2.18	1.94	-1.3	-1.73	-1.3	2.5	-1.3	-2.64	-2.18	0.26	0.5
1678	96	1	P23219	2	CHEMBL221	6.83863199776502	nM	IC50	CHEMBL1297	2.39	0.75	-4.22	-4.28	-3.89	-4.28	3.52	-4.28	-2.59	0.75	3.11	1.75	-4.22	-4.28	1.75	2.47	-3.89	2.05	-2.85	-4.22	0.84	2.47	3.05	2.39	2.39	-3.89	-3.89	-4.28	-1.07	-2.18	1.94	-1.3	-1.73	-1.3	2.5	-1.3	-2.64	-2.18	0.26	0.5
1680	96	1	P23219	2	CHEMBL221	6.04866248120408	nM	IC50	CHEMBL413965	2.39	0.75	-4.22	-4.28	-3.89	-4.28	3.52	-4.28	-2.59	0.75	3.11	1.75	-4.22	-4.28	1.75	2.47	-3.89	2.05	-2.85	-4.22	0.84	2.47	3.05	2.39	2.39	-3.89	-3.89	-4.28	-1.07	-2.18	1.94	-1.3	-1.73	-1.3	2.5	-1.3	-2.64	-2.18	0.26	0.5
1687	96	1	P23219	2	CHEMBL221	5.2518119729938	nM	IC50	CHEMBL411	2.39	0.75	-4.22	-4.28	-3.89	-4.28	3.52	-4.28	-2.59	0.75	3.11	1.75	-4.22	-4.28	1.75	2.47	-3.89	2.05	-2.85	-4.22	0.84	2.47	3.05	2.39	2.39	-3.89	-3.89	-4.28	-1.07	-2.18	1.94	-1.3	-1.73	-1.3	2.5	-1.3	-2.64	-2.18	0.26	0.5
1688	96	1	P23219	2	CHEMBL221	6.46092390120722	nM	IC50	CHEMBL954	2.39	0.75	-4.22	-4.28	-3.89	-4.28	3.52	-4.28	-2.59	0.75	3.11	1.75	-4.22	-4.28	1.75	2.47	-3.89	2.05	-2.85	-4.22	0.84	2.47	3.05	2.39	2.39	-3.89	-3.89	-4.28	-1.07	-2.18	1.94	-1.3	-1.73	-1.3	2.5	-1.3	-2.64	-2.18	0.26	0.5
1690	96	1	P23219	2	CHEMBL221	5.50141379118248	nM	IC50	CHEMBL1612004	2.39	0.75	-4.22	-4.28	-3.89	-4.28	3.52	-4.28	-2.59	0.75	3.11	1.75	-4.22	-4.28	1.75	2.47	-3.89	2.05	-2.85	-4.22	0.84	2.47	3.05	2.39	2.39	-3.89	-3.89	-4.28	-1.07	-2.18	1.94	-1.3	-1.73	-1.3	2.5	-1.3	-2.64	-2.18	0.26	0.5
1691	96	1	P23219	2	CHEMBL221	6.06752623532285	nM	IC50	CHEMBL1071	2.39	0.75	-4.22	-4.28	-3.89	-4.28	3.52	-4.28	-2.59	0.75	3.11	1.75	-4.22	-4.28	1.75	2.47	-3.89	2.05	-2.85	-4.22	0.84	2.47	3.05	2.39	2.39	-3.89	-3.89	-4.28	-1.07	-2.18	1.94	-1.3	-1.73	-1.3	2.5	-1.3	-2.64	-2.18	0.26	0.5
1694	96	1	P23219	2	CHEMBL221	6.70774392864352	nM	IC50	CHEMBL828	2.39	0.75	-4.22	-4.28	-3.89	-4.28	3.52	-4.28	-2.59	0.75	3.11	1.75	-4.22	-4.28	1.75	2.47	-3.89	2.05	-2.85	-4.22	0.84	2.47	3.05	2.39	2.39	-3.89	-3.89	-4.28	-1.07	-2.18	1.94	-1.3	-1.73	-1.3	2.5	-1.3	-2.64	-2.18	0.26	0.5
1695	96	1	P23219	2	CHEMBL221	5.41657449959349	nM	IC50	CHEMBL526	2.39	0.75	-4.22	-4.28	-3.89	-4.28	3.52	-4.28	-2.59	0.75	3.11	1.75	-4.22	-4.28	1.75	2.47	-3.89	2.05	-2.85	-4.22	0.84	2.47	3.05	2.39	2.39	-3.89	-3.89	-4.28	-1.07	-2.18	1.94	-1.3	-1.73	-1.3	2.5	-1.3	-2.64	-2.18	0.26	0.5
1696	96	1	P23219	2	CHEMBL221	5.97305837204097	nM	IC50	CHEMBL63323	2.39	0.75	-4.22	-4.28	-3.89	-4.28	3.52	-4.28	-2.59	0.75	3.11	1.75	-4.22	-4.28	1.75	2.47	-3.89	2.05	-2.85	-4.22	0.84	2.47	3.05	2.39	2.39	-3.89	-3.89	-4.28	-1.07	-2.18	1.94	-1.3	-1.73	-1.3	2.5	-1.3	-2.64	-2.18	0.26	0.5
1697	96	1	P23219	2	CHEMBL221	6.93554201077308	nM	IC50	CHEMBL686	2.39	0.75	-4.22	-4.28	-3.89	-4.28	3.52	-4.28	-2.59	0.75	3.11	1.75	-4.22	-4.28	1.75	2.47	-3.89	2.05	-2.85	-4.22	0.84	2.47	3.05	2.39	2.39	-3.89	-3.89	-4.28	-1.07	-2.18	1.94	-1.3	-1.73	-1.3	2.5	-1.3	-2.64	-2.18	0.26	0.5
1698	96	1	P23219	2	CHEMBL221	5.53101794103743	nM	IC50	CHEMBL165790	2.39	0.75	-4.22	-4.28	-3.89	-4.28	3.52	-4.28	-2.59	0.75	3.11	1.75	-4.22	-4.28	1.75	2.47	-3.89	2.05	-2.85	-4.22	0.84	2.47	3.05	2.39	2.39	-3.89	-3.89	-4.28	-1.07	-2.18	1.94	-1.3	-1.73	-1.3	2.5	-1.3	-2.64	-2.18	0.26	0.5
1699	96	1	P23219	2	CHEMBL221	5.99182581599357	nM	IC50	CHEMBL1388	2.39	0.75	-4.22	-4.28	-3.89	-4.28	3.52	-4.28	-2.59	0.75	3.11	1.75	-4.22	-4.28	1.75	2.47	-3.89	2.05	-2.85	-4.22	0.84	2.47	3.05	2.39	2.39	-3.89	-3.89	-4.28	-1.07	-2.18	1.94	-1.3	-1.73	-1.3	2.5	-1.3	-2.64	-2.18	0.26	0.5
1701	96	1	P23219	2	CHEMBL221	6.58502665202918	nM	IC50	CHEMBL1333512	2.39	0.75	-4.22	-4.28	-3.89	-4.28	3.52	-4.28	-2.59	0.75	3.11	1.75	-4.22	-4.28	1.75	2.47	-3.89	2.05	-2.85	-4.22	0.84	2.47	3.05	2.39	2.39	-3.89	-3.89	-4.28	-1.07	-2.18	1.94	-1.3	-1.73	-1.3	2.5	-1.3	-2.64	-2.18	0.26	0.5
1705	96	1	P23219	2	CHEMBL221	7.88605664769316	nM	IC50	CHEMBL469	2.39	0.75	-4.22	-4.28	-3.89	-4.28	3.52	-4.28	-2.59	0.75	3.11	1.75	-4.22	-4.28	1.75	2.47	-3.89	2.05	-2.85	-4.22	0.84	2.47	3.05	2.39	2.39	-3.89	-3.89	-4.28	-1.07	-2.18	1.94	-1.3	-1.73	-1.3	2.5	-1.3	-2.64	-2.18	0.26	0.5
1706	96	1	P23219	2	CHEMBL221	5.68507994400758	nM	IC50	CHEMBL24944	2.39	0.75	-4.22	-4.28	-3.89	-4.28	3.52	-4.28	-2.59	0.75	3.11	1.75	-4.22	-4.28	1.75	2.47	-3.89	2.05	-2.85	-4.22	0.84	2.47	3.05	2.39	2.39	-3.89	-3.89	-4.28	-1.07	-2.18	1.94	-1.3	-1.73	-1.3	2.5	-1.3	-2.64	-2.18	0.26	0.5
1707	96	1	P23219	2	CHEMBL221	6.22112552799726	nM	IC50	CHEMBL727	2.39	0.75	-4.22	-4.28	-3.89	-4.28	3.52	-4.28	-2.59	0.75	3.11	1.75	-4.22	-4.28	1.75	2.47	-3.89	2.05	-2.85	-4.22	0.84	2.47	3.05	2.39	2.39	-3.89	-3.89	-4.28	-1.07	-2.18	1.94	-1.3	-1.73	-1.3	2.5	-1.3	-2.64	-2.18	0.26	0.5
1708	96	1	P23219	2	CHEMBL221	5.94309514866353	nM	IC50	CHEMBL487234	2.39	0.75	-4.22	-4.28	-3.89	-4.28	3.52	-4.28	-2.59	0.75	3.11	1.75	-4.22	-4.28	1.75	2.47	-3.89	2.05	-2.85	-4.22	0.84	2.47	3.05	2.39	2.39	-3.89	-3.89	-4.28	-1.07	-2.18	1.94	-1.3	-1.73	-1.3	2.5	-1.3	-2.64	-2.18	0.26	0.5
1709	96	1	P23219	2	CHEMBL221	5.35743656289561	nM	IC50	CHEMBL83	2.39	0.75	-4.22	-4.28	-3.89	-4.28	3.52	-4.28	-2.59	0.75	3.11	1.75	-4.22	-4.28	1.75	2.47	-3.89	2.05	-2.85	-4.22	0.84	2.47	3.05	2.39	2.39	-3.89	-3.89	-4.28	-1.07	-2.18	1.94	-1.3	-1.73	-1.3	2.5	-1.3	-2.64	-2.18	0.26	0.5
1712	96	1	P23219	2	CHEMBL221	7.38721614328026	nM	IC50	CHEMBL1020	2.39	0.75	-4.22	-4.28	-3.89	-4.28	3.52	-4.28	-2.59	0.75	3.11	1.75	-4.22	-4.28	1.75	2.47	-3.89	2.05	-2.85	-4.22	0.84	2.47	3.05	2.39	2.39	-3.89	-3.89	-4.28	-1.07	-2.18	1.94	-1.3	-1.73	-1.3	2.5	-1.3	-2.64	-2.18	0.26	0.5
1714	96	1	P23219	2	CHEMBL221	7.25963731050576	nM	IC50	CHEMBL1097558	2.39	0.75	-4.22	-4.28	-3.89	-4.28	3.52	-4.28	-2.59	0.75	3.11	1.75	-4.22	-4.28	1.75	2.47	-3.89	2.05	-2.85	-4.22	0.84	2.47	3.05	2.39	2.39	-3.89	-3.89	-4.28	-1.07	-2.18	1.94	-1.3	-1.73	-1.3	2.5	-1.3	-2.64	-2.18	0.26	0.5
1715	96	1	P23219	2	CHEMBL221	4.44611697335613	nM	IC50	CHEMBL1916949	2.39	0.75	-4.22	-4.28	-3.89	-4.28	3.52	-4.28	-2.59	0.75	3.11	1.75	-4.22	-4.28	1.75	2.47	-3.89	2.05	-2.85	-4.22	0.84	2.47	3.05	2.39	2.39	-3.89	-3.89	-4.28	-1.07	-2.18	1.94	-1.3	-1.73	-1.3	2.5	-1.3	-2.64	-2.18	0.26	0.5
1716	96	1	P23219	2	CHEMBL221	4.39254497678533	nM	IC50	CHEMBL1916950	2.39	0.75	-4.22	-4.28	-3.89	-4.28	3.52	-4.28	-2.59	0.75	3.11	1.75	-4.22	-4.28	1.75	2.47	-3.89	2.05	-2.85	-4.22	0.84	2.47	3.05	2.39	2.39	-3.89	-3.89	-4.28	-1.07	-2.18	1.94	-1.3	-1.73	-1.3	2.5	-1.3	-2.64	-2.18	0.26	0.5
1717	96	1	P23219	2	CHEMBL221	4.43297363384094	nM	IC50	CHEMBL1916952	2.39	0.75	-4.22	-4.28	-3.89	-4.28	3.52	-4.28	-2.59	0.75	3.11	1.75	-4.22	-4.28	1.75	2.47	-3.89	2.05	-2.85	-4.22	0.84	2.47	3.05	2.39	2.39	-3.89	-3.89	-4.28	-1.07	-2.18	1.94	-1.3	-1.73	-1.3	2.5	-1.3	-2.64	-2.18	0.26	0.5
1718	96	1	P23219	2	CHEMBL221	4.39577394691553	nM	IC50	CHEMBL1916953	2.39	0.75	-4.22	-4.28	-3.89	-4.28	3.52	-4.28	-2.59	0.75	3.11	1.75	-4.22	-4.28	1.75	2.47	-3.89	2.05	-2.85	-4.22	0.84	2.47	3.05	2.39	2.39	-3.89	-3.89	-4.28	-1.07	-2.18	1.94	-1.3	-1.73	-1.3	2.5	-1.3	-2.64	-2.18	0.26	0.5
1719	96	1	P23219	2	CHEMBL221	4.52578373592374	nM	IC50	CHEMBL1916954	2.39	0.75	-4.22	-4.28	-3.89	-4.28	3.52	-4.28	-2.59	0.75	3.11	1.75	-4.22	-4.28	1.75	2.47	-3.89	2.05	-2.85	-4.22	0.84	2.47	3.05	2.39	2.39	-3.89	-3.89	-4.28	-1.07	-2.18	1.94	-1.3	-1.73	-1.3	2.5	-1.3	-2.64	-2.18	0.26	0.5
1720	96	1	P23219	2	CHEMBL221	4.37161106994969	nM	IC50	CHEMBL1916955	2.39	0.75	-4.22	-4.28	-3.89	-4.28	3.52	-4.28	-2.59	0.75	3.11	1.75	-4.22	-4.28	1.75	2.47	-3.89	2.05	-2.85	-4.22	0.84	2.47	3.05	2.39	2.39	-3.89	-3.89	-4.28	-1.07	-2.18	1.94	-1.3	-1.73	-1.3	2.5	-1.3	-2.64	-2.18	0.26	0.5
1721	96	1	P23219	2	CHEMBL221	4.38510278396687	nM	IC50	CHEMBL1916958	2.39	0.75	-4.22	-4.28	-3.89	-4.28	3.52	-4.28	-2.59	0.75	3.11	1.75	-4.22	-4.28	1.75	2.47	-3.89	2.05	-2.85	-4.22	0.84	2.47	3.05	2.39	2.39	-3.89	-3.89	-4.28	-1.07	-2.18	1.94	-1.3	-1.73	-1.3	2.5	-1.3	-2.64	-2.18	0.26	0.5
1722	96	1	P23219	2	CHEMBL221	4.42021640338319	nM	IC50	CHEMBL1916959	2.39	0.75	-4.22	-4.28	-3.89	-4.28	3.52	-4.28	-2.59	0.75	3.11	1.75	-4.22	-4.28	1.75	2.47	-3.89	2.05	-2.85	-4.22	0.84	2.47	3.05	2.39	2.39	-3.89	-3.89	-4.28	-1.07	-2.18	1.94	-1.3	-1.73	-1.3	2.5	-1.3	-2.64	-2.18	0.26	0.5
1723	96	1	P23219	2	CHEMBL221	4.3585258894959	nM	IC50	CHEMBL1916962	2.39	0.75	-4.22	-4.28	-3.89	-4.28	3.52	-4.28	-2.59	0.75	3.11	1.75	-4.22	-4.28	1.75	2.47	-3.89	2.05	-2.85	-4.22	0.84	2.47	3.05	2.39	2.39	-3.89	-3.89	-4.28	-1.07	-2.18	1.94	-1.3	-1.73	-1.3	2.5	-1.3	-2.64	-2.18	0.26	0.5
1724	96	1	P23219	2	CHEMBL221	4.40120949323688	nM	IC50	CHEMBL1916963	2.39	0.75	-4.22	-4.28	-3.89	-4.28	3.52	-4.28	-2.59	0.75	3.11	1.75	-4.22	-4.28	1.75	2.47	-3.89	2.05	-2.85	-4.22	0.84	2.47	3.05	2.39	2.39	-3.89	-3.89	-4.28	-1.07	-2.18	1.94	-1.3	-1.73	-1.3	2.5	-1.3	-2.64	-2.18	0.26	0.5
1725	96	1	P23219	2	CHEMBL221	4.44611697335613	nM	IC50	CHEMBL1916966	2.39	0.75	-4.22	-4.28	-3.89	-4.28	3.52	-4.28	-2.59	0.75	3.11	1.75	-4.22	-4.28	1.75	2.47	-3.89	2.05	-2.85	-4.22	0.84	2.47	3.05	2.39	2.39	-3.89	-3.89	-4.28	-1.07	-2.18	1.94	-1.3	-1.73	-1.3	2.5	-1.3	-2.64	-2.18	0.26	0.5
1726	96	1	P23219	2	CHEMBL221	4.39469495385889	nM	IC50	CHEMBL1916967	2.39	0.75	-4.22	-4.28	-3.89	-4.28	3.52	-4.28	-2.59	0.75	3.11	1.75	-4.22	-4.28	1.75	2.47	-3.89	2.05	-2.85	-4.22	0.84	2.47	3.05	2.39	2.39	-3.89	-3.89	-4.28	-1.07	-2.18	1.94	-1.3	-1.73	-1.3	2.5	-1.3	-2.64	-2.18	0.26	0.5
1727	96	1	P23219	2	CHEMBL221	4.38195190328791	nM	IC50	CHEMBL1916968	2.39	0.75	-4.22	-4.28	-3.89	-4.28	3.52	-4.28	-2.59	0.75	3.11	1.75	-4.22	-4.28	1.75	2.47	-3.89	2.05	-2.85	-4.22	0.84	2.47	3.05	2.39	2.39	-3.89	-3.89	-4.28	-1.07	-2.18	1.94	-1.3	-1.73	-1.3	2.5	-1.3	-2.64	-2.18	0.26	0.5
1728	96	1	P23219	2	CHEMBL221	4.44855000202713	nM	IC50	CHEMBL1916969	2.39	0.75	-4.22	-4.28	-3.89	-4.28	3.52	-4.28	-2.59	0.75	3.11	1.75	-4.22	-4.28	1.75	2.47	-3.89	2.05	-2.85	-4.22	0.84	2.47	3.05	2.39	2.39	-3.89	-3.89	-4.28	-1.07	-2.18	1.94	-1.3	-1.73	-1.3	2.5	-1.3	-2.64	-2.18	0.26	0.5
1729	96	1	P23219	2	CHEMBL221	4.40011692792631	nM	IC50	CHEMBL1916970	2.39	0.75	-4.22	-4.28	-3.89	-4.28	3.52	-4.28	-2.59	0.75	3.11	1.75	-4.22	-4.28	1.75	2.47	-3.89	2.05	-2.85	-4.22	0.84	2.47	3.05	2.39	2.39	-3.89	-3.89	-4.28	-1.07	-2.18	1.94	-1.3	-1.73	-1.3	2.5	-1.3	-2.64	-2.18	0.26	0.5
1731	96	1	P23219	2	CHEMBL221	5.16115090926274	nM	IC50	CHEMBL1242095	2.39	0.75	-4.22	-4.28	-3.89	-4.28	3.52	-4.28	-2.59	0.75	3.11	1.75	-4.22	-4.28	1.75	2.47	-3.89	2.05	-2.85	-4.22	0.84	2.47	3.05	2.39	2.39	-3.89	-3.89	-4.28	-1.07	-2.18	1.94	-1.3	-1.73	-1.3	2.5	-1.3	-2.64	-2.18	0.26	0.5
1732	96	1	P23219	2	CHEMBL221	4.74472749489669	nM	IC50	CHEMBL1922655	2.39	0.75	-4.22	-4.28	-3.89	-4.28	3.52	-4.28	-2.59	0.75	3.11	1.75	-4.22	-4.28	1.75	2.47	-3.89	2.05	-2.85	-4.22	0.84	2.47	3.05	2.39	2.39	-3.89	-3.89	-4.28	-1.07	-2.18	1.94	-1.3	-1.73	-1.3	2.5	-1.3	-2.64	-2.18	0.26	0.5
1733	96	1	P23219	2	CHEMBL221	4.23657200643706	nM	IC50	CHEMBL1922660	2.39	0.75	-4.22	-4.28	-3.89	-4.28	3.52	-4.28	-2.59	0.75	3.11	1.75	-4.22	-4.28	1.75	2.47	-3.89	2.05	-2.85	-4.22	0.84	2.47	3.05	2.39	2.39	-3.89	-3.89	-4.28	-1.07	-2.18	1.94	-1.3	-1.73	-1.3	2.5	-1.3	-2.64	-2.18	0.26	0.5
1734	96	1	P23219	2	CHEMBL221	6.20760831050175	nM	IC50	CHEMBL1922661	2.39	0.75	-4.22	-4.28	-3.89	-4.28	3.52	-4.28	-2.59	0.75	3.11	1.75	-4.22	-4.28	1.75	2.47	-3.89	2.05	-2.85	-4.22	0.84	2.47	3.05	2.39	2.39	-3.89	-3.89	-4.28	-1.07	-2.18	1.94	-1.3	-1.73	-1.3	2.5	-1.3	-2.64	-2.18	0.26	0.5
1735	96	1	P23219	2	CHEMBL221	5.49485002168009	nM	IC50	CHEMBL1922664	2.39	0.75	-4.22	-4.28	-3.89	-4.28	3.52	-4.28	-2.59	0.75	3.11	1.75	-4.22	-4.28	1.75	2.47	-3.89	2.05	-2.85	-4.22	0.84	2.47	3.05	2.39	2.39	-3.89	-3.89	-4.28	-1.07	-2.18	1.94	-1.3	-1.73	-1.3	2.5	-1.3	-2.64	-2.18	0.26	0.5
1736	96	1	P23219	2	CHEMBL221	5.04575749056067	nM	IC50	CHEMBL1922666	2.39	0.75	-4.22	-4.28	-3.89	-4.28	3.52	-4.28	-2.59	0.75	3.11	1.75	-4.22	-4.28	1.75	2.47	-3.89	2.05	-2.85	-4.22	0.84	2.47	3.05	2.39	2.39	-3.89	-3.89	-4.28	-1.07	-2.18	1.94	-1.3	-1.73	-1.3	2.5	-1.3	-2.64	-2.18	0.26	0.5
1737	96	1	P23219	2	CHEMBL221	4.60205999132796	nM	IC50	CHEMBL1229205	2.39	0.75	-4.22	-4.28	-3.89	-4.28	3.52	-4.28	-2.59	0.75	3.11	1.75	-4.22	-4.28	1.75	2.47	-3.89	2.05	-2.85	-4.22	0.84	2.47	3.05	2.39	2.39	-3.89	-3.89	-4.28	-1.07	-2.18	1.94	-1.3	-1.73	-1.3	2.5	-1.3	-2.64	-2.18	0.26	0.5
1740	96	1	P23219	2	CHEMBL221	7.26760624017703	nM	IC50	CHEMBL1938840	2.39	0.75	-4.22	-4.28	-3.89	-4.28	3.52	-4.28	-2.59	0.75	3.11	1.75	-4.22	-4.28	1.75	2.47	-3.89	2.05	-2.85	-4.22	0.84	2.47	3.05	2.39	2.39	-3.89	-3.89	-4.28	-1.07	-2.18	1.94	-1.3	-1.73	-1.3	2.5	-1.3	-2.64	-2.18	0.26	0.5
1741	96	1	P23219	2	CHEMBL221	5.01772876696043	nM	IC50	CHEMBL1939670	2.39	0.75	-4.22	-4.28	-3.89	-4.28	3.52	-4.28	-2.59	0.75	3.11	1.75	-4.22	-4.28	1.75	2.47	-3.89	2.05	-2.85	-4.22	0.84	2.47	3.05	2.39	2.39	-3.89	-3.89	-4.28	-1.07	-2.18	1.94	-1.3	-1.73	-1.3	2.5	-1.3	-2.64	-2.18	0.26	0.5
1742	96	1	P23219	2	CHEMBL221	4.91364016932525	nM	IC50	CHEMBL1939680	2.39	0.75	-4.22	-4.28	-3.89	-4.28	3.52	-4.28	-2.59	0.75	3.11	1.75	-4.22	-4.28	1.75	2.47	-3.89	2.05	-2.85	-4.22	0.84	2.47	3.05	2.39	2.39	-3.89	-3.89	-4.28	-1.07	-2.18	1.94	-1.3	-1.73	-1.3	2.5	-1.3	-2.64	-2.18	0.26	0.5
1745	96	1	P23219	2	CHEMBL221	8.9100948885606	nM	IC50	CHEMBL1945285	2.39	0.75	-4.22	-4.28	-3.89	-4.28	3.52	-4.28	-2.59	0.75	3.11	1.75	-4.22	-4.28	1.75	2.47	-3.89	2.05	-2.85	-4.22	0.84	2.47	3.05	2.39	2.39	-3.89	-3.89	-4.28	-1.07	-2.18	1.94	-1.3	-1.73	-1.3	2.5	-1.3	-2.64	-2.18	0.26	0.5
1747	96	1	P23219	2	CHEMBL221	8	nM	IC50	CHEMBL1241992	2.39	0.75	-4.22	-4.28	-3.89	-4.28	3.52	-4.28	-2.59	0.75	3.11	1.75	-4.22	-4.28	1.75	2.47	-3.89	2.05	-2.85	-4.22	0.84	2.47	3.05	2.39	2.39	-3.89	-3.89	-4.28	-1.07	-2.18	1.94	-1.3	-1.73	-1.3	2.5	-1.3	-2.64	-2.18	0.26	0.5
1750	96	1	P23219	2	CHEMBL221	5.82102305270683	nM	IC50	CHEMBL1950012	2.39	0.75	-4.22	-4.28	-3.89	-4.28	3.52	-4.28	-2.59	0.75	3.11	1.75	-4.22	-4.28	1.75	2.47	-3.89	2.05	-2.85	-4.22	0.84	2.47	3.05	2.39	2.39	-3.89	-3.89	-4.28	-1.07	-2.18	1.94	-1.3	-1.73	-1.3	2.5	-1.3	-2.64	-2.18	0.26	0.5
1752	96	1	P23219	2	CHEMBL221	6	nM	IC50	CHEMBL1950014	2.39	0.75	-4.22	-4.28	-3.89	-4.28	3.52	-4.28	-2.59	0.75	3.11	1.75	-4.22	-4.28	1.75	2.47	-3.89	2.05	-2.85	-4.22	0.84	2.47	3.05	2.39	2.39	-3.89	-3.89	-4.28	-1.07	-2.18	1.94	-1.3	-1.73	-1.3	2.5	-1.3	-2.64	-2.18	0.26	0.5
1755	96	1	P23219	2	CHEMBL221	5.51570016065321	nM	IC50	CHEMBL1950018	2.39	0.75	-4.22	-4.28	-3.89	-4.28	3.52	-4.28	-2.59	0.75	3.11	1.75	-4.22	-4.28	1.75	2.47	-3.89	2.05	-2.85	-4.22	0.84	2.47	3.05	2.39	2.39	-3.89	-3.89	-4.28	-1.07	-2.18	1.94	-1.3	-1.73	-1.3	2.5	-1.3	-2.64	-2.18	0.26	0.5
1760	96	1	P23219	2	CHEMBL221	4.40671393297954	nM	IC50	CHEMBL109341	2.39	0.75	-4.22	-4.28	-3.89	-4.28	3.52	-4.28	-2.59	0.75	3.11	1.75	-4.22	-4.28	1.75	2.47	-3.89	2.05	-2.85	-4.22	0.84	2.47	3.05	2.39	2.39	-3.89	-3.89	-4.28	-1.07	-2.18	1.94	-1.3	-1.73	-1.3	2.5	-1.3	-2.64	-2.18	0.26	0.5
1761	96	1	P23219	2	CHEMBL221	5.65169513695184	nM	IC50	CHEMBL23588	2.39	0.75	-4.22	-4.28	-3.89	-4.28	3.52	-4.28	-2.59	0.75	3.11	1.75	-4.22	-4.28	1.75	2.47	-3.89	2.05	-2.85	-4.22	0.84	2.47	3.05	2.39	2.39	-3.89	-3.89	-4.28	-1.07	-2.18	1.94	-1.3	-1.73	-1.3	2.5	-1.3	-2.64	-2.18	0.26	0.5
1762	96	1	P23219	2	CHEMBL221	4.51201366887061	nM	IC50	CHEMBL1682200	2.39	0.75	-4.22	-4.28	-3.89	-4.28	3.52	-4.28	-2.59	0.75	3.11	1.75	-4.22	-4.28	1.75	2.47	-3.89	2.05	-2.85	-4.22	0.84	2.47	3.05	2.39	2.39	-3.89	-3.89	-4.28	-1.07	-2.18	1.94	-1.3	-1.73	-1.3	2.5	-1.3	-2.64	-2.18	0.26	0.5
1763	96	1	P23219	2	CHEMBL221	7.69897000433602	nM	IC50	CHEMBL2037483	2.39	0.75	-4.22	-4.28	-3.89	-4.28	3.52	-4.28	-2.59	0.75	3.11	1.75	-4.22	-4.28	1.75	2.47	-3.89	2.05	-2.85	-4.22	0.84	2.47	3.05	2.39	2.39	-3.89	-3.89	-4.28	-1.07	-2.18	1.94	-1.3	-1.73	-1.3	2.5	-1.3	-2.64	-2.18	0.26	0.5
1766	96	1	P23219	2	CHEMBL221	8.15490195998574	nM	IC50	CHEMBL404108	2.39	0.75	-4.22	-4.28	-3.89	-4.28	3.52	-4.28	-2.59	0.75	3.11	1.75	-4.22	-4.28	1.75	2.47	-3.89	2.05	-2.85	-4.22	0.84	2.47	3.05	2.39	2.39	-3.89	-3.89	-4.28	-1.07	-2.18	1.94	-1.3	-1.73	-1.3	2.5	-1.3	-2.64	-2.18	0.26	0.5
1774	96	1	P23219	2	CHEMBL221	6.52287874528034	nM	IC50	CHEMBL457404	2.39	0.75	-4.22	-4.28	-3.89	-4.28	3.52	-4.28	-2.59	0.75	3.11	1.75	-4.22	-4.28	1.75	2.47	-3.89	2.05	-2.85	-4.22	0.84	2.47	3.05	2.39	2.39	-3.89	-3.89	-4.28	-1.07	-2.18	1.94	-1.3	-1.73	-1.3	2.5	-1.3	-2.64	-2.18	0.26	0.5
1775	96	1	P23219	2	CHEMBL221	6.30539480106643	nM	IC50	CHEMBL2063559	2.39	0.75	-4.22	-4.28	-3.89	-4.28	3.52	-4.28	-2.59	0.75	3.11	1.75	-4.22	-4.28	1.75	2.47	-3.89	2.05	-2.85	-4.22	0.84	2.47	3.05	2.39	2.39	-3.89	-3.89	-4.28	-1.07	-2.18	1.94	-1.3	-1.73	-1.3	2.5	-1.3	-2.64	-2.18	0.26	0.5
1777	96	1	P23219	2	CHEMBL221	5.04575749056067	nM	IC50	CHEMBL2063728	2.39	0.75	-4.22	-4.28	-3.89	-4.28	3.52	-4.28	-2.59	0.75	3.11	1.75	-4.22	-4.28	1.75	2.47	-3.89	2.05	-2.85	-4.22	0.84	2.47	3.05	2.39	2.39	-3.89	-3.89	-4.28	-1.07	-2.18	1.94	-1.3	-1.73	-1.3	2.5	-1.3	-2.64	-2.18	0.26	0.5
1778	96	1	P23219	2	CHEMBL221	4.80687540164554	nM	IC50	CHEMBL2063730	2.39	0.75	-4.22	-4.28	-3.89	-4.28	3.52	-4.28	-2.59	0.75	3.11	1.75	-4.22	-4.28	1.75	2.47	-3.89	2.05	-2.85	-4.22	0.84	2.47	3.05	2.39	2.39	-3.89	-3.89	-4.28	-1.07	-2.18	1.94	-1.3	-1.73	-1.3	2.5	-1.3	-2.64	-2.18	0.26	0.5
1779	96	1	P23219	2	CHEMBL221	5.82390874094432	nM	IC50	CHEMBL2063732	2.39	0.75	-4.22	-4.28	-3.89	-4.28	3.52	-4.28	-2.59	0.75	3.11	1.75	-4.22	-4.28	1.75	2.47	-3.89	2.05	-2.85	-4.22	0.84	2.47	3.05	2.39	2.39	-3.89	-3.89	-4.28	-1.07	-2.18	1.94	-1.3	-1.73	-1.3	2.5	-1.3	-2.64	-2.18	0.26	0.5
1780	96	1	P23219	2	CHEMBL221	5.52287874528034	nM	IC50	CHEMBL2063734	2.39	0.75	-4.22	-4.28	-3.89	-4.28	3.52	-4.28	-2.59	0.75	3.11	1.75	-4.22	-4.28	1.75	2.47	-3.89	2.05	-2.85	-4.22	0.84	2.47	3.05	2.39	2.39	-3.89	-3.89	-4.28	-1.07	-2.18	1.94	-1.3	-1.73	-1.3	2.5	-1.3	-2.64	-2.18	0.26	0.5
1781	96	1	P23219	2	CHEMBL221	4.66554624884907	nM	IC50	CHEMBL2063852	2.39	0.75	-4.22	-4.28	-3.89	-4.28	3.52	-4.28	-2.59	0.75	3.11	1.75	-4.22	-4.28	1.75	2.47	-3.89	2.05	-2.85	-4.22	0.84	2.47	3.05	2.39	2.39	-3.89	-3.89	-4.28	-1.07	-2.18	1.94	-1.3	-1.73	-1.3	2.5	-1.3	-2.64	-2.18	0.26	0.5
1782	96	1	P23219	2	CHEMBL221	4.70114692359029	nM	IC50	CHEMBL2063853	2.39	0.75	-4.22	-4.28	-3.89	-4.28	3.52	-4.28	-2.59	0.75	3.11	1.75	-4.22	-4.28	1.75	2.47	-3.89	2.05	-2.85	-4.22	0.84	2.47	3.05	2.39	2.39	-3.89	-3.89	-4.28	-1.07	-2.18	1.94	-1.3	-1.73	-1.3	2.5	-1.3	-2.64	-2.18	0.26	0.5
1783	96	1	P23219	2	CHEMBL221	4.52143350440616	nM	IC50	CHEMBL2063854	2.39	0.75	-4.22	-4.28	-3.89	-4.28	3.52	-4.28	-2.59	0.75	3.11	1.75	-4.22	-4.28	1.75	2.47	-3.89	2.05	-2.85	-4.22	0.84	2.47	3.05	2.39	2.39	-3.89	-3.89	-4.28	-1.07	-2.18	1.94	-1.3	-1.73	-1.3	2.5	-1.3	-2.64	-2.18	0.26	0.5
1784	96	1	P23219	2	CHEMBL221	5.02227639471115	nM	IC50	CHEMBL2063855	2.39	0.75	-4.22	-4.28	-3.89	-4.28	3.52	-4.28	-2.59	0.75	3.11	1.75	-4.22	-4.28	1.75	2.47	-3.89	2.05	-2.85	-4.22	0.84	2.47	3.05	2.39	2.39	-3.89	-3.89	-4.28	-1.07	-2.18	1.94	-1.3	-1.73	-1.3	2.5	-1.3	-2.64	-2.18	0.26	0.5
1785	96	1	P23219	2	CHEMBL221	4.45593195564972	nM	IC50	CHEMBL2146750	2.39	0.75	-4.22	-4.28	-3.89	-4.28	3.52	-4.28	-2.59	0.75	3.11	1.75	-4.22	-4.28	1.75	2.47	-3.89	2.05	-2.85	-4.22	0.84	2.47	3.05	2.39	2.39	-3.89	-3.89	-4.28	-1.07	-2.18	1.94	-1.3	-1.73	-1.3	2.5	-1.3	-2.64	-2.18	0.26	0.5
1786	96	1	P23219	2	CHEMBL221	4.31336373073771	nM	IC50	CHEMBL2159923	2.39	0.75	-4.22	-4.28	-3.89	-4.28	3.52	-4.28	-2.59	0.75	3.11	1.75	-4.22	-4.28	1.75	2.47	-3.89	2.05	-2.85	-4.22	0.84	2.47	3.05	2.39	2.39	-3.89	-3.89	-4.28	-1.07	-2.18	1.94	-1.3	-1.73	-1.3	2.5	-1.3	-2.64	-2.18	0.26	0.5
1787	96	1	P23219	2	CHEMBL221	4.31425826139774	nM	IC50	CHEMBL2160145	2.39	0.75	-4.22	-4.28	-3.89	-4.28	3.52	-4.28	-2.59	0.75	3.11	1.75	-4.22	-4.28	1.75	2.47	-3.89	2.05	-2.85	-4.22	0.84	2.47	3.05	2.39	2.39	-3.89	-3.89	-4.28	-1.07	-2.18	1.94	-1.3	-1.73	-1.3	2.5	-1.3	-2.64	-2.18	0.26	0.5
1788	96	1	P23219	2	CHEMBL221	4.32605800136591	nM	IC50	CHEMBL2160141	2.39	0.75	-4.22	-4.28	-3.89	-4.28	3.52	-4.28	-2.59	0.75	3.11	1.75	-4.22	-4.28	1.75	2.47	-3.89	2.05	-2.85	-4.22	0.84	2.47	3.05	2.39	2.39	-3.89	-3.89	-4.28	-1.07	-2.18	1.94	-1.3	-1.73	-1.3	2.5	-1.3	-2.64	-2.18	0.26	0.5
1789	96	1	P23219	2	CHEMBL221	4.34103515733556	nM	IC50	CHEMBL2160150	2.39	0.75	-4.22	-4.28	-3.89	-4.28	3.52	-4.28	-2.59	0.75	3.11	1.75	-4.22	-4.28	1.75	2.47	-3.89	2.05	-2.85	-4.22	0.84	2.47	3.05	2.39	2.39	-3.89	-3.89	-4.28	-1.07	-2.18	1.94	-1.3	-1.73	-1.3	2.5	-1.3	-2.64	-2.18	0.26	0.5
1790	96	1	P23219	2	CHEMBL221	4.34390179798717	nM	IC50	CHEMBL2159925	2.39	0.75	-4.22	-4.28	-3.89	-4.28	3.52	-4.28	-2.59	0.75	3.11	1.75	-4.22	-4.28	1.75	2.47	-3.89	2.05	-2.85	-4.22	0.84	2.47	3.05	2.39	2.39	-3.89	-3.89	-4.28	-1.07	-2.18	1.94	-1.3	-1.73	-1.3	2.5	-1.3	-2.64	-2.18	0.26	0.5
1791	96	1	P23219	2	CHEMBL221	4.35359627377693	nM	IC50	CHEMBL2160146	2.39	0.75	-4.22	-4.28	-3.89	-4.28	3.52	-4.28	-2.59	0.75	3.11	1.75	-4.22	-4.28	1.75	2.47	-3.89	2.05	-2.85	-4.22	0.84	2.47	3.05	2.39	2.39	-3.89	-3.89	-4.28	-1.07	-2.18	1.94	-1.3	-1.73	-1.3	2.5	-1.3	-2.64	-2.18	0.26	0.5
1792	96	1	P23219	2	CHEMBL221	4.35556141053216	nM	IC50	CHEMBL2160140	2.39	0.75	-4.22	-4.28	-3.89	-4.28	3.52	-4.28	-2.59	0.75	3.11	1.75	-4.22	-4.28	1.75	2.47	-3.89	2.05	-2.85	-4.22	0.84	2.47	3.05	2.39	2.39	-3.89	-3.89	-4.28	-1.07	-2.18	1.94	-1.3	-1.73	-1.3	2.5	-1.3	-2.64	-2.18	0.26	0.5
1793	96	1	P23219	2	CHEMBL221	4.37263414340727	nM	IC50	CHEMBL2159921	2.39	0.75	-4.22	-4.28	-3.89	-4.28	3.52	-4.28	-2.59	0.75	3.11	1.75	-4.22	-4.28	1.75	2.47	-3.89	2.05	-2.85	-4.22	0.84	2.47	3.05	2.39	2.39	-3.89	-3.89	-4.28	-1.07	-2.18	1.94	-1.3	-1.73	-1.3	2.5	-1.3	-2.64	-2.18	0.26	0.5
1794	96	1	P23219	2	CHEMBL221	4.38933983691012	nM	IC50	CHEMBL2159922	2.39	0.75	-4.22	-4.28	-3.89	-4.28	3.52	-4.28	-2.59	0.75	3.11	1.75	-4.22	-4.28	1.75	2.47	-3.89	2.05	-2.85	-4.22	0.84	2.47	3.05	2.39	2.39	-3.89	-3.89	-4.28	-1.07	-2.18	1.94	-1.3	-1.73	-1.3	2.5	-1.3	-2.64	-2.18	0.26	0.5
1795	96	1	P23219	2	CHEMBL221	4.39577394691553	nM	IC50	CHEMBL2160149	2.39	0.75	-4.22	-4.28	-3.89	-4.28	3.52	-4.28	-2.59	0.75	3.11	1.75	-4.22	-4.28	1.75	2.47	-3.89	2.05	-2.85	-4.22	0.84	2.47	3.05	2.39	2.39	-3.89	-3.89	-4.28	-1.07	-2.18	1.94	-1.3	-1.73	-1.3	2.5	-1.3	-2.64	-2.18	0.26	0.5
1796	96	1	P23219	2	CHEMBL221	4.42365864979421	nM	IC50	CHEMBL2160144	2.39	0.75	-4.22	-4.28	-3.89	-4.28	3.52	-4.28	-2.59	0.75	3.11	1.75	-4.22	-4.28	1.75	2.47	-3.89	2.05	-2.85	-4.22	0.84	2.47	3.05	2.39	2.39	-3.89	-3.89	-4.28	-1.07	-2.18	1.94	-1.3	-1.73	-1.3	2.5	-1.3	-2.64	-2.18	0.26	0.5
1797	96	1	P23219	2	CHEMBL221	4.46470587995723	nM	IC50	CHEMBL2160143	2.39	0.75	-4.22	-4.28	-3.89	-4.28	3.52	-4.28	-2.59	0.75	3.11	1.75	-4.22	-4.28	1.75	2.47	-3.89	2.05	-2.85	-4.22	0.84	2.47	3.05	2.39	2.39	-3.89	-3.89	-4.28	-1.07	-2.18	1.94	-1.3	-1.73	-1.3	2.5	-1.3	-2.64	-2.18	0.26	0.5
1798	96	1	P23219	2	CHEMBL221	4.47886191629596	nM	IC50	CHEMBL2160142	2.39	0.75	-4.22	-4.28	-3.89	-4.28	3.52	-4.28	-2.59	0.75	3.11	1.75	-4.22	-4.28	1.75	2.47	-3.89	2.05	-2.85	-4.22	0.84	2.47	3.05	2.39	2.39	-3.89	-3.89	-4.28	-1.07	-2.18	1.94	-1.3	-1.73	-1.3	2.5	-1.3	-2.64	-2.18	0.26	0.5
1806	10575	1	P22437	3	CHEMBL2649	4.22402566887063	nM	IC50	CHEMBL314559	2.39	0.75	-4.22	-4.28	-3.89	-4.28	3.52	-4.28	-2.59	0.75	3.11	2.47	-4.22	-4.28	1.75	2.47	-3.89	2.05	-4.28	-4.22	0.84	1.75	3.05	2.39	2.39	-3.89	-2.85	-4.28	-1.07	-2.18	1.94	-1.3	-1.73	-1.3	2.5	-1.3	-2.64	-2.18	0.26	1.95
1807	10575	1	P22437	3	CHEMBL2649	4.62708799702989	nM	IC50	CHEMBL315813	2.39	0.75	-4.22	-4.28	-3.89	-4.28	3.52	-4.28	-2.59	0.75	3.11	2.47	-4.22	-4.28	1.75	2.47	-3.89	2.05	-4.28	-4.22	0.84	1.75	3.05	2.39	2.39	-3.89	-2.85	-4.28	-1.07	-2.18	1.94	-1.3	-1.73	-1.3	2.5	-1.3	-2.64	-2.18	0.26	1.95
1808	10575	1	P22437	3	CHEMBL2649	4.67778070526608	nM	IC50	CHEMBL315421	2.39	0.75	-4.22	-4.28	-3.89	-4.28	3.52	-4.28	-2.59	0.75	3.11	2.47	-4.22	-4.28	1.75	2.47	-3.89	2.05	-4.28	-4.22	0.84	1.75	3.05	2.39	2.39	-3.89	-2.85	-4.28	-1.07	-2.18	1.94	-1.3	-1.73	-1.3	2.5	-1.3	-2.64	-2.18	0.26	1.95
1809	10575	1	P22437	3	CHEMBL2649	4.33535802444387	nM	IC50	CHEMBL315053	2.39	0.75	-4.22	-4.28	-3.89	-4.28	3.52	-4.28	-2.59	0.75	3.11	2.47	-4.22	-4.28	1.75	2.47	-3.89	2.05	-4.28	-4.22	0.84	1.75	3.05	2.39	2.39	-3.89	-2.85	-4.28	-1.07	-2.18	1.94	-1.3	-1.73	-1.3	2.5	-1.3	-2.64	-2.18	0.26	1.95
1811	10575	1	P22437	3	CHEMBL2649	5.04527520902094	nM	IC50	CHEMBL88104	2.39	0.75	-4.22	-4.28	-3.89	-4.28	3.52	-4.28	-2.59	0.75	3.11	2.47	-4.22	-4.28	1.75	2.47	-3.89	2.05	-4.28	-4.22	0.84	1.75	3.05	2.39	2.39	-3.89	-2.85	-4.28	-1.07	-2.18	1.94	-1.3	-1.73	-1.3	2.5	-1.3	-2.64	-2.18	0.26	1.95
1812	10575	1	P22437	3	CHEMBL2649	4.88605664769316	nM	IC50	CHEMBL87417	2.39	0.75	-4.22	-4.28	-3.89	-4.28	3.52	-4.28	-2.59	0.75	3.11	2.47	-4.22	-4.28	1.75	2.47	-3.89	2.05	-4.28	-4.22	0.84	1.75	3.05	2.39	2.39	-3.89	-2.85	-4.28	-1.07	-2.18	1.94	-1.3	-1.73	-1.3	2.5	-1.3	-2.64	-2.18	0.26	1.95
1813	10575	1	P22437	3	CHEMBL2649	4.22257317761069	nM	IC50	CHEMBL314588	2.39	0.75	-4.22	-4.28	-3.89	-4.28	3.52	-4.28	-2.59	0.75	3.11	2.47	-4.22	-4.28	1.75	2.47	-3.89	2.05	-4.28	-4.22	0.84	1.75	3.05	2.39	2.39	-3.89	-2.85	-4.28	-1.07	-2.18	1.94	-1.3	-1.73	-1.3	2.5	-1.3	-2.64	-2.18	0.26	1.95
1814	10575	1	P22437	3	CHEMBL2649	4.62708799702989	nM	IC50	CHEMBL84837	2.39	0.75	-4.22	-4.28	-3.89	-4.28	3.52	-4.28	-2.59	0.75	3.11	2.47	-4.22	-4.28	1.75	2.47	-3.89	2.05	-4.28	-4.22	0.84	1.75	3.05	2.39	2.39	-3.89	-2.85	-4.28	-1.07	-2.18	1.94	-1.3	-1.73	-1.3	2.5	-1.3	-2.64	-2.18	0.26	1.95
1815	10575	1	P22437	3	CHEMBL2649	4.65560772631489	nM	IC50	CHEMBL7976	2.39	0.75	-4.22	-4.28	-3.89	-4.28	3.52	-4.28	-2.59	0.75	3.11	2.47	-4.22	-4.28	1.75	2.47	-3.89	2.05	-4.28	-4.22	0.84	1.75	3.05	2.39	2.39	-3.89	-2.85	-4.28	-1.07	-2.18	1.94	-1.3	-1.73	-1.3	2.5	-1.3	-2.64	-2.18	0.26	1.95
1816	10575	1	P22437	3	CHEMBL2649	4.18508681872493	nM	IC50	CHEMBL85649	2.39	0.75	-4.22	-4.28	-3.89	-4.28	3.52	-4.28	-2.59	0.75	3.11	2.47	-4.22	-4.28	1.75	2.47	-3.89	2.05	-4.28	-4.22	0.84	1.75	3.05	2.39	2.39	-3.89	-2.85	-4.28	-1.07	-2.18	1.94	-1.3	-1.73	-1.3	2.5	-1.3	-2.64	-2.18	0.26	1.95
1817	10575	1	P22437	3	CHEMBL2649	4.39685562737982	nM	IC50	CHEMBL86023	2.39	0.75	-4.22	-4.28	-3.89	-4.28	3.52	-4.28	-2.59	0.75	3.11	2.47	-4.22	-4.28	1.75	2.47	-3.89	2.05	-4.28	-4.22	0.84	1.75	3.05	2.39	2.39	-3.89	-2.85	-4.28	-1.07	-2.18	1.94	-1.3	-1.73	-1.3	2.5	-1.3	-2.64	-2.18	0.26	1.95
1818	10575	1	P22437	3	CHEMBL2649	4.24108810760203	nM	IC50	CHEMBL86153	2.39	0.75	-4.22	-4.28	-3.89	-4.28	3.52	-4.28	-2.59	0.75	3.11	2.47	-4.22	-4.28	1.75	2.47	-3.89	2.05	-4.28	-4.22	0.84	1.75	3.05	2.39	2.39	-3.89	-2.85	-4.28	-1.07	-2.18	1.94	-1.3	-1.73	-1.3	2.5	-1.3	-2.64	-2.18	0.26	1.95
1819	10575	1	P22437	3	CHEMBL2649	4.97469413473523	nM	IC50	CHEMBL315587	2.39	0.75	-4.22	-4.28	-3.89	-4.28	3.52	-4.28	-2.59	0.75	3.11	2.47	-4.22	-4.28	1.75	2.47	-3.89	2.05	-4.28	-4.22	0.84	1.75	3.05	2.39	2.39	-3.89	-2.85	-4.28	-1.07	-2.18	1.94	-1.3	-1.73	-1.3	2.5	-1.3	-2.64	-2.18	0.26	1.95
1820	10575	1	P22437	3	CHEMBL2649	4.88605664769316	nM	IC50	CHEMBL83188	2.39	0.75	-4.22	-4.28	-3.89	-4.28	3.52	-4.28	-2.59	0.75	3.11	2.47	-4.22	-4.28	1.75	2.47	-3.89	2.05	-4.28	-4.22	0.84	1.75	3.05	2.39	2.39	-3.89	-2.85	-4.28	-1.07	-2.18	1.94	-1.3	-1.73	-1.3	2.5	-1.3	-2.64	-2.18	0.26	1.95
1821	10575	1	P22437	3	CHEMBL2649	4.09312646527793	nM	IC50	CHEMBL315017	2.39	0.75	-4.22	-4.28	-3.89	-4.28	3.52	-4.28	-2.59	0.75	3.11	2.47	-4.22	-4.28	1.75	2.47	-3.89	2.05	-4.28	-4.22	0.84	1.75	3.05	2.39	2.39	-3.89	-2.85	-4.28	-1.07	-2.18	1.94	-1.3	-1.73	-1.3	2.5	-1.3	-2.64	-2.18	0.26	1.95
1822	10575	1	P22437	3	CHEMBL2649	4.21681130892474	nM	IC50	CHEMBL87561	2.39	0.75	-4.22	-4.28	-3.89	-4.28	3.52	-4.28	-2.59	0.75	3.11	2.47	-4.22	-4.28	1.75	2.47	-3.89	2.05	-4.28	-4.22	0.84	1.75	3.05	2.39	2.39	-3.89	-2.85	-4.28	-1.07	-2.18	1.94	-1.3	-1.73	-1.3	2.5	-1.3	-2.64	-2.18	0.26	1.95
1823	10575	1	P22437	3	CHEMBL2649	4.48811663902113	nM	IC50	CHEMBL284742	2.39	0.75	-4.22	-4.28	-3.89	-4.28	3.52	-4.28	-2.59	0.75	3.11	2.47	-4.22	-4.28	1.75	2.47	-3.89	2.05	-4.28	-4.22	0.84	1.75	3.05	2.39	2.39	-3.89	-2.85	-4.28	-1.07	-2.18	1.94	-1.3	-1.73	-1.3	2.5	-1.3	-2.64	-2.18	0.26	1.95
1824	10575	1	P22437	3	CHEMBL2649	6.60205999132796	nM	IC50	CHEMBL343701	2.39	0.75	-4.22	-4.28	-3.89	-4.28	3.52	-4.28	-2.59	0.75	3.11	2.47	-4.22	-4.28	1.75	2.47	-3.89	2.05	-4.28	-4.22	0.84	1.75	3.05	2.39	2.39	-3.89	-2.85	-4.28	-1.07	-2.18	1.94	-1.3	-1.73	-1.3	2.5	-1.3	-2.64	-2.18	0.26	1.95
1825	10575	1	P22437	3	CHEMBL2649	6.63827216398241	nM	IC50	CHEMBL140167	2.39	0.75	-4.22	-4.28	-3.89	-4.28	3.52	-4.28	-2.59	0.75	3.11	2.47	-4.22	-4.28	1.75	2.47	-3.89	2.05	-4.28	-4.22	0.84	1.75	3.05	2.39	2.39	-3.89	-2.85	-4.28	-1.07	-2.18	1.94	-1.3	-1.73	-1.3	2.5	-1.3	-2.64	-2.18	0.26	1.95
1826	10575	1	P22437	3	CHEMBL2649	7	nM	IC50	CHEMBL140804	2.39	0.75	-4.22	-4.28	-3.89	-4.28	3.52	-4.28	-2.59	0.75	3.11	2.47	-4.22	-4.28	1.75	2.47	-3.89	2.05	-4.28	-4.22	0.84	1.75	3.05	2.39	2.39	-3.89	-2.85	-4.28	-1.07	-2.18	1.94	-1.3	-1.73	-1.3	2.5	-1.3	-2.64	-2.18	0.26	1.95
1827	10575	1	P22437	3	CHEMBL2649	6	nM	IC50	CHEMBL143653	2.39	0.75	-4.22	-4.28	-3.89	-4.28	3.52	-4.28	-2.59	0.75	3.11	2.47	-4.22	-4.28	1.75	2.47	-3.89	2.05	-4.28	-4.22	0.84	1.75	3.05	2.39	2.39	-3.89	-2.85	-4.28	-1.07	-2.18	1.94	-1.3	-1.73	-1.3	2.5	-1.3	-2.64	-2.18	0.26	1.95
1828	10575	1	P22437	3	CHEMBL2649	6	nM	IC50	CHEMBL140876	2.39	0.75	-4.22	-4.28	-3.89	-4.28	3.52	-4.28	-2.59	0.75	3.11	2.47	-4.22	-4.28	1.75	2.47	-3.89	2.05	-4.28	-4.22	0.84	1.75	3.05	2.39	2.39	-3.89	-2.85	-4.28	-1.07	-2.18	1.94	-1.3	-1.73	-1.3	2.5	-1.3	-2.64	-2.18	0.26	1.95
1829	10575	1	P22437	3	CHEMBL2649	7	nM	IC50	CHEMBL441663	2.39	0.75	-4.22	-4.28	-3.89	-4.28	3.52	-4.28	-2.59	0.75	3.11	2.47	-4.22	-4.28	1.75	2.47	-3.89	2.05	-4.28	-4.22	0.84	1.75	3.05	2.39	2.39	-3.89	-2.85	-4.28	-1.07	-2.18	1.94	-1.3	-1.73	-1.3	2.5	-1.3	-2.64	-2.18	0.26	1.95
1830	10575	1	P22437	3	CHEMBL2649	6	nM	IC50	CHEMBL552904	2.39	0.75	-4.22	-4.28	-3.89	-4.28	3.52	-4.28	-2.59	0.75	3.11	2.47	-4.22	-4.28	1.75	2.47	-3.89	2.05	-4.28	-4.22	0.84	1.75	3.05	2.39	2.39	-3.89	-2.85	-4.28	-1.07	-2.18	1.94	-1.3	-1.73	-1.3	2.5	-1.3	-2.64	-2.18	0.26	1.95
1831	10575	1	P22437	3	CHEMBL2649	6.30102999566398	nM	IC50	CHEMBL140991	2.39	0.75	-4.22	-4.28	-3.89	-4.28	3.52	-4.28	-2.59	0.75	3.11	2.47	-4.22	-4.28	1.75	2.47	-3.89	2.05	-4.28	-4.22	0.84	1.75	3.05	2.39	2.39	-3.89	-2.85	-4.28	-1.07	-2.18	1.94	-1.3	-1.73	-1.3	2.5	-1.3	-2.64	-2.18	0.26	1.95
1832	10575	1	P22437	3	CHEMBL2649	5.60205999132796	nM	IC50	CHEMBL344837	2.39	0.75	-4.22	-4.28	-3.89	-4.28	3.52	-4.28	-2.59	0.75	3.11	2.47	-4.22	-4.28	1.75	2.47	-3.89	2.05	-4.28	-4.22	0.84	1.75	3.05	2.39	2.39	-3.89	-2.85	-4.28	-1.07	-2.18	1.94	-1.3	-1.73	-1.3	2.5	-1.3	-2.64	-2.18	0.26	1.95
1833	10575	1	P22437	3	CHEMBL2649	7	nM	IC50	CHEMBL344085	2.39	0.75	-4.22	-4.28	-3.89	-4.28	3.52	-4.28	-2.59	0.75	3.11	2.47	-4.22	-4.28	1.75	2.47	-3.89	2.05	-4.28	-4.22	0.84	1.75	3.05	2.39	2.39	-3.89	-2.85	-4.28	-1.07	-2.18	1.94	-1.3	-1.73	-1.3	2.5	-1.3	-2.64	-2.18	0.26	1.95
1834	10575	1	P22437	3	CHEMBL2649	6.30102999566398	nM	IC50	CHEMBL139591	2.39	0.75	-4.22	-4.28	-3.89	-4.28	3.52	-4.28	-2.59	0.75	3.11	2.47	-4.22	-4.28	1.75	2.47	-3.89	2.05	-4.28	-4.22	0.84	1.75	3.05	2.39	2.39	-3.89	-2.85	-4.28	-1.07	-2.18	1.94	-1.3	-1.73	-1.3	2.5	-1.3	-2.64	-2.18	0.26	1.95
1835	10575	1	P22437	3	CHEMBL2649	7	nM	IC50	CHEMBL341878	2.39	0.75	-4.22	-4.28	-3.89	-4.28	3.52	-4.28	-2.59	0.75	3.11	2.47	-4.22	-4.28	1.75	2.47	-3.89	2.05	-4.28	-4.22	0.84	1.75	3.05	2.39	2.39	-3.89	-2.85	-4.28	-1.07	-2.18	1.94	-1.3	-1.73	-1.3	2.5	-1.3	-2.64	-2.18	0.26	1.95
1836	10575	1	P22437	3	CHEMBL2649	6.30102999566398	nM	IC50	CHEMBL139721	2.39	0.75	-4.22	-4.28	-3.89	-4.28	3.52	-4.28	-2.59	0.75	3.11	2.47	-4.22	-4.28	1.75	2.47	-3.89	2.05	-4.28	-4.22	0.84	1.75	3.05	2.39	2.39	-3.89	-2.85	-4.28	-1.07	-2.18	1.94	-1.3	-1.73	-1.3	2.5	-1.3	-2.64	-2.18	0.26	1.95
1837	10575	1	P22437	3	CHEMBL2649	7	nM	IC50	CHEMBL142038	2.39	0.75	-4.22	-4.28	-3.89	-4.28	3.52	-4.28	-2.59	0.75	3.11	2.47	-4.22	-4.28	1.75	2.47	-3.89	2.05	-4.28	-4.22	0.84	1.75	3.05	2.39	2.39	-3.89	-2.85	-4.28	-1.07	-2.18	1.94	-1.3	-1.73	-1.3	2.5	-1.3	-2.64	-2.18	0.26	1.95
1838	10575	1	P22437	3	CHEMBL2649	6.30102999566398	nM	IC50	CHEMBL141312	2.39	0.75	-4.22	-4.28	-3.89	-4.28	3.52	-4.28	-2.59	0.75	3.11	2.47	-4.22	-4.28	1.75	2.47	-3.89	2.05	-4.28	-4.22	0.84	1.75	3.05	2.39	2.39	-3.89	-2.85	-4.28	-1.07	-2.18	1.94	-1.3	-1.73	-1.3	2.5	-1.3	-2.64	-2.18	0.26	1.95
1839	10575	1	P22437	3	CHEMBL2649	6	nM	IC50	CHEMBL554786	2.39	0.75	-4.22	-4.28	-3.89	-4.28	3.52	-4.28	-2.59	0.75	3.11	2.47	-4.22	-4.28	1.75	2.47	-3.89	2.05	-4.28	-4.22	0.84	1.75	3.05	2.39	2.39	-3.89	-2.85	-4.28	-1.07	-2.18	1.94	-1.3	-1.73	-1.3	2.5	-1.3	-2.64	-2.18	0.26	1.95
1840	10575	1	P22437	3	CHEMBL2649	7	nM	IC50	CHEMBL143776	2.39	0.75	-4.22	-4.28	-3.89	-4.28	3.52	-4.28	-2.59	0.75	3.11	2.47	-4.22	-4.28	1.75	2.47	-3.89	2.05	-4.28	-4.22	0.84	1.75	3.05	2.39	2.39	-3.89	-2.85	-4.28	-1.07	-2.18	1.94	-1.3	-1.73	-1.3	2.5	-1.3	-2.64	-2.18	0.26	1.95
1841	10575	1	P22437	3	CHEMBL2649	6	nM	IC50	CHEMBL335371	2.39	0.75	-4.22	-4.28	-3.89	-4.28	3.52	-4.28	-2.59	0.75	3.11	2.47	-4.22	-4.28	1.75	2.47	-3.89	2.05	-4.28	-4.22	0.84	1.75	3.05	2.39	2.39	-3.89	-2.85	-4.28	-1.07	-2.18	1.94	-1.3	-1.73	-1.3	2.5	-1.3	-2.64	-2.18	0.26	1.95
1842	10575	1	P22437	3	CHEMBL2649	6	nM	IC50	CHEMBL343339	2.39	0.75	-4.22	-4.28	-3.89	-4.28	3.52	-4.28	-2.59	0.75	3.11	2.47	-4.22	-4.28	1.75	2.47	-3.89	2.05	-4.28	-4.22	0.84	1.75	3.05	2.39	2.39	-3.89	-2.85	-4.28	-1.07	-2.18	1.94	-1.3	-1.73	-1.3	2.5	-1.3	-2.64	-2.18	0.26	1.95
1843	10575	1	P22437	3	CHEMBL2649	6.60205999132796	nM	IC50	CHEMBL142650	2.39	0.75	-4.22	-4.28	-3.89	-4.28	3.52	-4.28	-2.59	0.75	3.11	2.47	-4.22	-4.28	1.75	2.47	-3.89	2.05	-4.28	-4.22	0.84	1.75	3.05	2.39	2.39	-3.89	-2.85	-4.28	-1.07	-2.18	1.94	-1.3	-1.73	-1.3	2.5	-1.3	-2.64	-2.18	0.26	1.95
1845	10575	1	P22437	3	CHEMBL2649	7.06048074738138	nM	IC50	CHEMBL469785	2.39	0.75	-4.22	-4.28	-3.89	-4.28	3.52	-4.28	-2.59	0.75	3.11	2.47	-4.22	-4.28	1.75	2.47	-3.89	2.05	-4.28	-4.22	0.84	1.75	3.05	2.39	2.39	-3.89	-2.85	-4.28	-1.07	-2.18	1.94	-1.3	-1.73	-1.3	2.5	-1.3	-2.64	-2.18	0.26	1.95
1846	10575	1	P22437	3	CHEMBL2649	6.93930215964639	nM	IC50	CHEMBL504535	2.39	0.75	-4.22	-4.28	-3.89	-4.28	3.52	-4.28	-2.59	0.75	3.11	2.47	-4.22	-4.28	1.75	2.47	-3.89	2.05	-4.28	-4.22	0.84	1.75	3.05	2.39	2.39	-3.89	-2.85	-4.28	-1.07	-2.18	1.94	-1.3	-1.73	-1.3	2.5	-1.3	-2.64	-2.18	0.26	1.95
1847	10575	1	P22437	3	CHEMBL2649	5.55595520408192	nM	IC50	CHEMBL469574	2.39	0.75	-4.22	-4.28	-3.89	-4.28	3.52	-4.28	-2.59	0.75	3.11	2.47	-4.22	-4.28	1.75	2.47	-3.89	2.05	-4.28	-4.22	0.84	1.75	3.05	2.39	2.39	-3.89	-2.85	-4.28	-1.07	-2.18	1.94	-1.3	-1.73	-1.3	2.5	-1.3	-2.64	-2.18	0.26	1.95
1849	10575	1	P22437	3	CHEMBL2649	5	nM	IC50	CHEMBL589410	2.39	0.75	-4.22	-4.28	-3.89	-4.28	3.52	-4.28	-2.59	0.75	3.11	2.47	-4.22	-4.28	1.75	2.47	-3.89	2.05	-4.28	-4.22	0.84	1.75	3.05	2.39	2.39	-3.89	-2.85	-4.28	-1.07	-2.18	1.94	-1.3	-1.73	-1.3	2.5	-1.3	-2.64	-2.18	0.26	1.95
1851	10575	1	P22437	3	CHEMBL2649	5.67778070526608	nM	IC50	CHEMBL605161	2.39	0.75	-4.22	-4.28	-3.89	-4.28	3.52	-4.28	-2.59	0.75	3.11	2.47	-4.22	-4.28	1.75	2.47	-3.89	2.05	-4.28	-4.22	0.84	1.75	3.05	2.39	2.39	-3.89	-2.85	-4.28	-1.07	-2.18	1.94	-1.3	-1.73	-1.3	2.5	-1.3	-2.64	-2.18	0.26	1.95
1852	10575	1	P22437	3	CHEMBL2649	5.82390874094432	nM	IC50	CHEMBL602247	2.39	0.75	-4.22	-4.28	-3.89	-4.28	3.52	-4.28	-2.59	0.75	3.11	2.47	-4.22	-4.28	1.75	2.47	-3.89	2.05	-4.28	-4.22	0.84	1.75	3.05	2.39	2.39	-3.89	-2.85	-4.28	-1.07	-2.18	1.94	-1.3	-1.73	-1.3	2.5	-1.3	-2.64	-2.18	0.26	1.95
1854	10575	1	P22437	3	CHEMBL2649	4.24641694110709	nM	IC50	CHEMBL95311	2.39	0.75	-4.22	-4.28	-3.89	-4.28	3.52	-4.28	-2.59	0.75	3.11	2.47	-4.22	-4.28	1.75	2.47	-3.89	2.05	-4.28	-4.22	0.84	1.75	3.05	2.39	2.39	-3.89	-2.85	-4.28	-1.07	-2.18	1.94	-1.3	-1.73	-1.3	2.5	-1.3	-2.64	-2.18	0.26	1.95
1855	10575	1	P22437	3	CHEMBL2649	4.3767507096021	nM	IC50	CHEMBL1928336	2.39	0.75	-4.22	-4.28	-3.89	-4.28	3.52	-4.28	-2.59	0.75	3.11	2.47	-4.22	-4.28	1.75	2.47	-3.89	2.05	-4.28	-4.22	0.84	1.75	3.05	2.39	2.39	-3.89	-2.85	-4.28	-1.07	-2.18	1.94	-1.3	-1.73	-1.3	2.5	-1.3	-2.64	-2.18	0.26	1.95
1856	10575	1	P22437	3	CHEMBL2649	5.95860731484177	nM	IC50	CHEMBL1939671	2.39	0.75	-4.22	-4.28	-3.89	-4.28	3.52	-4.28	-2.59	0.75	3.11	2.47	-4.22	-4.28	1.75	2.47	-3.89	2.05	-4.28	-4.22	0.84	1.75	3.05	2.39	2.39	-3.89	-2.85	-4.28	-1.07	-2.18	1.94	-1.3	-1.73	-1.3	2.5	-1.3	-2.64	-2.18	0.26	1.95
1857	10575	1	P22437	3	CHEMBL2649	5.19382002601611	nM	IC50	CHEMBL1939676	2.39	0.75	-4.22	-4.28	-3.89	-4.28	3.52	-4.28	-2.59	0.75	3.11	2.47	-4.22	-4.28	1.75	2.47	-3.89	2.05	-4.28	-4.22	0.84	1.75	3.05	2.39	2.39	-3.89	-2.85	-4.28	-1.07	-2.18	1.94	-1.3	-1.73	-1.3	2.5	-1.3	-2.64	-2.18	0.26	1.95
1858	10575	1	P22437	3	CHEMBL2649	5.49757288001557	nM	IC50	CHEMBL1939514	2.39	0.75	-4.22	-4.28	-3.89	-4.28	3.52	-4.28	-2.59	0.75	3.11	2.47	-4.22	-4.28	1.75	2.47	-3.89	2.05	-4.28	-4.22	0.84	1.75	3.05	2.39	2.39	-3.89	-2.85	-4.28	-1.07	-2.18	1.94	-1.3	-1.73	-1.3	2.5	-1.3	-2.64	-2.18	0.26	1.95
1860	17027	1	O97554	4	CHEMBL3334	4.42481215507234	nM	IC50	CHEMBL109745	0.75	-2.59	-2.54	-4.28	-3.89	-4.28	3.52	-4.28	-2.59	0.75	3.11	1.75	-4.22	-4.28	1.75	2.47	-3.89	2.05	-4.28	-4.22	0.84	1.75	3.05	2.39	2.39	-3.89	-3.89	-4.28	-2.18	-2.64	2.44	-1.3	-1.73	-1.3	2.5	-1.3	-2.64	-2.18	0.26	0.5
1861	17027	1	O97554	4	CHEMBL3334	5.59176003468815	nM	IC50	CHEMBL1097558	0.75	-2.59	-2.54	-4.28	-3.89	-4.28	3.52	-4.28	-2.59	0.75	3.11	1.75	-4.22	-4.28	1.75	2.47	-3.89	2.05	-4.28	-4.22	0.84	1.75	3.05	2.39	2.39	-3.89	-3.89	-4.28	-2.18	-2.64	2.44	-1.3	-1.73	-1.3	2.5	-1.3	-2.64	-2.18	0.26	0.5
1862	17027	1	O97554	4	CHEMBL3334	6.20760831050175	nM	IC50	CHEMBL1290661	0.75	-2.59	-2.54	-4.28	-3.89	-4.28	3.52	-4.28	-2.59	0.75	3.11	1.75	-4.22	-4.28	1.75	2.47	-3.89	2.05	-4.28	-4.22	0.84	1.75	3.05	2.39	2.39	-3.89	-3.89	-4.28	-2.18	-2.64	2.44	-1.3	-1.73	-1.3	2.5	-1.3	-2.64	-2.18	0.26	0.5
1863	17027	1	O97554	4	CHEMBL3334	6.79588001734407	nM	IC50	CHEMBL1290662	0.75	-2.59	-2.54	-4.28	-3.89	-4.28	3.52	-4.28	-2.59	0.75	3.11	1.75	-4.22	-4.28	1.75	2.47	-3.89	2.05	-4.28	-4.22	0.84	1.75	3.05	2.39	2.39	-3.89	-3.89	-4.28	-2.18	-2.64	2.44	-1.3	-1.73	-1.3	2.5	-1.3	-2.64	-2.18	0.26	0.5
1864	17027	1	O97554	4	CHEMBL3334	4.6085355881609	nM	IC50	CHEMBL1287841	0.75	-2.59	-2.54	-4.28	-3.89	-4.28	3.52	-4.28	-2.59	0.75	3.11	1.75	-4.22	-4.28	1.75	2.47	-3.89	2.05	-4.28	-4.22	0.84	1.75	3.05	2.39	2.39	-3.89	-3.89	-4.28	-2.18	-2.64	2.44	-1.3	-1.73	-1.3	2.5	-1.3	-2.64	-2.18	0.26	0.5
1865	17027	1	O97554	4	CHEMBL3334	6.85387196432176	nM	IC50	CHEMBL1289105	0.75	-2.59	-2.54	-4.28	-3.89	-4.28	3.52	-4.28	-2.59	0.75	3.11	1.75	-4.22	-4.28	1.75	2.47	-3.89	2.05	-4.28	-4.22	0.84	1.75	3.05	2.39	2.39	-3.89	-3.89	-4.28	-2.18	-2.64	2.44	-1.3	-1.73	-1.3	2.5	-1.3	-2.64	-2.18	0.26	0.5
1866	17027	1	O97554	4	CHEMBL3334	5.03058408764602	nM	IC50	CHEMBL1289106	0.75	-2.59	-2.54	-4.28	-3.89	-4.28	3.52	-4.28	-2.59	0.75	3.11	1.75	-4.22	-4.28	1.75	2.47	-3.89	2.05	-4.28	-4.22	0.84	1.75	3.05	2.39	2.39	-3.89	-3.89	-4.28	-2.18	-2.64	2.44	-1.3	-1.73	-1.3	2.5	-1.3	-2.64	-2.18	0.26	0.5
1867	17027	1	O97554	4	CHEMBL3334	5.04624030826677	nM	IC50	CHEMBL1289107	0.75	-2.59	-2.54	-4.28	-3.89	-4.28	3.52	-4.28	-2.59	0.75	3.11	1.75	-4.22	-4.28	1.75	2.47	-3.89	2.05	-4.28	-4.22	0.84	1.75	3.05	2.39	2.39	-3.89	-3.89	-4.28	-2.18	-2.64	2.44	-1.3	-1.73	-1.3	2.5	-1.3	-2.64	-2.18	0.26	0.5
1868	17027	1	O97554	4	CHEMBL3334	6.61978875828839	nM	IC50	CHEMBL1289227	0.75	-2.59	-2.54	-4.28	-3.89	-4.28	3.52	-4.28	-2.59	0.75	3.11	1.75	-4.22	-4.28	1.75	2.47	-3.89	2.05	-4.28	-4.22	0.84	1.75	3.05	2.39	2.39	-3.89	-3.89	-4.28	-2.18	-2.64	2.44	-1.3	-1.73	-1.3	2.5	-1.3	-2.64	-2.18	0.26	0.5
1869	17027	1	O97554	4	CHEMBL3334	6.95860731484177	nM	IC50	CHEMBL1289341	0.75	-2.59	-2.54	-4.28	-3.89	-4.28	3.52	-4.28	-2.59	0.75	3.11	1.75	-4.22	-4.28	1.75	2.47	-3.89	2.05	-4.28	-4.22	0.84	1.75	3.05	2.39	2.39	-3.89	-3.89	-4.28	-2.18	-2.64	2.44	-1.3	-1.73	-1.3	2.5	-1.3	-2.64	-2.18	0.26	0.5
1870	17027	1	O97554	4	CHEMBL3334	6.30102999566398	nM	IC50	CHEMBL1289342	0.75	-2.59	-2.54	-4.28	-3.89	-4.28	3.52	-4.28	-2.59	0.75	3.11	1.75	-4.22	-4.28	1.75	2.47	-3.89	2.05	-4.28	-4.22	0.84	1.75	3.05	2.39	2.39	-3.89	-3.89	-4.28	-2.18	-2.64	2.44	-1.3	-1.73	-1.3	2.5	-1.3	-2.64	-2.18	0.26	0.5
1871	17047	1	P05979	5	CHEMBL2949	4.39794000867204	nM	IC50	CHEMBL144658	2.39	-3.89	-4.22	-2.85	-3.89	-4.28	3.52	-4.28	-2.59	0.75	3.11	1.75	-4.22	-4.28	1.75	1.75	-3.89	2.05	-2.85	-4.22	0.84	2.47	3.05	2.39	2.39	-3.89	-2.85	-4.28	-1.07	-1.73	1.94	-0.22	-1.73	-1.3	2.5	-1.3	-2.64	-2.18	0.26	0.5
1872	17047	1	P05979	5	CHEMBL2949	4.69897000433602	nM	IC50	CHEMBL144547	2.39	-3.89	-4.22	-2.85	-3.89	-4.28	3.52	-4.28	-2.59	0.75	3.11	1.75	-4.22	-4.28	1.75	1.75	-3.89	2.05	-2.85	-4.22	0.84	2.47	3.05	2.39	2.39	-3.89	-2.85	-4.28	-1.07	-1.73	1.94	-0.22	-1.73	-1.3	2.5	-1.3	-2.64	-2.18	0.26	0.5
1873	17047	1	P05979	5	CHEMBL2949	5.22184874961636	nM	IC50	CHEMBL143339	2.39	-3.89	-4.22	-2.85	-3.89	-4.28	3.52	-4.28	-2.59	0.75	3.11	1.75	-4.22	-4.28	1.75	1.75	-3.89	2.05	-2.85	-4.22	0.84	2.47	3.05	2.39	2.39	-3.89	-2.85	-4.28	-1.07	-1.73	1.94	-0.22	-1.73	-1.3	2.5	-1.3	-2.64	-2.18	0.26	0.5
1874	17047	1	P05979	5	CHEMBL2949	4.76955107862173	nM	IC50	CHEMBL345018	2.39	-3.89	-4.22	-2.85	-3.89	-4.28	3.52	-4.28	-2.59	0.75	3.11	1.75	-4.22	-4.28	1.75	1.75	-3.89	2.05	-2.85	-4.22	0.84	2.47	3.05	2.39	2.39	-3.89	-2.85	-4.28	-1.07	-1.73	1.94	-0.22	-1.73	-1.3	2.5	-1.3	-2.64	-2.18	0.26	0.5
1875	17047	1	P05979	5	CHEMBL2949	4.48148606012211	nM	IC50	CHEMBL357380	2.39	-3.89	-4.22	-2.85	-3.89	-4.28	3.52	-4.28	-2.59	0.75	3.11	1.75	-4.22	-4.28	1.75	1.75	-3.89	2.05	-2.85	-4.22	0.84	2.47	3.05	2.39	2.39	-3.89	-2.85	-4.28	-1.07	-1.73	1.94	-0.22	-1.73	-1.3	2.5	-1.3	-2.64	-2.18	0.26	0.5
1876	17047	1	P05979	5	CHEMBL2949	4.46852108295774	nM	IC50	CHEMBL358309	2.39	-3.89	-4.22	-2.85	-3.89	-4.28	3.52	-4.28	-2.59	0.75	3.11	1.75	-4.22	-4.28	1.75	1.75	-3.89	2.05	-2.85	-4.22	0.84	2.47	3.05	2.39	2.39	-3.89	-2.85	-4.28	-1.07	-1.73	1.94	-0.22	-1.73	-1.3	2.5	-1.3	-2.64	-2.18	0.26	0.5
1877	17047	1	P05979	5	CHEMBL2949	5.30102999566398	nM	IC50	CHEMBL144806	2.39	-3.89	-4.22	-2.85	-3.89	-4.28	3.52	-4.28	-2.59	0.75	3.11	1.75	-4.22	-4.28	1.75	1.75	-3.89	2.05	-2.85	-4.22	0.84	2.47	3.05	2.39	2.39	-3.89	-2.85	-4.28	-1.07	-1.73	1.94	-0.22	-1.73	-1.3	2.5	-1.3	-2.64	-2.18	0.26	0.5
1878	17047	1	P05979	5	CHEMBL2949	4.60205999132796	nM	IC50	CHEMBL144533	2.39	-3.89	-4.22	-2.85	-3.89	-4.28	3.52	-4.28	-2.59	0.75	3.11	1.75	-4.22	-4.28	1.75	1.75	-3.89	2.05	-2.85	-4.22	0.84	2.47	3.05	2.39	2.39	-3.89	-2.85	-4.28	-1.07	-1.73	1.94	-0.22	-1.73	-1.3	2.5	-1.3	-2.64	-2.18	0.26	0.5
1879	17047	1	P05979	5	CHEMBL2949	4.18045606445813	nM	IC50	CHEMBL358097	2.39	-3.89	-4.22	-2.85	-3.89	-4.28	3.52	-4.28	-2.59	0.75	3.11	1.75	-4.22	-4.28	1.75	1.75	-3.89	2.05	-2.85	-4.22	0.84	2.47	3.05	2.39	2.39	-3.89	-2.85	-4.28	-1.07	-1.73	1.94	-0.22	-1.73	-1.3	2.5	-1.3	-2.64	-2.18	0.26	0.5
1880	17047	1	P05979	5	CHEMBL2949	4.65757731917779	nM	IC50	CHEMBL356794	2.39	-3.89	-4.22	-2.85	-3.89	-4.28	3.52	-4.28	-2.59	0.75	3.11	1.75	-4.22	-4.28	1.75	1.75	-3.89	2.05	-2.85	-4.22	0.84	2.47	3.05	2.39	2.39	-3.89	-2.85	-4.28	-1.07	-1.73	1.94	-0.22	-1.73	-1.3	2.5	-1.3	-2.64	-2.18	0.26	0.5
1881	17047	1	P05979	5	CHEMBL2949	4.85387196432176	nM	IC50	CHEMBL144920	2.39	-3.89	-4.22	-2.85	-3.89	-4.28	3.52	-4.28	-2.59	0.75	3.11	1.75	-4.22	-4.28	1.75	1.75	-3.89	2.05	-2.85	-4.22	0.84	2.47	3.05	2.39	2.39	-3.89	-2.85	-4.28	-1.07	-1.73	1.94	-0.22	-1.73	-1.3	2.5	-1.3	-2.64	-2.18	0.26	0.5
1882	17047	1	P05979	5	CHEMBL2949	5.09691001300806	nM	IC50	CHEMBL144218	2.39	-3.89	-4.22	-2.85	-3.89	-4.28	3.52	-4.28	-2.59	0.75	3.11	1.75	-4.22	-4.28	1.75	1.75	-3.89	2.05	-2.85	-4.22	0.84	2.47	3.05	2.39	2.39	-3.89	-2.85	-4.28	-1.07	-1.73	1.94	-0.22	-1.73	-1.3	2.5	-1.3	-2.64	-2.18	0.26	0.5
1883	17047	1	P05979	5	CHEMBL2949	4.15490195998574	nM	IC50	CHEMBL145180	2.39	-3.89	-4.22	-2.85	-3.89	-4.28	3.52	-4.28	-2.59	0.75	3.11	1.75	-4.22	-4.28	1.75	1.75	-3.89	2.05	-2.85	-4.22	0.84	2.47	3.05	2.39	2.39	-3.89	-2.85	-4.28	-1.07	-1.73	1.94	-0.22	-1.73	-1.3	2.5	-1.3	-2.64	-2.18	0.26	0.5
1885	17047	1	P05979	5	CHEMBL2949	4.74472749489669	nM	IC50	CHEMBL145412	2.39	-3.89	-4.22	-2.85	-3.89	-4.28	3.52	-4.28	-2.59	0.75	3.11	1.75	-4.22	-4.28	1.75	1.75	-3.89	2.05	-2.85	-4.22	0.84	2.47	3.05	2.39	2.39	-3.89	-2.85	-4.28	-1.07	-1.73	1.94	-0.22	-1.73	-1.3	2.5	-1.3	-2.64	-2.18	0.26	0.5
1886	17047	1	P05979	5	CHEMBL2949	4.30102999566398	nM	IC50	CHEMBL145071	2.39	-3.89	-4.22	-2.85	-3.89	-4.28	3.52	-4.28	-2.59	0.75	3.11	1.75	-4.22	-4.28	1.75	1.75	-3.89	2.05	-2.85	-4.22	0.84	2.47	3.05	2.39	2.39	-3.89	-2.85	-4.28	-1.07	-1.73	1.94	-0.22	-1.73	-1.3	2.5	-1.3	-2.64	-2.18	0.26	0.5
1887	17047	1	P05979	5	CHEMBL2949	4.45593195564972	nM	IC50	CHEMBL144232	2.39	-3.89	-4.22	-2.85	-3.89	-4.28	3.52	-4.28	-2.59	0.75	3.11	1.75	-4.22	-4.28	1.75	1.75	-3.89	2.05	-2.85	-4.22	0.84	2.47	3.05	2.39	2.39	-3.89	-2.85	-4.28	-1.07	-1.73	1.94	-0.22	-1.73	-1.3	2.5	-1.3	-2.64	-2.18	0.26	0.5
1888	17047	1	P05979	5	CHEMBL2949	4.69897000433602	nM	IC50	CHEMBL145727	2.39	-3.89	-4.22	-2.85	-3.89	-4.28	3.52	-4.28	-2.59	0.75	3.11	1.75	-4.22	-4.28	1.75	1.75	-3.89	2.05	-2.85	-4.22	0.84	2.47	3.05	2.39	2.39	-3.89	-2.85	-4.28	-1.07	-1.73	1.94	-0.22	-1.73	-1.3	2.5	-1.3	-2.64	-2.18	0.26	0.5
1889	17047	1	P05979	5	CHEMBL2949	4.30102999566398	nM	IC50	CHEMBL146005	2.39	-3.89	-4.22	-2.85	-3.89	-4.28	3.52	-4.28	-2.59	0.75	3.11	1.75	-4.22	-4.28	1.75	1.75	-3.89	2.05	-2.85	-4.22	0.84	2.47	3.05	2.39	2.39	-3.89	-2.85	-4.28	-1.07	-1.73	1.94	-0.22	-1.73	-1.3	2.5	-1.3	-2.64	-2.18	0.26	0.5
1890	17047	1	P05979	5	CHEMBL2949	4.39794000867204	nM	IC50	CHEMBL143113	2.39	-3.89	-4.22	-2.85	-3.89	-4.28	3.52	-4.28	-2.59	0.75	3.11	1.75	-4.22	-4.28	1.75	1.75	-3.89	2.05	-2.85	-4.22	0.84	2.47	3.05	2.39	2.39	-3.89	-2.85	-4.28	-1.07	-1.73	1.94	-0.22	-1.73	-1.3	2.5	-1.3	-2.64	-2.18	0.26	0.5
1891	17047	1	P05979	5	CHEMBL2949	4.65757731917779	nM	IC50	CHEMBL145247	2.39	-3.89	-4.22	-2.85	-3.89	-4.28	3.52	-4.28	-2.59	0.75	3.11	1.75	-4.22	-4.28	1.75	1.75	-3.89	2.05	-2.85	-4.22	0.84	2.47	3.05	2.39	2.39	-3.89	-2.85	-4.28	-1.07	-1.73	1.94	-0.22	-1.73	-1.3	2.5	-1.3	-2.64	-2.18	0.26	0.5
1892	17047	1	P05979	5	CHEMBL2949	4.82390874094432	nM	IC50	CHEMBL144515	2.39	-3.89	-4.22	-2.85	-3.89	-4.28	3.52	-4.28	-2.59	0.75	3.11	1.75	-4.22	-4.28	1.75	1.75	-3.89	2.05	-2.85	-4.22	0.84	2.47	3.05	2.39	2.39	-3.89	-2.85	-4.28	-1.07	-1.73	1.94	-0.22	-1.73	-1.3	2.5	-1.3	-2.64	-2.18	0.26	0.5
1893	17047	1	P05979	5	CHEMBL2949	4.20065945054642	nM	IC50	CHEMBL280226	2.39	-3.89	-4.22	-2.85	-3.89	-4.28	3.52	-4.28	-2.59	0.75	3.11	1.75	-4.22	-4.28	1.75	1.75	-3.89	2.05	-2.85	-4.22	0.84	2.47	3.05	2.39	2.39	-3.89	-2.85	-4.28	-1.07	-1.73	1.94	-0.22	-1.73	-1.3	2.5	-1.3	-2.64	-2.18	0.26	0.5
1894	17047	1	P05979	5	CHEMBL2949	5.39794000867204	nM	IC50	CHEMBL277515	2.39	-3.89	-4.22	-2.85	-3.89	-4.28	3.52	-4.28	-2.59	0.75	3.11	1.75	-4.22	-4.28	1.75	1.75	-3.89	2.05	-2.85	-4.22	0.84	2.47	3.05	2.39	2.39	-3.89	-2.85	-4.28	-1.07	-1.73	1.94	-0.22	-1.73	-1.3	2.5	-1.3	-2.64	-2.18	0.26	0.5
1896	17047	1	P05979	5	CHEMBL2949	5.92081875395237	nM	IC50	CHEMBL15781	2.39	-3.89	-4.22	-2.85	-3.89	-4.28	3.52	-4.28	-2.59	0.75	3.11	1.75	-4.22	-4.28	1.75	1.75	-3.89	2.05	-2.85	-4.22	0.84	2.47	3.05	2.39	2.39	-3.89	-2.85	-4.28	-1.07	-1.73	1.94	-0.22	-1.73	-1.3	2.5	-1.3	-2.64	-2.18	0.26	0.5
1897	17047	1	P05979	5	CHEMBL2949	5.88605664769316	nM	IC50	CHEMBL15945	2.39	-3.89	-4.22	-2.85	-3.89	-4.28	3.52	-4.28	-2.59	0.75	3.11	1.75	-4.22	-4.28	1.75	1.75	-3.89	2.05	-2.85	-4.22	0.84	2.47	3.05	2.39	2.39	-3.89	-2.85	-4.28	-1.07	-1.73	1.94	-0.22	-1.73	-1.3	2.5	-1.3	-2.64	-2.18	0.26	0.5
1898	17047	1	P05979	5	CHEMBL2949	7.02227639471115	nM	IC50	CHEMBL48568	2.39	-3.89	-4.22	-2.85	-3.89	-4.28	3.52	-4.28	-2.59	0.75	3.11	1.75	-4.22	-4.28	1.75	1.75	-3.89	2.05	-2.85	-4.22	0.84	2.47	3.05	2.39	2.39	-3.89	-2.85	-4.28	-1.07	-1.73	1.94	-0.22	-1.73	-1.3	2.5	-1.3	-2.64	-2.18	0.26	0.5
1899	17047	1	P05979	5	CHEMBL2949	5.79588001734407	nM	IC50	CHEMBL16550	2.39	-3.89	-4.22	-2.85	-3.89	-4.28	3.52	-4.28	-2.59	0.75	3.11	1.75	-4.22	-4.28	1.75	1.75	-3.89	2.05	-2.85	-4.22	0.84	2.47	3.05	2.39	2.39	-3.89	-2.85	-4.28	-1.07	-1.73	1.94	-0.22	-1.73	-1.3	2.5	-1.3	-2.64	-2.18	0.26	0.5
1900	17047	1	P05979	5	CHEMBL2949	5.13667713987954	nM	IC50	CHEMBL277124	2.39	-3.89	-4.22	-2.85	-3.89	-4.28	3.52	-4.28	-2.59	0.75	3.11	1.75	-4.22	-4.28	1.75	1.75	-3.89	2.05	-2.85	-4.22	0.84	2.47	3.05	2.39	2.39	-3.89	-2.85	-4.28	-1.07	-1.73	1.94	-0.22	-1.73	-1.3	2.5	-1.3	-2.64	-2.18	0.26	0.5
1901	17047	1	P05979	5	CHEMBL2949	6.65757731917779	nM	IC50	CHEMBL16251	2.39	-3.89	-4.22	-2.85	-3.89	-4.28	3.52	-4.28	-2.59	0.75	3.11	1.75	-4.22	-4.28	1.75	1.75	-3.89	2.05	-2.85	-4.22	0.84	2.47	3.05	2.39	2.39	-3.89	-2.85	-4.28	-1.07	-1.73	1.94	-0.22	-1.73	-1.3	2.5	-1.3	-2.64	-2.18	0.26	0.5
1902	17047	1	P05979	5	CHEMBL2949	4.3767507096021	nM	IC50	CHEMBL49008	2.39	-3.89	-4.22	-2.85	-3.89	-4.28	3.52	-4.28	-2.59	0.75	3.11	1.75	-4.22	-4.28	1.75	1.75	-3.89	2.05	-2.85	-4.22	0.84	2.47	3.05	2.39	2.39	-3.89	-2.85	-4.28	-1.07	-1.73	1.94	-0.22	-1.73	-1.3	2.5	-1.3	-2.64	-2.18	0.26	0.5
1903	17047	1	P05979	5	CHEMBL2949	4.2839966563652	nM	IC50	CHEMBL277721	2.39	-3.89	-4.22	-2.85	-3.89	-4.28	3.52	-4.28	-2.59	0.75	3.11	1.75	-4.22	-4.28	1.75	1.75	-3.89	2.05	-2.85	-4.22	0.84	2.47	3.05	2.39	2.39	-3.89	-2.85	-4.28	-1.07	-1.73	1.94	-0.22	-1.73	-1.3	2.5	-1.3	-2.64	-2.18	0.26	0.5
1904	17047	1	P05979	5	CHEMBL2949	5.45593195564972	nM	IC50	CHEMBL280471	2.39	-3.89	-4.22	-2.85	-3.89	-4.28	3.52	-4.28	-2.59	0.75	3.11	1.75	-4.22	-4.28	1.75	1.75	-3.89	2.05	-2.85	-4.22	0.84	2.47	3.05	2.39	2.39	-3.89	-2.85	-4.28	-1.07	-1.73	1.94	-0.22	-1.73	-1.3	2.5	-1.3	-2.64	-2.18	0.26	0.5
1905	17047	1	P05979	5	CHEMBL2949	6.33724216831843	nM	IC50	CHEMBL278246	2.39	-3.89	-4.22	-2.85	-3.89	-4.28	3.52	-4.28	-2.59	0.75	3.11	1.75	-4.22	-4.28	1.75	1.75	-3.89	2.05	-2.85	-4.22	0.84	2.47	3.05	2.39	2.39	-3.89	-2.85	-4.28	-1.07	-1.73	1.94	-0.22	-1.73	-1.3	2.5	-1.3	-2.64	-2.18	0.26	0.5
1906	17047	1	P05979	5	CHEMBL2949	4.61978875828839	nM	IC50	CHEMBL295739	2.39	-3.89	-4.22	-2.85	-3.89	-4.28	3.52	-4.28	-2.59	0.75	3.11	1.75	-4.22	-4.28	1.75	1.75	-3.89	2.05	-2.85	-4.22	0.84	2.47	3.05	2.39	2.39	-3.89	-2.85	-4.28	-1.07	-1.73	1.94	-0.22	-1.73	-1.3	2.5	-1.3	-2.64	-2.18	0.26	0.5
1907	17047	1	P05979	5	CHEMBL2949	8.21467016498923	nM	IC50	CHEMBL16434	2.39	-3.89	-4.22	-2.85	-3.89	-4.28	3.52	-4.28	-2.59	0.75	3.11	1.75	-4.22	-4.28	1.75	1.75	-3.89	2.05	-2.85	-4.22	0.84	2.47	3.05	2.39	2.39	-3.89	-2.85	-4.28	-1.07	-1.73	1.94	-0.22	-1.73	-1.3	2.5	-1.3	-2.64	-2.18	0.26	0.5
1908	17047	1	P05979	5	CHEMBL2949	4.29242982390206	nM	IC50	CHEMBL16855	2.39	-3.89	-4.22	-2.85	-3.89	-4.28	3.52	-4.28	-2.59	0.75	3.11	1.75	-4.22	-4.28	1.75	1.75	-3.89	2.05	-2.85	-4.22	0.84	2.47	3.05	2.39	2.39	-3.89	-2.85	-4.28	-1.07	-1.73	1.94	-0.22	-1.73	-1.3	2.5	-1.3	-2.64	-2.18	0.26	0.5
1909	17047	1	P05979	5	CHEMBL2949	7.56863623584101	nM	IC50	CHEMBL15904	2.39	-3.89	-4.22	-2.85	-3.89	-4.28	3.52	-4.28	-2.59	0.75	3.11	1.75	-4.22	-4.28	1.75	1.75	-3.89	2.05	-2.85	-4.22	0.84	2.47	3.05	2.39	2.39	-3.89	-2.85	-4.28	-1.07	-1.73	1.94	-0.22	-1.73	-1.3	2.5	-1.3	-2.64	-2.18	0.26	0.5
1910	17047	1	P05979	5	CHEMBL2949	4.60205999132796	nM	IC50	CHEMBL104147	2.39	-3.89	-4.22	-2.85	-3.89	-4.28	3.52	-4.28	-2.59	0.75	3.11	1.75	-4.22	-4.28	1.75	1.75	-3.89	2.05	-2.85	-4.22	0.84	2.47	3.05	2.39	2.39	-3.89	-2.85	-4.28	-1.07	-1.73	1.94	-0.22	-1.73	-1.3	2.5	-1.3	-2.64	-2.18	0.26	0.5
1911	17047	1	P05979	5	CHEMBL2949	4.82390874094432	nM	IC50	CHEMBL104422	2.39	-3.89	-4.22	-2.85	-3.89	-4.28	3.52	-4.28	-2.59	0.75	3.11	1.75	-4.22	-4.28	1.75	1.75	-3.89	2.05	-2.85	-4.22	0.84	2.47	3.05	2.39	2.39	-3.89	-2.85	-4.28	-1.07	-1.73	1.94	-0.22	-1.73	-1.3	2.5	-1.3	-2.64	-2.18	0.26	0.5
1912	17047	1	P05979	5	CHEMBL2949	7	nM	IC50	CHEMBL104592	2.39	-3.89	-4.22	-2.85	-3.89	-4.28	3.52	-4.28	-2.59	0.75	3.11	1.75	-4.22	-4.28	1.75	1.75	-3.89	2.05	-2.85	-4.22	0.84	2.47	3.05	2.39	2.39	-3.89	-2.85	-4.28	-1.07	-1.73	1.94	-0.22	-1.73	-1.3	2.5	-1.3	-2.64	-2.18	0.26	0.5
1914	17047	1	P05979	5	CHEMBL2949	7.85387196432176	nM	IC50	CHEMBL104009	2.39	-3.89	-4.22	-2.85	-3.89	-4.28	3.52	-4.28	-2.59	0.75	3.11	1.75	-4.22	-4.28	1.75	1.75	-3.89	2.05	-2.85	-4.22	0.84	2.47	3.05	2.39	2.39	-3.89	-2.85	-4.28	-1.07	-1.73	1.94	-0.22	-1.73	-1.3	2.5	-1.3	-2.64	-2.18	0.26	0.5
1915	17047	1	P05979	5	CHEMBL2949	5.50863830616573	nM	IC50	CHEMBL107938	2.39	-3.89	-4.22	-2.85	-3.89	-4.28	3.52	-4.28	-2.59	0.75	3.11	1.75	-4.22	-4.28	1.75	1.75	-3.89	2.05	-2.85	-4.22	0.84	2.47	3.05	2.39	2.39	-3.89	-2.85	-4.28	-1.07	-1.73	1.94	-0.22	-1.73	-1.3	2.5	-1.3	-2.64	-2.18	0.26	0.5
1918	17047	1	P05979	5	CHEMBL2949	5.85387196432176	nM	IC50	CHEMBL325787	2.39	-3.89	-4.22	-2.85	-3.89	-4.28	3.52	-4.28	-2.59	0.75	3.11	1.75	-4.22	-4.28	1.75	1.75	-3.89	2.05	-2.85	-4.22	0.84	2.47	3.05	2.39	2.39	-3.89	-2.85	-4.28	-1.07	-1.73	1.94	-0.22	-1.73	-1.3	2.5	-1.3	-2.64	-2.18	0.26	0.5
1919	17047	1	P05979	5	CHEMBL2949	7.20065945054642	nM	IC50	CHEMBL316771	2.39	-3.89	-4.22	-2.85	-3.89	-4.28	3.52	-4.28	-2.59	0.75	3.11	1.75	-4.22	-4.28	1.75	1.75	-3.89	2.05	-2.85	-4.22	0.84	2.47	3.05	2.39	2.39	-3.89	-2.85	-4.28	-1.07	-1.73	1.94	-0.22	-1.73	-1.3	2.5	-1.3	-2.64	-2.18	0.26	0.5
1920	17047	1	P05979	5	CHEMBL2949	4.80966830182971	nM	IC50	CHEMBL104336	2.39	-3.89	-4.22	-2.85	-3.89	-4.28	3.52	-4.28	-2.59	0.75	3.11	1.75	-4.22	-4.28	1.75	1.75	-3.89	2.05	-2.85	-4.22	0.84	2.47	3.05	2.39	2.39	-3.89	-2.85	-4.28	-1.07	-1.73	1.94	-0.22	-1.73	-1.3	2.5	-1.3	-2.64	-2.18	0.26	0.5
1921	17047	1	P05979	5	CHEMBL2949	4.82390874094432	nM	IC50	CHEMBL108281	2.39	-3.89	-4.22	-2.85	-3.89	-4.28	3.52	-4.28	-2.59	0.75	3.11	1.75	-4.22	-4.28	1.75	1.75	-3.89	2.05	-2.85	-4.22	0.84	2.47	3.05	2.39	2.39	-3.89	-2.85	-4.28	-1.07	-1.73	1.94	-0.22	-1.73	-1.3	2.5	-1.3	-2.64	-2.18	0.26	0.5
1923	17047	1	P05979	5	CHEMBL2949	6.72124639904717	nM	IC50	CHEMBL106828	2.39	-3.89	-4.22	-2.85	-3.89	-4.28	3.52	-4.28	-2.59	0.75	3.11	1.75	-4.22	-4.28	1.75	1.75	-3.89	2.05	-2.85	-4.22	0.84	2.47	3.05	2.39	2.39	-3.89	-2.85	-4.28	-1.07	-1.73	1.94	-0.22	-1.73	-1.3	2.5	-1.3	-2.64	-2.18	0.26	0.5
1924	17047	1	P05979	5	CHEMBL2949	4.97881070093006	nM	IC50	CHEMBL106445	2.39	-3.89	-4.22	-2.85	-3.89	-4.28	3.52	-4.28	-2.59	0.75	3.11	1.75	-4.22	-4.28	1.75	1.75	-3.89	2.05	-2.85	-4.22	0.84	2.47	3.05	2.39	2.39	-3.89	-2.85	-4.28	-1.07	-1.73	1.94	-0.22	-1.73	-1.3	2.5	-1.3	-2.64	-2.18	0.26	0.5
1925	17047	1	P05979	5	CHEMBL2949	5.11350927482752	nM	IC50	CHEMBL107953	2.39	-3.89	-4.22	-2.85	-3.89	-4.28	3.52	-4.28	-2.59	0.75	3.11	1.75	-4.22	-4.28	1.75	1.75	-3.89	2.05	-2.85	-4.22	0.84	2.47	3.05	2.39	2.39	-3.89	-2.85	-4.28	-1.07	-1.73	1.94	-0.22	-1.73	-1.3	2.5	-1.3	-2.64	-2.18	0.26	0.5
1926	17047	1	P05979	5	CHEMBL2949	5.88605664769316	nM	IC50	CHEMBL432782	2.39	-3.89	-4.22	-2.85	-3.89	-4.28	3.52	-4.28	-2.59	0.75	3.11	1.75	-4.22	-4.28	1.75	1.75	-3.89	2.05	-2.85	-4.22	0.84	2.47	3.05	2.39	2.39	-3.89	-2.85	-4.28	-1.07	-1.73	1.94	-0.22	-1.73	-1.3	2.5	-1.3	-2.64	-2.18	0.26	0.5
1927	17047	1	P05979	5	CHEMBL2949	5.23657200643706	nM	IC50	CHEMBL106203	2.39	-3.89	-4.22	-2.85	-3.89	-4.28	3.52	-4.28	-2.59	0.75	3.11	1.75	-4.22	-4.28	1.75	1.75	-3.89	2.05	-2.85	-4.22	0.84	2.47	3.05	2.39	2.39	-3.89	-2.85	-4.28	-1.07	-1.73	1.94	-0.22	-1.73	-1.3	2.5	-1.3	-2.64	-2.18	0.26	0.5
1929	17047	1	P05979	5	CHEMBL2949	4.69897000433602	nM	IC50	CHEMBL338914	2.39	-3.89	-4.22	-2.85	-3.89	-4.28	3.52	-4.28	-2.59	0.75	3.11	1.75	-4.22	-4.28	1.75	1.75	-3.89	2.05	-2.85	-4.22	0.84	2.47	3.05	2.39	2.39	-3.89	-2.85	-4.28	-1.07	-1.73	1.94	-0.22	-1.73	-1.3	2.5	-1.3	-2.64	-2.18	0.26	0.5
1931	17047	1	P05979	5	CHEMBL2949	4.0268721464003	nM	IC50	CHEMBL340717	2.39	-3.89	-4.22	-2.85	-3.89	-4.28	3.52	-4.28	-2.59	0.75	3.11	1.75	-4.22	-4.28	1.75	1.75	-3.89	2.05	-2.85	-4.22	0.84	2.47	3.05	2.39	2.39	-3.89	-2.85	-4.28	-1.07	-1.73	1.94	-0.22	-1.73	-1.3	2.5	-1.3	-2.64	-2.18	0.26	0.5
1932	17047	1	P05979	5	CHEMBL2949	4.44369749923271	nM	IC50	CHEMBL341298	2.39	-3.89	-4.22	-2.85	-3.89	-4.28	3.52	-4.28	-2.59	0.75	3.11	1.75	-4.22	-4.28	1.75	1.75	-3.89	2.05	-2.85	-4.22	0.84	2.47	3.05	2.39	2.39	-3.89	-2.85	-4.28	-1.07	-1.73	1.94	-0.22	-1.73	-1.3	2.5	-1.3	-2.64	-2.18	0.26	0.5
1933	17047	1	P05979	5	CHEMBL2949	4.35654732351381	nM	IC50	CHEMBL339221	2.39	-3.89	-4.22	-2.85	-3.89	-4.28	3.52	-4.28	-2.59	0.75	3.11	1.75	-4.22	-4.28	1.75	1.75	-3.89	2.05	-2.85	-4.22	0.84	2.47	3.05	2.39	2.39	-3.89	-2.85	-4.28	-1.07	-1.73	1.94	-0.22	-1.73	-1.3	2.5	-1.3	-2.64	-2.18	0.26	0.5
1934	17047	1	P05979	5	CHEMBL2949	4.67778070526608	nM	IC50	CHEMBL527	2.39	-3.89	-4.22	-2.85	-3.89	-4.28	3.52	-4.28	-2.59	0.75	3.11	1.75	-4.22	-4.28	1.75	1.75	-3.89	2.05	-2.85	-4.22	0.84	2.47	3.05	2.39	2.39	-3.89	-2.85	-4.28	-1.07	-1.73	1.94	-0.22	-1.73	-1.3	2.5	-1.3	-2.64	-2.18	0.26	0.5
1937	17047	1	P05979	5	CHEMBL2949	4.61439372640169	nM	IC50	CHEMBL339798	2.39	-3.89	-4.22	-2.85	-3.89	-4.28	3.52	-4.28	-2.59	0.75	3.11	1.75	-4.22	-4.28	1.75	1.75	-3.89	2.05	-2.85	-4.22	0.84	2.47	3.05	2.39	2.39	-3.89	-2.85	-4.28	-1.07	-1.73	1.94	-0.22	-1.73	-1.3	2.5	-1.3	-2.64	-2.18	0.26	0.5
1939	17047	1	P05979	5	CHEMBL2949	4.53760200210104	nM	IC50	CHEMBL365211	2.39	-3.89	-4.22	-2.85	-3.89	-4.28	3.52	-4.28	-2.59	0.75	3.11	1.75	-4.22	-4.28	1.75	1.75	-3.89	2.05	-2.85	-4.22	0.84	2.47	3.05	2.39	2.39	-3.89	-2.85	-4.28	-1.07	-1.73	1.94	-0.22	-1.73	-1.3	2.5	-1.3	-2.64	-2.18	0.26	0.5
1940	17047	1	P05979	5	CHEMBL2949	4.16115090926274	nM	IC50	CHEMBL186965	2.39	-3.89	-4.22	-2.85	-3.89	-4.28	3.52	-4.28	-2.59	0.75	3.11	1.75	-4.22	-4.28	1.75	1.75	-3.89	2.05	-2.85	-4.22	0.84	2.47	3.05	2.39	2.39	-3.89	-2.85	-4.28	-1.07	-1.73	1.94	-0.22	-1.73	-1.3	2.5	-1.3	-2.64	-2.18	0.26	0.5
1941	17047	1	P05979	5	CHEMBL2949	5.22184874961636	nM	IC50	CHEMBL365014	2.39	-3.89	-4.22	-2.85	-3.89	-4.28	3.52	-4.28	-2.59	0.75	3.11	1.75	-4.22	-4.28	1.75	1.75	-3.89	2.05	-2.85	-4.22	0.84	2.47	3.05	2.39	2.39	-3.89	-2.85	-4.28	-1.07	-1.73	1.94	-0.22	-1.73	-1.3	2.5	-1.3	-2.64	-2.18	0.26	0.5
1945	17047	1	P05979	5	CHEMBL2949	4.69897000433602	nM	IC50	CHEMBL446888	2.39	-3.89	-4.22	-2.85	-3.89	-4.28	3.52	-4.28	-2.59	0.75	3.11	1.75	-4.22	-4.28	1.75	1.75	-3.89	2.05	-2.85	-4.22	0.84	2.47	3.05	2.39	2.39	-3.89	-2.85	-4.28	-1.07	-1.73	1.94	-0.22	-1.73	-1.3	2.5	-1.3	-2.64	-2.18	0.26	0.5
1946	17047	1	P05979	5	CHEMBL2949	5.49485002168009	nM	IC50	CHEMBL425712	2.39	-3.89	-4.22	-2.85	-3.89	-4.28	3.52	-4.28	-2.59	0.75	3.11	1.75	-4.22	-4.28	1.75	1.75	-3.89	2.05	-2.85	-4.22	0.84	2.47	3.05	2.39	2.39	-3.89	-2.85	-4.28	-1.07	-1.73	1.94	-0.22	-1.73	-1.3	2.5	-1.3	-2.64	-2.18	0.26	0.5
1947	17047	1	P05979	5	CHEMBL2949	4.59687947882418	nM	IC50	CHEMBL184941	2.39	-3.89	-4.22	-2.85	-3.89	-4.28	3.52	-4.28	-2.59	0.75	3.11	1.75	-4.22	-4.28	1.75	1.75	-3.89	2.05	-2.85	-4.22	0.84	2.47	3.05	2.39	2.39	-3.89	-2.85	-4.28	-1.07	-1.73	1.94	-0.22	-1.73	-1.3	2.5	-1.3	-2.64	-2.18	0.26	0.5
1948	17047	1	P05979	5	CHEMBL2949	4.5016894462104	nM	IC50	CHEMBL189133	2.39	-3.89	-4.22	-2.85	-3.89	-4.28	3.52	-4.28	-2.59	0.75	3.11	1.75	-4.22	-4.28	1.75	1.75	-3.89	2.05	-2.85	-4.22	0.84	2.47	3.05	2.39	2.39	-3.89	-2.85	-4.28	-1.07	-1.73	1.94	-0.22	-1.73	-1.3	2.5	-1.3	-2.64	-2.18	0.26	0.5
1949	17047	1	P05979	5	CHEMBL2949	4.5003129173816	nM	IC50	CHEMBL189387	2.39	-3.89	-4.22	-2.85	-3.89	-4.28	3.52	-4.28	-2.59	0.75	3.11	1.75	-4.22	-4.28	1.75	1.75	-3.89	2.05	-2.85	-4.22	0.84	2.47	3.05	2.39	2.39	-3.89	-2.85	-4.28	-1.07	-1.73	1.94	-0.22	-1.73	-1.3	2.5	-1.3	-2.64	-2.18	0.26	0.5
1950	17047	1	P05979	5	CHEMBL2949	4.95860731484177	nM	IC50	CHEMBL433562	2.39	-3.89	-4.22	-2.85	-3.89	-4.28	3.52	-4.28	-2.59	0.75	3.11	1.75	-4.22	-4.28	1.75	1.75	-3.89	2.05	-2.85	-4.22	0.84	2.47	3.05	2.39	2.39	-3.89	-2.85	-4.28	-1.07	-1.73	1.94	-0.22	-1.73	-1.3	2.5	-1.3	-2.64	-2.18	0.26	0.5
1951	17047	1	P05979	5	CHEMBL2949	4.97061622231479	nM	IC50	CHEMBL187177	2.39	-3.89	-4.22	-2.85	-3.89	-4.28	3.52	-4.28	-2.59	0.75	3.11	1.75	-4.22	-4.28	1.75	1.75	-3.89	2.05	-2.85	-4.22	0.84	2.47	3.05	2.39	2.39	-3.89	-2.85	-4.28	-1.07	-1.73	1.94	-0.22	-1.73	-1.3	2.5	-1.3	-2.64	-2.18	0.26	0.5
1952	17047	1	P05979	5	CHEMBL2949	5.97061622231479	nM	IC50	CHEMBL188354	2.39	-3.89	-4.22	-2.85	-3.89	-4.28	3.52	-4.28	-2.59	0.75	3.11	1.75	-4.22	-4.28	1.75	1.75	-3.89	2.05	-2.85	-4.22	0.84	2.47	3.05	2.39	2.39	-3.89	-2.85	-4.28	-1.07	-1.73	1.94	-0.22	-1.73	-1.3	2.5	-1.3	-2.64	-2.18	0.26	0.5
1953	17047	1	P05979	5	CHEMBL2949	4.42365864979421	nM	IC50	CHEMBL365699	2.39	-3.89	-4.22	-2.85	-3.89	-4.28	3.52	-4.28	-2.59	0.75	3.11	1.75	-4.22	-4.28	1.75	1.75	-3.89	2.05	-2.85	-4.22	0.84	2.47	3.05	2.39	2.39	-3.89	-2.85	-4.28	-1.07	-1.73	1.94	-0.22	-1.73	-1.3	2.5	-1.3	-2.64	-2.18	0.26	0.5
1954	17047	1	P05979	5	CHEMBL2949	4.48811663902113	nM	IC50	CHEMBL184566	2.39	-3.89	-4.22	-2.85	-3.89	-4.28	3.52	-4.28	-2.59	0.75	3.11	1.75	-4.22	-4.28	1.75	1.75	-3.89	2.05	-2.85	-4.22	0.84	2.47	3.05	2.39	2.39	-3.89	-2.85	-4.28	-1.07	-1.73	1.94	-0.22	-1.73	-1.3	2.5	-1.3	-2.64	-2.18	0.26	0.5
1955	17047	1	P05979	5	CHEMBL2949	4.50584540598156	nM	IC50	CHEMBL186351	2.39	-3.89	-4.22	-2.85	-3.89	-4.28	3.52	-4.28	-2.59	0.75	3.11	1.75	-4.22	-4.28	1.75	1.75	-3.89	2.05	-2.85	-4.22	0.84	2.47	3.05	2.39	2.39	-3.89	-2.85	-4.28	-1.07	-1.73	1.94	-0.22	-1.73	-1.3	2.5	-1.3	-2.64	-2.18	0.26	0.5
1957	17047	1	P05979	5	CHEMBL2949	5.52287874528034	nM	IC50	CHEMBL360200	2.39	-3.89	-4.22	-2.85	-3.89	-4.28	3.52	-4.28	-2.59	0.75	3.11	1.75	-4.22	-4.28	1.75	1.75	-3.89	2.05	-2.85	-4.22	0.84	2.47	3.05	2.39	2.39	-3.89	-2.85	-4.28	-1.07	-1.73	1.94	-0.22	-1.73	-1.3	2.5	-1.3	-2.64	-2.18	0.26	0.5
1958	17047	1	P05979	5	CHEMBL2949	6.35654732351381	nM	IC50	CHEMBL184737	2.39	-3.89	-4.22	-2.85	-3.89	-4.28	3.52	-4.28	-2.59	0.75	3.11	1.75	-4.22	-4.28	1.75	1.75	-3.89	2.05	-2.85	-4.22	0.84	2.47	3.05	2.39	2.39	-3.89	-2.85	-4.28	-1.07	-1.73	1.94	-0.22	-1.73	-1.3	2.5	-1.3	-2.64	-2.18	0.26	0.5
1959	17047	1	P05979	5	CHEMBL2949	5.49485002168009	nM	IC50	CHEMBL363971	2.39	-3.89	-4.22	-2.85	-3.89	-4.28	3.52	-4.28	-2.59	0.75	3.11	1.75	-4.22	-4.28	1.75	1.75	-3.89	2.05	-2.85	-4.22	0.84	2.47	3.05	2.39	2.39	-3.89	-2.85	-4.28	-1.07	-1.73	1.94	-0.22	-1.73	-1.3	2.5	-1.3	-2.64	-2.18	0.26	0.5
1960	17047	1	P05979	5	CHEMBL2949	6.82390874094432	nM	IC50	CHEMBL365497	2.39	-3.89	-4.22	-2.85	-3.89	-4.28	3.52	-4.28	-2.59	0.75	3.11	1.75	-4.22	-4.28	1.75	1.75	-3.89	2.05	-2.85	-4.22	0.84	2.47	3.05	2.39	2.39	-3.89	-2.85	-4.28	-1.07	-1.73	1.94	-0.22	-1.73	-1.3	2.5	-1.3	-2.64	-2.18	0.26	0.5
1961	17047	1	P05979	5	CHEMBL2949	4.52287874528034	nM	IC50	CHEMBL185820	2.39	-3.89	-4.22	-2.85	-3.89	-4.28	3.52	-4.28	-2.59	0.75	3.11	1.75	-4.22	-4.28	1.75	1.75	-3.89	2.05	-2.85	-4.22	0.84	2.47	3.05	2.39	2.39	-3.89	-2.85	-4.28	-1.07	-1.73	1.94	-0.22	-1.73	-1.3	2.5	-1.3	-2.64	-2.18	0.26	0.5
1966	17047	1	P05979	5	CHEMBL2949	4.52287874528034	nM	IC50	CHEMBL188624	2.39	-3.89	-4.22	-2.85	-3.89	-4.28	3.52	-4.28	-2.59	0.75	3.11	1.75	-4.22	-4.28	1.75	1.75	-3.89	2.05	-2.85	-4.22	0.84	2.47	3.05	2.39	2.39	-3.89	-2.85	-4.28	-1.07	-1.73	1.94	-0.22	-1.73	-1.3	2.5	-1.3	-2.64	-2.18	0.26	0.5
1967	17047	1	P05979	5	CHEMBL2949	6.60205999132796	nM	IC50	CHEMBL370265	2.39	-3.89	-4.22	-2.85	-3.89	-4.28	3.52	-4.28	-2.59	0.75	3.11	1.75	-4.22	-4.28	1.75	1.75	-3.89	2.05	-2.85	-4.22	0.84	2.47	3.05	2.39	2.39	-3.89	-2.85	-4.28	-1.07	-1.73	1.94	-0.22	-1.73	-1.3	2.5	-1.3	-2.64	-2.18	0.26	0.5
1970	17047	1	P05979	5	CHEMBL2949	7.52287874528034	nM	IC50	CHEMBL184374	2.39	-3.89	-4.22	-2.85	-3.89	-4.28	3.52	-4.28	-2.59	0.75	3.11	1.75	-4.22	-4.28	1.75	1.75	-3.89	2.05	-2.85	-4.22	0.84	2.47	3.05	2.39	2.39	-3.89	-2.85	-4.28	-1.07	-1.73	1.94	-0.22	-1.73	-1.3	2.5	-1.3	-2.64	-2.18	0.26	0.5
1974	17047	1	P05979	5	CHEMBL2949	6.39794000867204	nM	IC50	CHEMBL25030	2.39	-3.89	-4.22	-2.85	-3.89	-4.28	3.52	-4.28	-2.59	0.75	3.11	1.75	-4.22	-4.28	1.75	1.75	-3.89	2.05	-2.85	-4.22	0.84	2.47	3.05	2.39	2.39	-3.89	-2.85	-4.28	-1.07	-1.73	1.94	-0.22	-1.73	-1.3	2.5	-1.3	-2.64	-2.18	0.26	0.5
1976	17047	1	P05979	5	CHEMBL2949	6.09691001300806	nM	IC50	CHEMBL433427	2.39	-3.89	-4.22	-2.85	-3.89	-4.28	3.52	-4.28	-2.59	0.75	3.11	1.75	-4.22	-4.28	1.75	1.75	-3.89	2.05	-2.85	-4.22	0.84	2.47	3.05	2.39	2.39	-3.89	-2.85	-4.28	-1.07	-1.73	1.94	-0.22	-1.73	-1.3	2.5	-1.3	-2.64	-2.18	0.26	0.5
1990	17047	1	P05979	5	CHEMBL2949	5.03621217265444	nM	IC50	CHEMBL205120	2.39	-3.89	-4.22	-2.85	-3.89	-4.28	3.52	-4.28	-2.59	0.75	3.11	1.75	-4.22	-4.28	1.75	1.75	-3.89	2.05	-2.85	-4.22	0.84	2.47	3.05	2.39	2.39	-3.89	-2.85	-4.28	-1.07	-1.73	1.94	-0.22	-1.73	-1.3	2.5	-1.3	-2.64	-2.18	0.26	0.5
1991	17047	1	P05979	5	CHEMBL2949	5.69897000433602	nM	IC50	CHEMBL426488	2.39	-3.89	-4.22	-2.85	-3.89	-4.28	3.52	-4.28	-2.59	0.75	3.11	1.75	-4.22	-4.28	1.75	1.75	-3.89	2.05	-2.85	-4.22	0.84	2.47	3.05	2.39	2.39	-3.89	-2.85	-4.28	-1.07	-1.73	1.94	-0.22	-1.73	-1.3	2.5	-1.3	-2.64	-2.18	0.26	0.5
1992	17047	1	P05979	5	CHEMBL2949	6.60205999132796	nM	IC50	CHEMBL203489	2.39	-3.89	-4.22	-2.85	-3.89	-4.28	3.52	-4.28	-2.59	0.75	3.11	1.75	-4.22	-4.28	1.75	1.75	-3.89	2.05	-2.85	-4.22	0.84	2.47	3.05	2.39	2.39	-3.89	-2.85	-4.28	-1.07	-1.73	1.94	-0.22	-1.73	-1.3	2.5	-1.3	-2.64	-2.18	0.26	0.5
1993	17047	1	P05979	5	CHEMBL2949	4.49214412830417	nM	IC50	CHEMBL204293	2.39	-3.89	-4.22	-2.85	-3.89	-4.28	3.52	-4.28	-2.59	0.75	3.11	1.75	-4.22	-4.28	1.75	1.75	-3.89	2.05	-2.85	-4.22	0.84	2.47	3.05	2.39	2.39	-3.89	-2.85	-4.28	-1.07	-1.73	1.94	-0.22	-1.73	-1.3	2.5	-1.3	-2.64	-2.18	0.26	0.5
1996	17047	1	P05979	5	CHEMBL2949	6	nM	IC50	CHEMBL204796	2.39	-3.89	-4.22	-2.85	-3.89	-4.28	3.52	-4.28	-2.59	0.75	3.11	1.75	-4.22	-4.28	1.75	1.75	-3.89	2.05	-2.85	-4.22	0.84	2.47	3.05	2.39	2.39	-3.89	-2.85	-4.28	-1.07	-1.73	1.94	-0.22	-1.73	-1.3	2.5	-1.3	-2.64	-2.18	0.26	0.5
1997	17047	1	P05979	5	CHEMBL2949	5.48148606012211	nM	IC50	CHEMBL203459	2.39	-3.89	-4.22	-2.85	-3.89	-4.28	3.52	-4.28	-2.59	0.75	3.11	1.75	-4.22	-4.28	1.75	1.75	-3.89	2.05	-2.85	-4.22	0.84	2.47	3.05	2.39	2.39	-3.89	-2.85	-4.28	-1.07	-1.73	1.94	-0.22	-1.73	-1.3	2.5	-1.3	-2.64	-2.18	0.26	0.5
2004	17047	1	P05979	5	CHEMBL2949	5.03621217265444	nM	IC50	CHEMBL204769	2.39	-3.89	-4.22	-2.85	-3.89	-4.28	3.52	-4.28	-2.59	0.75	3.11	1.75	-4.22	-4.28	1.75	1.75	-3.89	2.05	-2.85	-4.22	0.84	2.47	3.05	2.39	2.39	-3.89	-2.85	-4.28	-1.07	-1.73	1.94	-0.22	-1.73	-1.3	2.5	-1.3	-2.64	-2.18	0.26	0.5
2005	17047	1	P05979	5	CHEMBL2949	5.49485002168009	nM	IC50	CHEMBL205131	2.39	-3.89	-4.22	-2.85	-3.89	-4.28	3.52	-4.28	-2.59	0.75	3.11	1.75	-4.22	-4.28	1.75	1.75	-3.89	2.05	-2.85	-4.22	0.84	2.47	3.05	2.39	2.39	-3.89	-2.85	-4.28	-1.07	-1.73	1.94	-0.22	-1.73	-1.3	2.5	-1.3	-2.64	-2.18	0.26	0.5
2006	17047	1	P05979	5	CHEMBL2949	4.46737299877111	nM	IC50	CHEMBL17161	2.39	-3.89	-4.22	-2.85	-3.89	-4.28	3.52	-4.28	-2.59	0.75	3.11	1.75	-4.22	-4.28	1.75	1.75	-3.89	2.05	-2.85	-4.22	0.84	2.47	3.05	2.39	2.39	-3.89	-2.85	-4.28	-1.07	-1.73	1.94	-0.22	-1.73	-1.3	2.5	-1.3	-2.64	-2.18	0.26	0.5
2007	17047	1	P05979	5	CHEMBL2949	4.5338741295818	nM	IC50	CHEMBL377353	2.39	-3.89	-4.22	-2.85	-3.89	-4.28	3.52	-4.28	-2.59	0.75	3.11	1.75	-4.22	-4.28	1.75	1.75	-3.89	2.05	-2.85	-4.22	0.84	2.47	3.05	2.39	2.39	-3.89	-2.85	-4.28	-1.07	-1.73	1.94	-0.22	-1.73	-1.3	2.5	-1.3	-2.64	-2.18	0.26	0.5
2008	17047	1	P05979	5	CHEMBL2949	4.39222339625831	nM	IC50	CHEMBL215872	2.39	-3.89	-4.22	-2.85	-3.89	-4.28	3.52	-4.28	-2.59	0.75	3.11	1.75	-4.22	-4.28	1.75	1.75	-3.89	2.05	-2.85	-4.22	0.84	2.47	3.05	2.39	2.39	-3.89	-2.85	-4.28	-1.07	-1.73	1.94	-0.22	-1.73	-1.3	2.5	-1.3	-2.64	-2.18	0.26	0.5
2012	17047	1	P05979	5	CHEMBL2949	4.5003129173816	nM	IC50	CHEMBL435325	2.39	-3.89	-4.22	-2.85	-3.89	-4.28	3.52	-4.28	-2.59	0.75	3.11	1.75	-4.22	-4.28	1.75	1.75	-3.89	2.05	-2.85	-4.22	0.84	2.47	3.05	2.39	2.39	-3.89	-2.85	-4.28	-1.07	-1.73	1.94	-0.22	-1.73	-1.3	2.5	-1.3	-2.64	-2.18	0.26	0.5
2013	17047	1	P05979	5	CHEMBL2949	4.44977164694491	nM	IC50	CHEMBL225476	2.39	-3.89	-4.22	-2.85	-3.89	-4.28	3.52	-4.28	-2.59	0.75	3.11	1.75	-4.22	-4.28	1.75	1.75	-3.89	2.05	-2.85	-4.22	0.84	2.47	3.05	2.39	2.39	-3.89	-2.85	-4.28	-1.07	-1.73	1.94	-0.22	-1.73	-1.3	2.5	-1.3	-2.64	-2.18	0.26	0.5
2014	17047	1	P05979	5	CHEMBL2949	4.5016894462104	nM	IC50	CHEMBL375881	2.39	-3.89	-4.22	-2.85	-3.89	-4.28	3.52	-4.28	-2.59	0.75	3.11	1.75	-4.22	-4.28	1.75	1.75	-3.89	2.05	-2.85	-4.22	0.84	2.47	3.05	2.39	2.39	-3.89	-2.85	-4.28	-1.07	-1.73	1.94	-0.22	-1.73	-1.3	2.5	-1.3	-2.64	-2.18	0.26	0.5
2015	17047	1	P05979	5	CHEMBL2949	5	nM	IC50	CHEMBL224268	2.39	-3.89	-4.22	-2.85	-3.89	-4.28	3.52	-4.28	-2.59	0.75	3.11	1.75	-4.22	-4.28	1.75	1.75	-3.89	2.05	-2.85	-4.22	0.84	2.47	3.05	2.39	2.39	-3.89	-2.85	-4.28	-1.07	-1.73	1.94	-0.22	-1.73	-1.3	2.5	-1.3	-2.64	-2.18	0.26	0.5
2016	17047	1	P05979	5	CHEMBL2949	4.92081875395237	nM	IC50	CHEMBL227413	2.39	-3.89	-4.22	-2.85	-3.89	-4.28	3.52	-4.28	-2.59	0.75	3.11	1.75	-4.22	-4.28	1.75	1.75	-3.89	2.05	-2.85	-4.22	0.84	2.47	3.05	2.39	2.39	-3.89	-2.85	-4.28	-1.07	-1.73	1.94	-0.22	-1.73	-1.3	2.5	-1.3	-2.64	-2.18	0.26	0.5
2018	17047	1	P05979	5	CHEMBL2949	4.69897000433602	nM	IC50	CHEMBL389184	2.39	-3.89	-4.22	-2.85	-3.89	-4.28	3.52	-4.28	-2.59	0.75	3.11	1.75	-4.22	-4.28	1.75	1.75	-3.89	2.05	-2.85	-4.22	0.84	2.47	3.05	2.39	2.39	-3.89	-2.85	-4.28	-1.07	-1.73	1.94	-0.22	-1.73	-1.3	2.5	-1.3	-2.64	-2.18	0.26	0.5
2019	17047	1	P05979	5	CHEMBL2949	4.58502665202918	nM	IC50	CHEMBL227545	2.39	-3.89	-4.22	-2.85	-3.89	-4.28	3.52	-4.28	-2.59	0.75	3.11	1.75	-4.22	-4.28	1.75	1.75	-3.89	2.05	-2.85	-4.22	0.84	2.47	3.05	2.39	2.39	-3.89	-2.85	-4.28	-1.07	-1.73	1.94	-0.22	-1.73	-1.3	2.5	-1.3	-2.64	-2.18	0.26	0.5
2020	17047	1	P05979	5	CHEMBL2949	5.03621217265444	nM	IC50	CHEMBL227544	2.39	-3.89	-4.22	-2.85	-3.89	-4.28	3.52	-4.28	-2.59	0.75	3.11	1.75	-4.22	-4.28	1.75	1.75	-3.89	2.05	-2.85	-4.22	0.84	2.47	3.05	2.39	2.39	-3.89	-2.85	-4.28	-1.07	-1.73	1.94	-0.22	-1.73	-1.3	2.5	-1.3	-2.64	-2.18	0.26	0.5
2021	17047	1	P05979	5	CHEMBL2949	5.49485002168009	nM	IC50	CHEMBL227980	2.39	-3.89	-4.22	-2.85	-3.89	-4.28	3.52	-4.28	-2.59	0.75	3.11	1.75	-4.22	-4.28	1.75	1.75	-3.89	2.05	-2.85	-4.22	0.84	2.47	3.05	2.39	2.39	-3.89	-2.85	-4.28	-1.07	-1.73	1.94	-0.22	-1.73	-1.3	2.5	-1.3	-2.64	-2.18	0.26	0.5
2026	17047	1	P05979	5	CHEMBL2949	6.31875876262441	nM	IC50	CHEMBL229245	2.39	-3.89	-4.22	-2.85	-3.89	-4.28	3.52	-4.28	-2.59	0.75	3.11	1.75	-4.22	-4.28	1.75	1.75	-3.89	2.05	-2.85	-4.22	0.84	2.47	3.05	2.39	2.39	-3.89	-2.85	-4.28	-1.07	-1.73	1.94	-0.22	-1.73	-1.3	2.5	-1.3	-2.64	-2.18	0.26	0.5
2030	17047	1	P05979	5	CHEMBL2949	7.52287874528034	nM	IC50	CHEMBL228561	2.39	-3.89	-4.22	-2.85	-3.89	-4.28	3.52	-4.28	-2.59	0.75	3.11	1.75	-4.22	-4.28	1.75	1.75	-3.89	2.05	-2.85	-4.22	0.84	2.47	3.05	2.39	2.39	-3.89	-2.85	-4.28	-1.07	-1.73	1.94	-0.22	-1.73	-1.3	2.5	-1.3	-2.64	-2.18	0.26	0.5
2031	17047	1	P05979	5	CHEMBL2949	6.33724216831843	nM	IC50	CHEMBL376583	2.39	-3.89	-4.22	-2.85	-3.89	-4.28	3.52	-4.28	-2.59	0.75	3.11	1.75	-4.22	-4.28	1.75	1.75	-3.89	2.05	-2.85	-4.22	0.84	2.47	3.05	2.39	2.39	-3.89	-2.85	-4.28	-1.07	-1.73	1.94	-0.22	-1.73	-1.3	2.5	-1.3	-2.64	-2.18	0.26	0.5
2032	17047	1	P05979	5	CHEMBL2949	4.89279003035213	nM	IC50	CHEMBL229139	2.39	-3.89	-4.22	-2.85	-3.89	-4.28	3.52	-4.28	-2.59	0.75	3.11	1.75	-4.22	-4.28	1.75	1.75	-3.89	2.05	-2.85	-4.22	0.84	2.47	3.05	2.39	2.39	-3.89	-2.85	-4.28	-1.07	-1.73	1.94	-0.22	-1.73	-1.3	2.5	-1.3	-2.64	-2.18	0.26	0.5
2033	17047	1	P05979	5	CHEMBL2949	7.82390874094432	nM	IC50	CHEMBL229957	2.39	-3.89	-4.22	-2.85	-3.89	-4.28	3.52	-4.28	-2.59	0.75	3.11	1.75	-4.22	-4.28	1.75	1.75	-3.89	2.05	-2.85	-4.22	0.84	2.47	3.05	2.39	2.39	-3.89	-2.85	-4.28	-1.07	-1.73	1.94	-0.22	-1.73	-1.3	2.5	-1.3	-2.64	-2.18	0.26	0.5
2034	17047	1	P05979	5	CHEMBL2949	6.42021640338319	nM	IC50	CHEMBL229955	2.39	-3.89	-4.22	-2.85	-3.89	-4.28	3.52	-4.28	-2.59	0.75	3.11	1.75	-4.22	-4.28	1.75	1.75	-3.89	2.05	-2.85	-4.22	0.84	2.47	3.05	2.39	2.39	-3.89	-2.85	-4.28	-1.07	-1.73	1.94	-0.22	-1.73	-1.3	2.5	-1.3	-2.64	-2.18	0.26	0.5
2035	17047	1	P05979	5	CHEMBL2949	4.21395878975745	nM	IC50	CHEMBL390117	2.39	-3.89	-4.22	-2.85	-3.89	-4.28	3.52	-4.28	-2.59	0.75	3.11	1.75	-4.22	-4.28	1.75	1.75	-3.89	2.05	-2.85	-4.22	0.84	2.47	3.05	2.39	2.39	-3.89	-2.85	-4.28	-1.07	-1.73	1.94	-0.22	-1.73	-1.3	2.5	-1.3	-2.64	-2.18	0.26	0.5
2036	17047	1	P05979	5	CHEMBL2949	6.23657200643706	nM	IC50	CHEMBL243627	2.39	-3.89	-4.22	-2.85	-3.89	-4.28	3.52	-4.28	-2.59	0.75	3.11	1.75	-4.22	-4.28	1.75	1.75	-3.89	2.05	-2.85	-4.22	0.84	2.47	3.05	2.39	2.39	-3.89	-2.85	-4.28	-1.07	-1.73	1.94	-0.22	-1.73	-1.3	2.5	-1.3	-2.64	-2.18	0.26	0.5
2038	17047	1	P05979	5	CHEMBL2949	6.29242982390206	nM	IC50	CHEMBL438316	2.39	-3.89	-4.22	-2.85	-3.89	-4.28	3.52	-4.28	-2.59	0.75	3.11	1.75	-4.22	-4.28	1.75	1.75	-3.89	2.05	-2.85	-4.22	0.84	2.47	3.05	2.39	2.39	-3.89	-2.85	-4.28	-1.07	-1.73	1.94	-0.22	-1.73	-1.3	2.5	-1.3	-2.64	-2.18	0.26	0.5
2039	17047	1	P05979	5	CHEMBL2949	5.58335949266172	nM	IC50	CHEMBL243363	2.39	-3.89	-4.22	-2.85	-3.89	-4.28	3.52	-4.28	-2.59	0.75	3.11	1.75	-4.22	-4.28	1.75	1.75	-3.89	2.05	-2.85	-4.22	0.84	2.47	3.05	2.39	2.39	-3.89	-2.85	-4.28	-1.07	-1.73	1.94	-0.22	-1.73	-1.3	2.5	-1.3	-2.64	-2.18	0.26	0.5
2040	17047	1	P05979	5	CHEMBL2949	6.36653154442041	nM	IC50	CHEMBL394533	2.39	-3.89	-4.22	-2.85	-3.89	-4.28	3.52	-4.28	-2.59	0.75	3.11	1.75	-4.22	-4.28	1.75	1.75	-3.89	2.05	-2.85	-4.22	0.84	2.47	3.05	2.39	2.39	-3.89	-2.85	-4.28	-1.07	-1.73	1.94	-0.22	-1.73	-1.3	2.5	-1.3	-2.64	-2.18	0.26	0.5
2041	17047	1	P05979	5	CHEMBL2949	6.08618614761628	nM	IC50	CHEMBL242129	2.39	-3.89	-4.22	-2.85	-3.89	-4.28	3.52	-4.28	-2.59	0.75	3.11	1.75	-4.22	-4.28	1.75	1.75	-3.89	2.05	-2.85	-4.22	0.84	2.47	3.05	2.39	2.39	-3.89	-2.85	-4.28	-1.07	-1.73	1.94	-0.22	-1.73	-1.3	2.5	-1.3	-2.64	-2.18	0.26	0.5
2042	17047	1	P05979	5	CHEMBL2949	6.32790214206428	nM	IC50	CHEMBL389379	2.39	-3.89	-4.22	-2.85	-3.89	-4.28	3.52	-4.28	-2.59	0.75	3.11	1.75	-4.22	-4.28	1.75	1.75	-3.89	2.05	-2.85	-4.22	0.84	2.47	3.05	2.39	2.39	-3.89	-2.85	-4.28	-1.07	-1.73	1.94	-0.22	-1.73	-1.3	2.5	-1.3	-2.64	-2.18	0.26	0.5
2043	17047	1	P05979	5	CHEMBL2949	6.30102999566398	nM	IC50	CHEMBL242127	2.39	-3.89	-4.22	-2.85	-3.89	-4.28	3.52	-4.28	-2.59	0.75	3.11	1.75	-4.22	-4.28	1.75	1.75	-3.89	2.05	-2.85	-4.22	0.84	2.47	3.05	2.39	2.39	-3.89	-2.85	-4.28	-1.07	-1.73	1.94	-0.22	-1.73	-1.3	2.5	-1.3	-2.64	-2.18	0.26	0.5
2044	17047	1	P05979	5	CHEMBL2949	6.2839966563652	nM	IC50	CHEMBL388445	2.39	-3.89	-4.22	-2.85	-3.89	-4.28	3.52	-4.28	-2.59	0.75	3.11	1.75	-4.22	-4.28	1.75	1.75	-3.89	2.05	-2.85	-4.22	0.84	2.47	3.05	2.39	2.39	-3.89	-2.85	-4.28	-1.07	-1.73	1.94	-0.22	-1.73	-1.3	2.5	-1.3	-2.64	-2.18	0.26	0.5
2045	17047	1	P05979	5	CHEMBL2949	6.23657200643706	nM	IC50	CHEMBL241916	2.39	-3.89	-4.22	-2.85	-3.89	-4.28	3.52	-4.28	-2.59	0.75	3.11	1.75	-4.22	-4.28	1.75	1.75	-3.89	2.05	-2.85	-4.22	0.84	2.47	3.05	2.39	2.39	-3.89	-2.85	-4.28	-1.07	-1.73	1.94	-0.22	-1.73	-1.3	2.5	-1.3	-2.64	-2.18	0.26	0.5
2046	17047	1	P05979	5	CHEMBL2949	5.95860731484177	nM	IC50	CHEMBL239429	2.39	-3.89	-4.22	-2.85	-3.89	-4.28	3.52	-4.28	-2.59	0.75	3.11	1.75	-4.22	-4.28	1.75	1.75	-3.89	2.05	-2.85	-4.22	0.84	2.47	3.05	2.39	2.39	-3.89	-2.85	-4.28	-1.07	-1.73	1.94	-0.22	-1.73	-1.3	2.5	-1.3	-2.64	-2.18	0.26	0.5
2049	17047	1	P05979	5	CHEMBL2949	6	nM	IC50	CHEMBL239645	2.39	-3.89	-4.22	-2.85	-3.89	-4.28	3.52	-4.28	-2.59	0.75	3.11	1.75	-4.22	-4.28	1.75	1.75	-3.89	2.05	-2.85	-4.22	0.84	2.47	3.05	2.39	2.39	-3.89	-2.85	-4.28	-1.07	-1.73	1.94	-0.22	-1.73	-1.3	2.5	-1.3	-2.64	-2.18	0.26	0.5
2050	17047	1	P05979	5	CHEMBL2949	5.60205999132796	nM	IC50	CHEMBL239642	2.39	-3.89	-4.22	-2.85	-3.89	-4.28	3.52	-4.28	-2.59	0.75	3.11	1.75	-4.22	-4.28	1.75	1.75	-3.89	2.05	-2.85	-4.22	0.84	2.47	3.05	2.39	2.39	-3.89	-2.85	-4.28	-1.07	-1.73	1.94	-0.22	-1.73	-1.3	2.5	-1.3	-2.64	-2.18	0.26	0.5
2051	17047	1	P05979	5	CHEMBL2949	4.01682492796219	nM	IC50	CHEMBL254418	2.39	-3.89	-4.22	-2.85	-3.89	-4.28	3.52	-4.28	-2.59	0.75	3.11	1.75	-4.22	-4.28	1.75	1.75	-3.89	2.05	-2.85	-4.22	0.84	2.47	3.05	2.39	2.39	-3.89	-2.85	-4.28	-1.07	-1.73	1.94	-0.22	-1.73	-1.3	2.5	-1.3	-2.64	-2.18	0.26	0.5
2055	17047	1	P05979	5	CHEMBL2949	5.03621217265444	nM	IC50	CHEMBL252433	2.39	-3.89	-4.22	-2.85	-3.89	-4.28	3.52	-4.28	-2.59	0.75	3.11	1.75	-4.22	-4.28	1.75	1.75	-3.89	2.05	-2.85	-4.22	0.84	2.47	3.05	2.39	2.39	-3.89	-2.85	-4.28	-1.07	-1.73	1.94	-0.22	-1.73	-1.3	2.5	-1.3	-2.64	-2.18	0.26	0.5
2057	17047	1	P05979	5	CHEMBL2949	4.64975198166584	nM	IC50	CHEMBL254465	2.39	-3.89	-4.22	-2.85	-3.89	-4.28	3.52	-4.28	-2.59	0.75	3.11	1.75	-4.22	-4.28	1.75	1.75	-3.89	2.05	-2.85	-4.22	0.84	2.47	3.05	2.39	2.39	-3.89	-2.85	-4.28	-1.07	-1.73	1.94	-0.22	-1.73	-1.3	2.5	-1.3	-2.64	-2.18	0.26	0.5
2058	17047	1	P05979	5	CHEMBL2949	4.90308998699194	nM	IC50	CHEMBL253402	2.39	-3.89	-4.22	-2.85	-3.89	-4.28	3.52	-4.28	-2.59	0.75	3.11	1.75	-4.22	-4.28	1.75	1.75	-3.89	2.05	-2.85	-4.22	0.84	2.47	3.05	2.39	2.39	-3.89	-2.85	-4.28	-1.07	-1.73	1.94	-0.22	-1.73	-1.3	2.5	-1.3	-2.64	-2.18	0.26	0.5
2059	17047	1	P05979	5	CHEMBL2949	4.6675615400844	nM	IC50	CHEMBL253195	2.39	-3.89	-4.22	-2.85	-3.89	-4.28	3.52	-4.28	-2.59	0.75	3.11	1.75	-4.22	-4.28	1.75	1.75	-3.89	2.05	-2.85	-4.22	0.84	2.47	3.05	2.39	2.39	-3.89	-2.85	-4.28	-1.07	-1.73	1.94	-0.22	-1.73	-1.3	2.5	-1.3	-2.64	-2.18	0.26	0.5
2060	17047	1	P05979	5	CHEMBL2949	4.66154350639539	nM	IC50	CHEMBL252630	2.39	-3.89	-4.22	-2.85	-3.89	-4.28	3.52	-4.28	-2.59	0.75	3.11	1.75	-4.22	-4.28	1.75	1.75	-3.89	2.05	-2.85	-4.22	0.84	2.47	3.05	2.39	2.39	-3.89	-2.85	-4.28	-1.07	-1.73	1.94	-0.22	-1.73	-1.3	2.5	-1.3	-2.64	-2.18	0.26	0.5
2061	17047	1	P05979	5	CHEMBL2949	5.82390874094432	nM	IC50	CHEMBL405127	2.39	-3.89	-4.22	-2.85	-3.89	-4.28	3.52	-4.28	-2.59	0.75	3.11	1.75	-4.22	-4.28	1.75	1.75	-3.89	2.05	-2.85	-4.22	0.84	2.47	3.05	2.39	2.39	-3.89	-2.85	-4.28	-1.07	-1.73	1.94	-0.22	-1.73	-1.3	2.5	-1.3	-2.64	-2.18	0.26	0.5
2064	17047	1	P05979	5	CHEMBL2949	6.43179827593301	nM	IC50	CHEMBL260841	2.39	-3.89	-4.22	-2.85	-3.89	-4.28	3.52	-4.28	-2.59	0.75	3.11	1.75	-4.22	-4.28	1.75	1.75	-3.89	2.05	-2.85	-4.22	0.84	2.47	3.05	2.39	2.39	-3.89	-2.85	-4.28	-1.07	-1.73	1.94	-0.22	-1.73	-1.3	2.5	-1.3	-2.64	-2.18	0.26	0.5
2065	17047	1	P05979	5	CHEMBL2949	5.79588001734407	nM	IC50	CHEMBL261054	2.39	-3.89	-4.22	-2.85	-3.89	-4.28	3.52	-4.28	-2.59	0.75	3.11	1.75	-4.22	-4.28	1.75	1.75	-3.89	2.05	-2.85	-4.22	0.84	2.47	3.05	2.39	2.39	-3.89	-2.85	-4.28	-1.07	-1.73	1.94	-0.22	-1.73	-1.3	2.5	-1.3	-2.64	-2.18	0.26	0.5
2066	17047	1	P05979	5	CHEMBL2949	5.95860731484177	nM	IC50	CHEMBL405095	2.39	-3.89	-4.22	-2.85	-3.89	-4.28	3.52	-4.28	-2.59	0.75	3.11	1.75	-4.22	-4.28	1.75	1.75	-3.89	2.05	-2.85	-4.22	0.84	2.47	3.05	2.39	2.39	-3.89	-2.85	-4.28	-1.07	-1.73	1.94	-0.22	-1.73	-1.3	2.5	-1.3	-2.64	-2.18	0.26	0.5
2067	17047	1	P05979	5	CHEMBL2949	5.20760831050175	nM	IC50	CHEMBL260539	2.39	-3.89	-4.22	-2.85	-3.89	-4.28	3.52	-4.28	-2.59	0.75	3.11	1.75	-4.22	-4.28	1.75	1.75	-3.89	2.05	-2.85	-4.22	0.84	2.47	3.05	2.39	2.39	-3.89	-2.85	-4.28	-1.07	-1.73	1.94	-0.22	-1.73	-1.3	2.5	-1.3	-2.64	-2.18	0.26	0.5
2068	17047	1	P05979	5	CHEMBL2949	6.05551732784983	nM	IC50	CHEMBL259402	2.39	-3.89	-4.22	-2.85	-3.89	-4.28	3.52	-4.28	-2.59	0.75	3.11	1.75	-4.22	-4.28	1.75	1.75	-3.89	2.05	-2.85	-4.22	0.84	2.47	3.05	2.39	2.39	-3.89	-2.85	-4.28	-1.07	-1.73	1.94	-0.22	-1.73	-1.3	2.5	-1.3	-2.64	-2.18	0.26	0.5
2069	17047	1	P05979	5	CHEMBL2949	6.39794000867204	nM	IC50	CHEMBL407035	2.39	-3.89	-4.22	-2.85	-3.89	-4.28	3.52	-4.28	-2.59	0.75	3.11	1.75	-4.22	-4.28	1.75	1.75	-3.89	2.05	-2.85	-4.22	0.84	2.47	3.05	2.39	2.39	-3.89	-2.85	-4.28	-1.07	-1.73	1.94	-0.22	-1.73	-1.3	2.5	-1.3	-2.64	-2.18	0.26	0.5
2070	17047	1	P05979	5	CHEMBL2949	4.5003129173816	nM	IC50	CHEMBL259401	2.39	-3.89	-4.22	-2.85	-3.89	-4.28	3.52	-4.28	-2.59	0.75	3.11	1.75	-4.22	-4.28	1.75	1.75	-3.89	2.05	-2.85	-4.22	0.84	2.47	3.05	2.39	2.39	-3.89	-2.85	-4.28	-1.07	-1.73	1.94	-0.22	-1.73	-1.3	2.5	-1.3	-2.64	-2.18	0.26	0.5
2071	17047	1	P05979	5	CHEMBL2949	5.03151705144607	nM	IC50	CHEMBL265444	2.39	-3.89	-4.22	-2.85	-3.89	-4.28	3.52	-4.28	-2.59	0.75	3.11	1.75	-4.22	-4.28	1.75	1.75	-3.89	2.05	-2.85	-4.22	0.84	2.47	3.05	2.39	2.39	-3.89	-2.85	-4.28	-1.07	-1.73	1.94	-0.22	-1.73	-1.3	2.5	-1.3	-2.64	-2.18	0.26	0.5
2074	17047	1	P05979	5	CHEMBL2949	5.49485002168009	nM	IC50	CHEMBL262849	2.39	-3.89	-4.22	-2.85	-3.89	-4.28	3.52	-4.28	-2.59	0.75	3.11	1.75	-4.22	-4.28	1.75	1.75	-3.89	2.05	-2.85	-4.22	0.84	2.47	3.05	2.39	2.39	-3.89	-2.85	-4.28	-1.07	-1.73	1.94	-0.22	-1.73	-1.3	2.5	-1.3	-2.64	-2.18	0.26	0.5
2075	17047	1	P05979	5	CHEMBL2949	4.49894073778225	nM	IC50	CHEMBL408370	2.39	-3.89	-4.22	-2.85	-3.89	-4.28	3.52	-4.28	-2.59	0.75	3.11	1.75	-4.22	-4.28	1.75	1.75	-3.89	2.05	-2.85	-4.22	0.84	2.47	3.05	2.39	2.39	-3.89	-2.85	-4.28	-1.07	-1.73	1.94	-0.22	-1.73	-1.3	2.5	-1.3	-2.64	-2.18	0.26	0.5
[truncated: 3,542 more rows]
[truncated: 467 more columns]
