# Supplementary material for: Prediction of the potency of mammalian cyclooxygenase inhibitors with ensemble proteochemometric modeling
Source: J Cheminform. 2015 Jan 16;7:1. doi: 10.1186/s13321-014-0049-z (PMC4335128; doi:10.1186/s13321-014-0049-z)
Supplement: Additional file 2 — Figure S1. PCA analysis of the target space. PCA analysis was applied on the binding site descriptors used to train the models. The first two principal components explained more than 80% of the variance, thus indicating that there are mainly two sources of variability in the descriptor space, namely the isoenzyme type. This fact can be seen as COX-1 (triangles) and COX-2 (squares) define two distant clusters. Overall, the binding sites of orthologue cyclooxygenases are more similar than those of paralog sequences. These results also indicate that the amino acid descriptors account for structural differences between COX-1 and COX-2, which can be learnt by the models. Thus, it is expected that merging orthologues and paralogues will lead to more predictive models. [file 13321_2014_49_MOESM2_ESM.zip]

Archive with 1 entries (1 files):
- 13321_2014_49_MOESM2_ESM.eps
