# Supplementary material for: Prediction of the potency of mammalian cyclooxygenase inhibitors with ensemble proteochemometric modeling
Source: J Cheminform. 2015 Jan 16;7:1. doi: 10.1186/s13321-014-0049-z (PMC4335128; doi:10.1186/s13321-014-0049-z)
Supplement: Additional file 3 — Figure S2. Statistiscs of the repeated bioactivities for each compound-target combination. A. The abcissa represents the mean value for the bioactivities repeated for each compound-target combination with more than one annotated bioactivity. The ordinate represents their standard deviations. Repeated bioactivities are equally distributed for low, moderate and high affinity COX inhibitors. B. Histogram of the standard deviation of the repeated bioactivities. The distribution is strongly skewed towards 0, thus indicating that the differences between repeated bioactivities are generally negligible. [file 13321_2014_49_MOESM3_ESM.zip]

Archive with 1 entries (1 files):
- 13321_2014_49_MOESM3_ESM.eps
