# Supplementary material for: Prediction of the potency of mammalian cyclooxygenase inhibitors with ensemble proteochemometric modeling
Source: J Cheminform. 2015 Jan 16;7:1. doi: 10.1186/s13321-014-0049-z (PMC4335128; doi:10.1186/s13321-014-0049-z)
Supplement: Additional file 4 — Figure S3. PCA of the compound descriptors used to train the PCM models. The PCA was performed on the pairwise Pearson rank correlation matrix calculated with the compound descriptors used to train the models. The two first principal components (PC) explain 58.03% of the variance. COX-1 and COX-2 are represented with squares and triangles respectively. Overall, the overlap between the datapoints indicate that the compounds annotated on different targets cover the same regions of the chemical space. [file 13321_2014_49_MOESM4_ESM.zip]

Archive with 1 entries (1 files):
- 13321_2014_49_MOESM4_ESM.eps
