# Supplementary material for: Prediction of the potency of mammalian cyclooxygenase inhibitors with ensemble proteochemometric modeling
Source: J Cheminform. 2015 Jan 16;7:1. doi: 10.1186/s13321-014-0049-z (PMC4335128; doi:10.1186/s13321-014-0049-z)
Supplement: Additional file 5 — Figure S4. Y-scrambling. Scatterplots corresponding to the percentage of bioactivities randomized, against (A) \documentclass[12pt]{minimal} \usepackage{amsmath} \usepackage{wasysym} \usepackage{amsfonts} \usepackage{amssymb} \usepackage{amsbsy} \usepackage{mathrsfs} \usepackage{upgreek} \setlength{\oddsidemargin}{-69pt} \begin{document}$R^{2}_{0\ test}$\end{document}R0test2 and (B) RMSEtest values. The intercept in A becomes negative when 25-50% of the bioactivity variable is randomized. This finding indicates that PCM performance is not the consequency of spurious correlations in the descriptor space. [file 13321_2014_49_MOESM5_ESM.zip]

Archive with 1 entries (1 files):
- 13321_2014_49_MOESM5_ESM.eps
