# Supplementary material for: Prediction of the potency of mammalian cyclooxygenase inhibitors with ensemble proteochemometric modeling
Source: J Cheminform. 2015 Jan 16;7:1. doi: 10.1186/s13321-014-0049-z (PMC4335128; doi:10.1186/s13321-014-0049-z)
Supplement: Additional file 6 — Figure S5. Jaccard pairwise similarity distributions for the compounds annotated on each target. Compounds annotated on the human cyclooxygenases (annotated with a star in the plots) display compound similarity distributions with mean values skewed towards 1. By contrast, compounds annotated on targets with less than 30 annotated bioactivities display multimodal similarity distributions. A correlation between model performance and both the number of datapoints and chemical diversity was established (see main text). Distributions were calculated with the same descriptors than the ones used to train the PCM models. [file 13321_2014_49_MOESM6_ESM.zip]

Archive with 1 entries (1 files):
- 13321_2014_49_MOESM6_ESM.eps
