# Supplementary material for: Prediction of the potency of mammalian cyclooxygenase inhibitors with ensemble proteochemometric modeling
Source: J Cheminform. 2015 Jan 16;7:1. doi: 10.1186/s13321-014-0049-z (PMC4335128; doi:10.1186/s13321-014-0049-z)
Supplement: Additional file 7 — Figure S6. Compound substructures predicted to increase the bioactivity on human COX-2. The 20 substructures predicted to have the highest influence on bioactivity on human COX-2 (P35354) are plotted. Known chemical moieties such as pyrrole rings (1), aryl substituents (e.g. 4 and 5) or benzylsulfonamide (17) are represented. These substructures appear in diverse NSAIDs such as rofecoxib or etericoxib, as well as in chemical families of COX-2 inhibitors based on e.g. 1,5-diarylpyrazoles or 3,4-diaryl-substituted furans [23-25]. [file 13321_2014_49_MOESM7_ESM.zip]

Archive with 1 entries (1 files):
- 13321_2014_49_MOESM7_ESM.eps
