# Supplementary material for: Prediction of the potency of mammalian cyclooxygenase inhibitors with ensemble proteochemometric modeling
Source: J Cheminform. 2015 Jan 16;7:1. doi: 10.1186/s13321-014-0049-z (PMC4335128; doi:10.1186/s13321-014-0049-z)
Supplement: Additional file 8 — Figure S7. Compound substructures predicted to have the same influence on human COX-1 and COX-2. Substrucutures predicted to decrease bioactivity are accompanied by a blue arrow, whereas that predicted to increase bioactivity are followed by a red arrow. Smaller substructures are found in this case, predominating substituents on the benzene ring. Therefore, substructure-activity relationships are difficult to be determined. [file 13321_2014_49_MOESM8_ESM.zip]

Archive with 1 entries (1 files):
- 13321_2014_49_MOESM8_ESM.eps
